# Supplementary material for: Molecular interactions between Hel2 and RNA supporting ribosome-associated quality control
Source: Nat Commun. 2019 Feb 4;10:563. doi: 10.1038/s41467-019-08382-z (PMC6362110; doi:10.1038/s41467-019-08382-z)
Supplement: Supplementary file 4 — Source Data [file 41467_2019_8382_MOESM4_ESM.xlsx]

## Sheet: Fig.2b
	rRNA	mRNA	tRNA	other
exp.1 no tag	747214	494661	39799	322474
exp.1 Hel2-HTP-1	3897382	3493225	744818	939468
exp.2 no tag	754214	442807	25097	315483
exp.2 Hel2-HTP-2	1649800	936600	116422	442861
exp.3 no tag	600512	198108	21199	220824
exp.3 Hel2-HTP-3	4005256	4306997	688593	831964
exp.3 Hel2-HTP-4	7336430	3892009	769654	1156549
exp.4 no tag	3263076	1318312	136593	912801
exp.4 Hel2-HTP-5	16979387	9069396	1870047	1647232
exp.4 Hel2-HTP-6	12142194	5153334	803621	867132
Also shown in Supplementary Table 4.

## Sheet: Supp.Fig.4
	all data in min, all data plotted with http://shiny.chemgrid.org/boxplotr/
														plotted:
	RAW DELAYS													DELAYS RELATIVE TO WT AVERAGE (of the respective biological replicate)
	delay between SD and SD + 50 mM HU													delay between SD and SD + 50 mM HU
		wt (no tag) clone 1	wt (no tag) clone 2	hel2D	hel2D::KanMX	Hel2-HTP clone 1	Hel2-HTP clone 2	Hel2-HTP clone 3	Hel2-HTP clone 4	Hel2-HTP clone 5	Hel2-HTP clone 6				wt (no tag) clone 1	wt (no tag) clone 2	hel2D	hel2D::KanMX	Hel2-HTP clone 1	Hel2-HTP clone 2	Hel2-HTP clone 3	Hel2-HTP clone 4	Hel2-HTP clone 5	Hel2-HTP clone 6
	biol. rep. 1	90	105	180	165	75	75	105	90	75	90			biol. rep. 1	-7.5	7.5	82.5	67.5	-22.5	-22.5	7.5	-7.5	-22.5	-7.5
	biol. rep. 2	105	105	210	210	105	90	135	105	90	135			biol. rep. 2	0	0	105	105	0	-15	30	0	-15	30
	biol. rep. 3	105	105	255	180	120	165	150	105	120	165			biol. rep. 3	0	0	150	75	15	60	45	0	15	60
	delay between SD and SD + 50 ug/ml AZC													delay between SD and SD + 50 ug/ml AZC
		wt (no tag) clone 1	wt (no tag) clone 2	hel2D	hel2D::KanMX	Hel2-HTP clone 1	Hel2-HTP clone 2	Hel2-HTP clone 3	Hel2-HTP clone 4	Hel2-HTP clone 5	Hel2-HTP clone 6				wt (no tag) clone 1	wt (no tag) clone 2	hel2D	hel2D::KanMX	Hel2-HTP clone 1	Hel2-HTP clone 2	Hel2-HTP clone 3	Hel2-HTP clone 4	Hel2-HTP clone 5	Hel2-HTP clone 6
	biol. rep. 1	345	360	510	480	315	300	315	345	300	240			biol. rep. 1	-7.5	7.5	157.5	127.5	-37.5	-52.5	-37.5	-7.5	-52.5	-112.5
	biol. rep. 2	450	435	570	570	375	345	300	345	330	270			biol. rep. 2	7.5	-7.5	127.5	127.5	-67.5	-97.5	-142.5	-97.5	-112.5	-172.5
	biol. rep. 3	360	315	450	465	255	270	255	270	240	210			biol. rep. 3	22.5	-22.5	112.5	127.5	-82.5	-67.5	-82.5	-67.5	-97.5	-127.5
	delay between SD and SD + 2 mg/ml anisomycin													delay between SD and SD + 2 mg/ml anisomycin
		wt (no tag) clone 1	wt (no tag) clone 2	hel2D	hel2D::KanMX	Hel2-HTP clone 1	Hel2-HTP clone 2	Hel2-HTP clone 3	Hel2-HTP clone 4	Hel2-HTP clone 5	Hel2-HTP clone 6				wt (no tag) clone 1	wt (no tag) clone 2	hel2D	hel2D::KanMX	Hel2-HTP clone 1	Hel2-HTP clone 2	Hel2-HTP clone 3	Hel2-HTP clone 4	Hel2-HTP clone 5	Hel2-HTP clone 6
	biol. rep. 1	15	0	90	75	-15	-15	-15	0	0	15			biol. rep. 1	7.5	-7.5	82.5	67.5	-22.5	-22.5	-22.5	-7.5	-7.5	7.5
	biol. rep. 2	15	15	60	45	0	-30	15	0	-15	0			biol. rep. 2	0	0	45	30	-15	-45	0	-15	-30	-15
	biol. rep. 3	0	15	90	60	45	0	-15	15	0	60			biol. rep. 3	-7.5	7.5	82.5	52.5	37.5	-7.5	-22.5	7.5	-7.5	52.5
	delay between SD and SD + 10 mg/ml anisomycin (time to OD600 0.1)													delay between SD and SD + 10 mg/ml anisomycin (time to OD600 0.1)
		wt (no tag) clone 1	wt (no tag) clone 2	hel2D	hel2D::KanMX	Hel2-HTP clone 1	Hel2-HTP clone 2	Hel2-HTP clone 3	Hel2-HTP clone 4	Hel2-HTP clone 5	Hel2-HTP clone 6				wt (no tag) clone 1	wt (no tag) clone 2	hel2D	hel2D::KanMX	Hel2-HTP clone 1	Hel2-HTP clone 2	Hel2-HTP clone 3	Hel2-HTP clone 4	Hel2-HTP clone 5	Hel2-HTP clone 6
	biol. rep. 1	345	345	1005	1725	960	600	x	x	x	645			biol. rep. 1	0	0	660	1380	615	255	x	x	x	300
	biol. rep. 2	120	135	750	735	390	300	345	300	330	285			biol. rep. 2	-7.5	7.5	622.5	607.5	262.5	172.5	217.5	172.5	202.5	157.5
	biol. rep. 3	285	315	x	1365	810	1095	1200	600	930	1110			biol. rep. 3	-15	15	x	1065	510	795	900	300	630	810
	biol. rep. 4	255	210	1200	1025	660	585	705	525	375	720			biol. rep. 4	22.5	-22.5	967.5	792.5	427.5	352.5	472.5	292.5	142.5	487.5

## Sheet: Fig.3a
			total reads	exp.1 no tag	exp.2 no tag	exp.3 no tag	exp.4 no tag	exp.1 Hel2-HTP-1	exp.2 Hel2-HTP-2	exp.3 Hel2-HTP-3	exp.3 Hel2-HTP-4	exp.4 Hel2-HTP-5	exp.4 Hel2-HTP-6		reads normalized to sum of no tag and Hel2-HTP or no tag and average of both Hel2-HTP samples	exp.1 no tag	exp.2 no tag	exp.3 no tag	exp.4 no tag	exp.1 Hel2-HTP-1	exp.2 Hel2-HTP-2	exp.3 Hel2-HTP-3	exp.3 Hel2-HTP-4	exp.4 Hel2-HTP-5	exp.4 Hel2-HTP-6		min, median, max reads	min no tag	median no tag	max no tag	min Hel2-HTP	median Hel2-HTP	max Hel2-HTP			total deletions	exp.1 no tag	exp.2 no tag	exp.3 no tag	exp.4 no tag	exp.1 Hel2-HTP-1	exp.2 Hel2-HTP-2	exp.3 Hel2-HTP-3	exp.3 Hel2-HTP-4	exp.4 Hel2-HTP-5	exp.4 Hel2-HTP-6		deletions normalized to sum of no tag and Hel2-HTP or no tag and average of both Hel2-HTP samples	exp.1 no tag
totals in column				13130794	13038979	9800007	78312433	97065167	40687441	104297389	187760365	498886629	367156666			0.119159	0.242692	0.0628895	0.153153	0.880841	0.757308	0.669307	1.20491	0.975657	0.718037			0.0628895	0.136156	0.242692	0.669307	0.819075	1.20491				3475	3180	20029	188268	27759	11465	604594	684763	2480242	1810837			3.15347e-05
# gene	position	nucleotide		reads	reads	reads	reads	reads	reads	reads	reads	reads	reads			read fraction	read fraction	read fraction	read fraction	read fraction	read fraction	read fraction	read fraction	read fraction	read fraction			read fraction	read fraction	read fraction	read fraction	read fraction	read fraction				deletions	deletions	deletions	deletions	deletions	deletions	deletions	deletions	deletions	deletions			deletions
RDN37-1	1	T		62	51	4	197	501	180	675	380	735	576			5.62634e-07	9.49254e-07	2.56692e-08	3.85267e-07	4.54645e-06	3.35031e-06	4.33167e-06	2.43857e-06	1.43742e-06	1.12647e-06			2.56692e-08	4.7395e-07	9.49254e-07	1.12647e-06	2.89444e-06	4.54645e-06				0	0	0	0	0	0	0	0	0	0			0
RDN37-1	2	G		62	51	4	197	501	180	632	380	735	524			5.62634e-07	9.49254e-07	2.56692e-08	3.85267e-07	4.54645e-06	3.35031e-06	4.05573e-06	2.43857e-06	1.43742e-06	1.02477e-06			2.56692e-08	4.7395e-07	9.49254e-07	1.02477e-06	2.89444e-06	4.54645e-06				0	0	0	0	0	0	0	0	0	0			0
RDN37-1	3	C		62	51	4	197	501	180	589	427	760	524			5.62634e-07	9.49254e-07	2.56692e-08	3.85267e-07	4.54645e-06	3.35031e-06	3.77979e-06	2.74019e-06	1.48631e-06	1.02477e-06			2.56692e-08	4.7395e-07	9.49254e-07	1.02477e-06	3.04525e-06	4.54645e-06				0	0	0	0	0	0	0	0	0	0			0
RDN37-1	4	G		62	51	4	197	501	182	589	427	760	524			5.62634e-07	9.49254e-07	2.56692e-08	3.85267e-07	4.54645e-06	3.38753e-06	3.77979e-06	2.74019e-06	1.48631e-06	1.02477e-06			2.56692e-08	4.7395e-07	9.49254e-07	1.02477e-06	3.06386e-06	4.54645e-06				0	0	0	0	0	0	0	0	0	0			0
RDN37-1	5	A		62	57	4	197	531	191	634	457	862	577			5.62634e-07	1.06093e-06	2.56692e-08	3.85267e-07	4.81869e-06	3.55505e-06	4.06857e-06	2.9327e-06	1.68579e-06	1.12842e-06			2.56692e-08	4.7395e-07	1.06093e-06	1.12842e-06	3.24388e-06	4.81869e-06				0	0	0	0	0	0	0	0	1	0			0
RDN37-1	6	A		62	57	4	197	531	191	634	457	862	577			5.62634e-07	1.06093e-06	2.56692e-08	3.85267e-07	4.81869e-06	3.55505e-06	4.06857e-06	2.9327e-06	1.68579e-06	1.12842e-06			2.56692e-08	4.7395e-07	1.06093e-06	1.12842e-06	3.24388e-06	4.81869e-06				0	0	0	0	0	0	0	0	0	0			0
RDN37-1	7	A		62	57	4	197	531	191	634	457	862	577			5.62634e-07	1.06093e-06	2.56692e-08	3.85267e-07	4.81869e-06	3.55505e-06	4.06857e-06	2.9327e-06	1.68579e-06	1.12842e-06			2.56692e-08	4.7395e-07	1.06093e-06	1.12842e-06	3.24388e-06	4.81869e-06				0	0	0	0	0	0	0	0	0	0			0
RDN37-1	8	G		62	57	4	197	531	193	634	457	862	577			5.62634e-07	1.06093e-06	2.56692e-08	3.85267e-07	4.81869e-06	3.59227e-06	4.06857e-06	2.9327e-06	1.68579e-06	1.12842e-06			2.56692e-08	4.7395e-07	1.06093e-06	1.12842e-06	3.26249e-06	4.81869e-06				0	0	0	0	0	0	0	0	0	0			0
RDN37-1	9	C		62	50	4	197	531	191	634	434	862	577			5.62634e-07	9.30641e-07	2.56692e-08	3.85267e-07	4.81869e-06	3.55505e-06	4.06857e-06	2.78511e-06	1.68579e-06	1.12842e-06			2.56692e-08	4.7395e-07	9.30641e-07	1.12842e-06	3.17008e-06	4.81869e-06				0	0	0	0	0	0	0	0	0	0			0
RDN37-1	10	A		62	50	4	197	531	191	634	434	862	577			5.62634e-07	9.30641e-07	2.56692e-08	3.85267e-07	4.81869e-06	3.55505e-06	4.06857e-06	2.78511e-06	1.68579e-06	1.12842e-06			2.56692e-08	4.7395e-07	9.30641e-07	1.12842e-06	3.17008e-06	4.81869e-06				0	0	0	0	0	0	0	0	0	0			0
RDN37-1	11	G		62	55	4	221	585	201	634	471	887	552			5.62634e-07	1.0237e-06	2.56692e-08	4.32203e-07	5.30872e-06	3.74118e-06	4.06857e-06	3.02255e-06	1.73468e-06	1.07953e-06			2.56692e-08	4.97418e-07	1.0237e-06	1.07953e-06	3.38186e-06	5.30872e-06				0	0	0	0	0	0	0	0	0	0			0
RDN37-1	12	T		62	55	4	221	604	201	634	471	887	552			5.62634e-07	1.0237e-06	2.56692e-08	4.32203e-07	5.48114e-06	3.74118e-06	4.06857e-06	3.02255e-06	1.73468e-06	1.07953e-06			2.56692e-08	4.97418e-07	1.0237e-06	1.07953e-06	3.38186e-06	5.48114e-06				0	0	0	0	0	0	0	0	0	0			0
RDN37-1	13	T		62	55	4	275	604	201	634	471	887	552			5.62634e-07	1.0237e-06	2.56692e-08	5.37809e-07	5.48114e-06	3.74118e-06	4.06857e-06	3.02255e-06	1.73468e-06	1.07953e-06			2.56692e-08	5.50221e-07	1.0237e-06	1.07953e-06	3.38186e-06	5.48114e-06				0	0	0	0	0	0	0	0	0	103			0
RDN37-1	14	G		62	59	4	275	604	206	634	471	887	552			5.62634e-07	1.09816e-06	2.56692e-08	5.37809e-07	5.48114e-06	3.83424e-06	4.06857e-06	3.02255e-06	1.73468e-06	1.07953e-06			2.56692e-08	5.50221e-07	1.09816e-06	1.07953e-06	3.42839e-06	5.48114e-06				0	0	0	0	0	0	0	0	0	0			0
RDN37-1	15	A		62	63	21	293	718	215	656	574	992	575			5.62634e-07	1.17261e-06	1.34763e-07	5.73011e-07	6.51567e-06	4.00176e-06	4.20975e-06	3.68353e-06	1.94002e-06	1.12451e-06			1.34763e-07	5.67822e-07	1.17261e-06	1.12451e-06	3.84264e-06	6.51567e-06				0	0	0	0	0	0	0	0	0	0			0
RDN37-1	16	A		62	63	21	293	718	215	680	574	1008	575			5.62634e-07	1.17261e-06	1.34763e-07	5.73011e-07	6.51567e-06	4.00176e-06	4.36376e-06	3.68353e-06	1.97131e-06	1.12451e-06			1.34763e-07	5.67822e-07	1.17261e-06	1.12451e-06	3.84264e-06	6.51567e-06				0	0	0	0	0	0	0	0	0	0			0
RDN37-1	17	G		62	63	21	293	718	215	720	574	1008	575			5.62634e-07	1.17261e-06	1.34763e-07	5.73011e-07	6.51567e-06	4.00176e-06	4.62045e-06	3.68353e-06	1.97131e-06	1.12451e-06			1.34763e-07	5.67822e-07	1.17261e-06	1.12451e-06	3.84264e-06	6.51567e-06				0	0	0	0	0	0	0	0	0	0			0
RDN37-1	18	A		62	63	21	293	718	215	720	574	1008	575			5.62634e-07	1.17261e-06	1.34763e-07	5.73011e-07	6.51567e-06	4.00176e-06	4.62045e-06	3.68353e-06	1.97131e-06	1.12451e-06			1.34763e-07	5.67822e-07	1.17261e-06	1.12451e-06	3.84264e-06	6.51567e-06				0	0	0	0	0	0	0	0	0	0			0
RDN37-1	19	C		62	63	21	293	717	202	720	522	1008	575			5.62634e-07	1.17261e-06	1.34763e-07	5.73011e-07	6.50659e-06	3.75979e-06	4.62045e-06	3.34983e-06	1.97131e-06	1.12451e-06			1.34763e-07	5.67822e-07	1.17261e-06	1.12451e-06	3.55481e-06	6.50659e-06				0	0	0	0	0	0	23	0	0	0			0
RDN37-1	20	A		62	61	21	293	699	178	651	522	958	600			5.62634e-07	1.13538e-06	1.34763e-07	5.73011e-07	6.34325e-06	3.31308e-06	4.17766e-06	3.34983e-06	1.87353e-06	1.1734e-06			1.34763e-07	5.67822e-07	1.13538e-06	1.1734e-06	3.33145e-06	6.34325e-06				0	0	0	0	0	0	0	0	0	0			0
RDN37-1	21	A		62	106	51	327	772	218	818	651	1198	779			5.62634e-07	1.97296e-06	3.27282e-07	6.39504e-07	7.0057e-06	4.05759e-06	5.24935e-06	4.17766e-06	2.34289e-06	1.52347e-06			3.27282e-07	6.01069e-07	1.97296e-06	1.52347e-06	4.11763e-06	7.0057e-06				0	0	0	0	0	0	0	21	0	0			0
RDN37-1	22	G		62	109	51	327	772	215	818	655	1158	803			5.62634e-07	2.0288e-06	3.27282e-07	6.39504e-07	7.0057e-06	4.00176e-06	5.24935e-06	4.20333e-06	2.26466e-06	1.5704e-06			3.27282e-07	6.01069e-07	2.0288e-06	1.5704e-06	4.10254e-06	7.0057e-06				0	0	0	0	0	0	0	0	0	0			0
RDN37-1	23	T		62	109	51	327	772	211	758	643	1121	803			5.62634e-07	2.0288e-06	3.27282e-07	6.39504e-07	7.0057e-06	3.9273e-06	4.86431e-06	4.12632e-06	2.1923e-06	1.5704e-06			3.27282e-07	6.01069e-07	2.0288e-06	1.5704e-06	4.02681e-06	7.0057e-06				0	0	0	0	0	0	0	0	0	0			0
RDN37-1	24	T		62	109	51	327	772	213	724	624	1121	717			5.62634e-07	2.0288e-06	3.27282e-07	6.39504e-07	7.0057e-06	3.96453e-06	4.64612e-06	4.00439e-06	2.1923e-06	1.40221e-06			3.27282e-07	6.01069e-07	2.0288e-06	1.40221e-06	3.98446e-06	7.0057e-06				0	0	0	0	0	0	58	0	0	48			0
RDN37-1	25	C		62	106	51	347	772	212	724	624	1121	717			5.62634e-07	1.97296e-06	3.27282e-07	6.78617e-07	7.0057e-06	3.94592e-06	4.64612e-06	4.00439e-06	2.1923e-06	1.40221e-06			3.27282e-07	6.20626e-07	1.97296e-06	1.40221e-06	3.97515e-06	7.0057e-06				0	0	0	0	0	0	0	0	0	0			0
RDN37-1	26	G		62	111	51	347	772	212	747	624	1123	751			5.62634e-07	2.06602e-06	3.27282e-07	6.78617e-07	7.0057e-06	3.94592e-06	4.79372e-06	4.00439e-06	2.19622e-06	1.46871e-06			3.27282e-07	6.20626e-07	2.06602e-06	1.46871e-06	3.97515e-06	7.0057e-06				0	0	0	0	0	0	0	0	0	0			0
RDN37-1	27	A		97	123	51	347	784	227	740	624	1123	823			8.8025e-07	2.28938e-06	3.27282e-07	6.78617e-07	7.1146e-06	4.22511e-06	4.7488e-06	4.00439e-06	2.19622e-06	1.60952e-06			3.27282e-07	7.79434e-07	2.28938e-06	1.60952e-06	4.11475e-06	7.1146e-06				0	0	0	0	0	0	0	0	0	0			0
RDN37-1	28	A		97	123	51	347	784	227	740	624	1123	823			8.8025e-07	2.28938e-06	3.27282e-07	6.78617e-07	7.1146e-06	4.22511e-06	4.7488e-06	4.00439e-06	2.19622e-06	1.60952e-06			3.27282e-07	7.79434e-07	2.28938e-06	1.60952e-06	4.11475e-06	7.1146e-06				0	0	0	0	0	0	5	0	0	0			0
RDN37-1	29	A		97	123	47	347	716	227	740	624	1123	823			8.8025e-07	2.28938e-06	3.01613e-07	6.78617e-07	6.49752e-06	4.22511e-06	4.7488e-06	4.00439e-06	2.19622e-06	1.60952e-06			3.01613e-07	7.79434e-07	2.28938e-06	1.60952e-06	4.11475e-06	6.49752e-06				0	0	0	0	0	0	0	0	0	0			0
RDN37-1	30	A		64	123	47	347	677	222	737	624	1123	823			5.80784e-07	2.28938e-06	3.01613e-07	6.78617e-07	6.1436e-06	4.13205e-06	4.72955e-06	4.00439e-06	2.19622e-06	1.60952e-06			3.01613e-07	6.297e-07	2.28938e-06	1.60952e-06	4.06822e-06	6.1436e-06				0	0	0	0	0	0	0	0	0	0			0
RDN37-1	31	G		64	118	47	370	659	213	687	624	1123	720			5.80784e-07	2.19631e-06	3.01613e-07	7.23597e-07	5.98026e-06	3.96453e-06	4.40868e-06	4.00439e-06	2.19622e-06	1.40808e-06			3.01613e-07	6.5219e-07	2.19631e-06	1.40808e-06	3.98446e-06	5.98026e-06				0	0	0	0	0	0	0	0	0	0			0
RDN37-1	32	A		64	114	47	370	659	198	639	601	1077	720			5.80784e-07	2.12186e-06	3.01613e-07	7.23597e-07	5.98026e-06	3.68534e-06	4.10065e-06	3.85679e-06	2.10626e-06	1.40808e-06			3.01613e-07	6.5219e-07	2.12186e-06	1.40808e-06	3.77107e-06	5.98026e-06				0	0	0	0	0	0	0	0	0	0			0
RDN37-1	33	G		64	110	47	370	580	181	639	577	1077	720			5.80784e-07	2.04741e-06	3.01613e-07	7.23597e-07	5.26335e-06	3.36892e-06	4.10065e-06	3.70278e-06	2.10626e-06	1.40808e-06			3.01613e-07	6.5219e-07	2.04741e-06	1.40808e-06	3.53585e-06	5.26335e-06				0	0	0	0	0	0	0	0	0	0			0
RDN37-1	34	T		64	110	31	333	535	168	584	550	1073	679			5.80784e-07	2.04741e-06	1.98936e-07	6.51238e-07	4.85499e-06	3.12695e-06	3.7477e-06	3.52951e-06	2.09843e-06	1.3279e-06			1.98936e-07	6.16011e-07	2.04741e-06	1.3279e-06	3.32823e-06	4.85499e-06				0	0	0	0	0	0	0	0	0	0			0
RDN37-1	35	T		64	107	30	333	462	147	571	527	976	679			5.80784e-07	1.99157e-06	1.92519e-07	6.51238e-07	4.19253e-06	2.73608e-06	3.66428e-06	3.38191e-06	1.90873e-06	1.3279e-06			1.92519e-07	6.16011e-07	1.99157e-06	1.3279e-06	3.059e-06	4.19253e-06				0	0	0	11	0	1	0	46	0	0			0
RDN37-1	36	T		64	103	30	333	449	128	548	481	958	679			5.80784e-07	1.91712e-06	1.92519e-07	6.51238e-07	4.07456e-06	2.38244e-06	3.51668e-06	3.08672e-06	1.87353e-06	1.3279e-06			1.92519e-07	6.16011e-07	1.91712e-06	1.3279e-06	2.73458e-06	4.07456e-06				0	0	0	0	0	0	0	0	0	0			0
RDN37-1	37	G		64	103	30	333	449	129	518	481	954	679			5.80784e-07	1.91712e-06	1.92519e-07	6.51238e-07	4.07456e-06	2.40105e-06	3.32416e-06	3.08672e-06	1.86571e-06	1.3279e-06			1.92519e-07	6.16011e-07	1.91712e-06	1.3279e-06	2.74389e-06	4.07456e-06				0	0	0	0	0	0	0	0	0	0			0
RDN37-1	38	G		64	103	30	333	470	123	518	481	980	654			5.80784e-07	1.91712e-06	1.92519e-07	6.51238e-07	4.26513e-06	2.28938e-06	3.32416e-06	3.08672e-06	1.91656e-06	1.27901e-06			1.92519e-07	6.16011e-07	1.91712e-06	1.27901e-06	2.68805e-06	4.26513e-06				0	0	0	0	0	0	0	25	0	0			0
RDN37-1	39	A		64	103	30	309	428	123	478	480	980	626			5.80784e-07	1.91712e-06	1.92519e-07	6.04302e-07	3.88399e-06	2.28938e-06	3.06747e-06	3.0803e-06	1.91656e-06	1.22425e-06			1.92519e-07	5.92543e-07	1.91712e-06	1.22425e-06	2.67842e-06	3.88399e-06				0	0	0	0	0	0	0	25	0	0			0
RDN37-1	40	A		64	103	30	309	392	123	478	480	954	626			5.80784e-07	1.91712e-06	1.92519e-07	6.04302e-07	3.5573e-06	2.28938e-06	3.06747e-06	3.0803e-06	1.86571e-06	1.22425e-06			1.92519e-07	5.92543e-07	1.91712e-06	1.22425e-06	2.67842e-06	3.5573e-06				0	0	0	0	0	0	25	0	0	0			0
RDN37-1	41	A		64	105	0	328	392	127	478	480	944	615			5.80784e-07	1.95435e-06	0	6.41459e-07	3.5573e-06	2.36383e-06	3.06747e-06	3.0803e-06	1.84615e-06	1.20274e-06			0	6.11121e-07	1.95435e-06	1.20274e-06	2.71565e-06	3.5573e-06				0	0	0	0	0	0	0	0	32	0			0
RDN37-1	42	C		64	105	0	328	392	116	424	466	944	595			5.80784e-07	1.95435e-06	0	6.41459e-07	3.5573e-06	2.15909e-06	2.72093e-06	2.99046e-06	1.84615e-06	1.16362e-06			0	6.11121e-07	1.95435e-06	1.16362e-06	2.44001e-06	3.5573e-06				0	0	0	0	0	0	0	0	32	0			0
RDN37-1	43	G		64	104	0	328	329	112	398	463	822	587			5.80784e-07	1.93573e-06	0	6.41459e-07	2.98559e-06	2.08464e-06	2.55408e-06	2.97121e-06	1.60756e-06	1.14798e-06			0	6.11121e-07	1.93573e-06	1.14798e-06	2.31936e-06	2.98559e-06				0	0	0	0	0	0	0	0	32	0			0
RDN37-1	44	A		87	104	0	327	312	113	379	399	849	559			7.89503e-07	1.93573e-06	0	6.39504e-07	2.83132e-06	2.10325e-06	2.43216e-06	2.5605e-06	1.66036e-06	1.09322e-06			0	7.14503e-07	1.93573e-06	1.09322e-06	2.2677e-06	2.83132e-06				0	0	0	0	0	0	0	0	32	0			0
RDN37-1	45	A		87	102	0	327	312	113	379	363	849	522			7.89503e-07	1.89851e-06	0	6.39504e-07	2.83132e-06	2.10325e-06	2.43216e-06	2.32948e-06	1.66036e-06	1.02086e-06			0	7.14503e-07	1.89851e-06	1.02086e-06	2.21636e-06	2.83132e-06				0	0	0	0	0	0	0	0	0	0			0
RDN37-1	46	T		87	86	0	215	312	113	379	363	849	522			7.89503e-07	1.6007e-06	0	4.20469e-07	2.83132e-06	2.10325e-06	2.43216e-06	2.32948e-06	1.66036e-06	1.02086e-06			0	6.04986e-07	1.6007e-06	1.02086e-06	2.21636e-06	2.83132e-06				0	0	0	0	0	0	0	0	0	0			0
RDN37-1	47	T		87	66	0	204	231	95	354	287	849	457			7.89503e-07	1.22845e-06	0	3.98956e-07	2.09627e-06	1.76822e-06	2.27172e-06	1.84176e-06	1.66036e-06	8.93741e-07			0	5.9423e-07	1.22845e-06	8.93741e-07	1.80499e-06	2.27172e-06				0	0	0	0	0	0	14	0	0	30			0
RDN37-1	48	C		87	65	0	204	216	92	325	287	793	409			7.89503e-07	1.20983e-06	0	3.98956e-07	1.96014e-06	1.71238e-06	2.08562e-06	1.84176e-06	1.55085e-06	7.99868e-07			0	5.9423e-07	1.20983e-06	7.99868e-07	1.77707e-06	2.08562e-06				0	0	0	0	0	0	0	0	0	0			0
RDN37-1	49	G		87	65	0	204	216	90	325	287	793	408			7.89503e-07	1.20983e-06	0	3.98956e-07	1.96014e-06	1.67515e-06	2.08562e-06	1.84176e-06	1.55085e-06	7.97913e-07			0	5.9423e-07	1.20983e-06	7.97913e-07	1.75846e-06	2.08562e-06				0	0	0	1	0	0	0	0	0	35			0
RDN37-1	50	A		87	65	0	204	215	86	325	287	793	408			7.89503e-07	1.20983e-06	0	3.98956e-07	1.95107e-06	1.6007e-06	2.08562e-06	1.84176e-06	1.55085e-06	7.97913e-07			0	5.9423e-07	1.20983e-06	7.97913e-07	1.72123e-06	2.08562e-06				0	0	0	23	0	0	0	0	0	0			0
RDN37-1	51	G		87	58	0	204	215	86	325	266	793	408			7.89503e-07	1.07954e-06	0	3.98956e-07	1.95107e-06	1.6007e-06	2.08562e-06	1.707e-06	1.55085e-06	7.97913e-07			0	5.9423e-07	1.07954e-06	7.97913e-07	1.65385e-06	2.08562e-06				0	0	0	22	0	0	21	0	0	0			0
RDN37-1	52	T		87	49	0	203	215	86	299	266	793	386			7.89503e-07	9.12028e-07	0	3.97001e-07	1.95107e-06	1.6007e-06	1.91877e-06	1.707e-06	1.55085e-06	7.54888e-07			0	5.93252e-07	9.12028e-07	7.54888e-07	1.65385e-06	1.95107e-06				0	0	0	0	0	0	0	0	0	0			0
RDN37-1	53	A		87	49	0	203	215	78	270	238	793	360			7.89503e-07	9.12028e-07	0	3.97001e-07	1.95107e-06	1.4518e-06	1.73267e-06	1.52732e-06	1.55085e-06	7.04041e-07			0	5.93252e-07	9.12028e-07	7.04041e-07	1.53908e-06	1.95107e-06				0	0	0	0	0	0	0	0	0	0			0
RDN37-1	54	G		120	65	0	218	237	95	303	238	832	375			1.08897e-06	1.20983e-06	0	4.26336e-07	2.15071e-06	1.76822e-06	1.94444e-06	1.52732e-06	1.62712e-06	7.33376e-07			0	7.57652e-07	1.20983e-06	7.33376e-07	1.69767e-06	2.15071e-06				0	0	0	0	0	0	0	0	0	0			0
RDN37-1	55	G		120	64	0	199	237	89	264	238	832	312			1.08897e-06	1.19122e-06	0	3.89178e-07	2.15071e-06	1.65654e-06	1.69417e-06	1.52732e-06	1.62712e-06	6.10169e-07			0	7.39074e-07	1.19122e-06	6.10169e-07	1.64183e-06	2.15071e-06				0	0	0	0	0	0	0	0	0	0			0
RDN37-1	56	C		120	63	0	199	215	85	263	238	772	312			1.08897e-06	1.17261e-06	0	3.89178e-07	1.95107e-06	1.58209e-06	1.68775e-06	1.52732e-06	1.50978e-06	6.10169e-07			0	7.39074e-07	1.17261e-06	6.10169e-07	1.5547e-06	1.95107e-06				0	0	0	0	0	0	0	0	0	0			0
RDN37-1	57	T		85	58	0	199	215	81	200	238	772	311			7.71353e-07	1.07954e-06	0	3.89178e-07	1.95107e-06	1.50764e-06	1.28346e-06	1.52732e-06	1.50978e-06	6.08213e-07			0	5.80266e-07	1.07954e-06	6.08213e-07	1.50871e-06	1.95107e-06				0	0	0	0	0	0	0	0	0	0			0
RDN37-1	58	T		85	51	0	199	215	77	200	238	772	276			7.71353e-07	9.49254e-07	0	3.89178e-07	1.95107e-06	1.43319e-06	1.28346e-06	1.52732e-06	1.50978e-06	5.39765e-07			0	5.80266e-07	9.49254e-07	5.39765e-07	1.47148e-06	1.95107e-06				0	0	0	0	0	0	24	0	0	0			0
RDN37-1	59	G		85	41	0	199	215	72	200	224	753	236			7.71353e-07	7.63125e-07	0	3.89178e-07	1.95107e-06	1.34012e-06	1.28346e-06	1.43747e-06	1.47262e-06	4.61538e-07			0	5.76152e-07	7.71353e-07	4.61538e-07	1.3888e-06	1.95107e-06				0	0	0	0	0	0	0	0	0	0			0
RDN37-1	60	T		85	41	0	199	215	68	200	224	753	236			7.71353e-07	7.63125e-07	0	3.89178e-07	1.95107e-06	1.26567e-06	1.28346e-06	1.43747e-06	1.47262e-06	4.61538e-07			0	5.76152e-07	7.71353e-07	4.61538e-07	1.36047e-06	1.95107e-06				0	0	0	0	0	0	1	0	0	0			0
RDN37-1	61	C		85	27	0	197	215	61	200	224	774	236			7.71353e-07	5.02546e-07	0	3.85267e-07	1.95107e-06	1.13538e-06	1.28346e-06	1.43747e-06	1.51369e-06	4.61538e-07			0	4.43906e-07	7.71353e-07	4.61538e-07	1.36047e-06	1.95107e-06				0	0	0	0	0	0	0	0	0	0			0
RDN37-1	62	G		62	23	0	176	215	60	200	223	775	236			5.62634e-07	4.28095e-07	0	3.44198e-07	1.95107e-06	1.11677e-06	1.28346e-06	1.43106e-06	1.51564e-06	4.61538e-07			0	3.86146e-07	5.62634e-07	4.61538e-07	1.35726e-06	1.95107e-06				0	0	0	0	0	0	0	0	0	0			0
RDN37-1	63	T		62	23	0	176	215	58	218	223	832	236			5.62634e-07	4.28095e-07	0	3.44198e-07	1.95107e-06	1.07954e-06	1.39897e-06	1.43106e-06	1.62712e-06	4.61538e-07			0	3.86146e-07	5.62634e-07	4.61538e-07	1.41501e-06	1.95107e-06				0	0	0	0	0	0	0	0	0	0			0
RDN37-1	64	T		62	23	0	176	215	64	218	212	832	236			5.62634e-07	4.28095e-07	0	3.44198e-07	1.95107e-06	1.19122e-06	1.39897e-06	1.36047e-06	1.62712e-06	4.61538e-07			0	3.86146e-07	5.62634e-07	4.61538e-07	1.37972e-06	1.95107e-06				0	0	0	0	0	0	0	0	0	0			0
RDN37-1	65	C		62	23	0	176	215	64	193	212	832	236			5.62634e-07	4.28095e-07	0	3.44198e-07	1.95107e-06	1.19122e-06	1.23854e-06	1.36047e-06	1.62712e-06	4.61538e-07			0	3.86146e-07	5.62634e-07	4.61538e-07	1.2995e-06	1.95107e-06				0	0	0	0	0	0	0	0	0	0			0
RDN37-1	66	G		62	23	20	181	223	72	193	212	923	236			5.62634e-07	4.28095e-07	1.28346e-07	3.53976e-07	2.02367e-06	1.34012e-06	1.23854e-06	1.36047e-06	1.80508e-06	4.61538e-07			1.28346e-07	3.91035e-07	5.62634e-07	4.61538e-07	1.35029e-06	2.02367e-06				0	0	0	0	0	0	0	0	0	0			0
RDN37-1	67	T		102	29	39	181	265	86	209	309	981	388			9.25624e-07	5.39772e-07	2.50275e-07	3.53976e-07	2.40481e-06	1.6007e-06	1.34121e-06	1.98294e-06	1.91851e-06	7.58799e-07			2.50275e-07	4.46874e-07	9.25624e-07	7.58799e-07	1.75961e-06	2.40481e-06				0	0	0	0	0	0	0	19	0	0			0
RDN37-1	68	T		102	31	39	181	265	85	209	309	935	388			9.25624e-07	5.76997e-07	2.50275e-07	3.53976e-07	2.40481e-06	1.58209e-06	1.34121e-06	1.98294e-06	1.82855e-06	7.58799e-07			2.50275e-07	4.65487e-07	9.25624e-07	7.58799e-07	1.70532e-06	2.40481e-06				0	0	0	36	0	0	0	19	0	0			0
RDN37-1	69	A		102	31	39	181	265	85	209	309	935	462			9.25624e-07	5.76997e-07	2.50275e-07	3.53976e-07	2.40481e-06	1.58209e-06	1.34121e-06	1.98294e-06	1.82855e-06	9.03519e-07			2.50275e-07	4.65487e-07	9.25624e-07	9.03519e-07	1.70532e-06	2.40481e-06				0	0	0	19	0	0	0	19	0	0			0
RDN37-1	70	T		330	88	71	724	783	332	576	852	2091	1072			2.99467e-06	1.63793e-06	4.55628e-07	1.4159e-06	7.10552e-06	6.17946e-06	3.69636e-06	5.46754e-06	4.0893e-06	2.09648e-06			4.55628e-07	1.52692e-06	2.99467e-06	2.09648e-06	4.77842e-06	7.10552e-06				0	0	0	19	0	0	0	0	0	0			0
RDN37-1	71	G		330	88	72	724	803	334	539	852	2052	1072			2.99467e-06	1.63793e-06	4.62045e-07	1.4159e-06	7.28702e-06	6.21668e-06	3.45892e-06	5.46754e-06	4.01303e-06	2.09648e-06			4.62045e-07	1.52692e-06	2.99467e-06	2.09648e-06	4.74028e-06	7.28702e-06				0	0	0	0	0	0	0	0	0	0			0
RDN37-1	72	T		330	93	106	775	803	352	539	918	2077	1143			2.99467e-06	1.73099e-06	6.80233e-07	1.51564e-06	7.28702e-06	6.55171e-06	3.45892e-06	5.89108e-06	4.06192e-06	2.23533e-06			6.80233e-07	1.62332e-06	2.99467e-06	2.23533e-06	4.9765e-06	7.28702e-06				0	0	0	0	0	0	0	0	0	0			0
RDN37-1	73	T		330	94	106	775	781	357	511	963	1988	1114			2.99467e-06	1.7496e-06	6.80233e-07	1.51564e-06	7.08737e-06	6.64478e-06	3.27924e-06	6.17986e-06	3.88787e-06	2.17861e-06			6.80233e-07	1.63262e-06	2.99467e-06	2.17861e-06	5.03386e-06	7.08737e-06				0	0	0	0	1	0	20	1	24	0			0
RDN37-1	74	T		337	98	106	706	769	357	529	963	1951	1094			3.05819e-06	1.82406e-06	6.80233e-07	1.3807e-06	6.97848e-06	6.64478e-06	3.39475e-06	6.17986e-06	3.81551e-06	2.1395e-06			6.80233e-07	1.60238e-06	3.05819e-06	2.1395e-06	4.99768e-06	6.97848e-06				0	0	0	0	0	0	19	0	23	0			0
RDN37-1	75	T		336	98	106	706	747	357	529	1005	1951	1094			3.04911e-06	1.82406e-06	6.80233e-07	1.3807e-06	6.77883e-06	6.64478e-06	3.39475e-06	6.44938e-06	3.81551e-06	2.1395e-06			6.80233e-07	1.60238e-06	3.04911e-06	2.1395e-06	5.13245e-06	6.77883e-06				0	0	0	0	0	0	0	0	0	0			0
RDN37-1	76	T		336	98	106	706	747	357	548	1023	1951	1094			3.04911e-06	1.82406e-06	6.80233e-07	1.3807e-06	6.77883e-06	6.64478e-06	3.51668e-06	6.56489e-06	3.81551e-06	2.1395e-06			6.80233e-07	1.60238e-06	3.04911e-06	2.1395e-06	5.1902e-06	6.77883e-06				0	0	0	0	0	0	0	0	0	0			0
RDN37-1	77	G		336	98	106	706	747	358	548	1023	1951	1094			3.04911e-06	1.82406e-06	6.80233e-07	1.3807e-06	6.77883e-06	6.66339e-06	3.51668e-06	6.56489e-06	3.81551e-06	2.1395e-06			6.80233e-07	1.60238e-06	3.04911e-06	2.1395e-06	5.1902e-06	6.77883e-06				0	0	0	0	0	0	0	0	0	0			0
RDN37-1	78	T		336	98	106	706	747	358	548	1068	2032	1275			3.04911e-06	1.82406e-06	6.80233e-07	1.3807e-06	6.77883e-06	6.66339e-06	3.51668e-06	6.85367e-06	3.97392e-06	2.49348e-06			6.80233e-07	1.60238e-06	3.04911e-06	2.49348e-06	5.31865e-06	6.85367e-06				0	0	0	0	0	0	0	0	0	0			0
RDN37-1	79	A		336	98	106	706	747	376	548	1038	2032	1275			3.04911e-06	1.82406e-06	6.80233e-07	1.3807e-06	6.77883e-06	6.99842e-06	3.51668e-06	6.66115e-06	3.97392e-06	2.49348e-06			6.80233e-07	1.60238e-06	3.04911e-06	2.49348e-06	5.31754e-06	6.99842e-06				0	0	0	0	0	0	0	0	0	0			0
RDN37-1	80	A		542	218	214	1313	1302	547	1421	1630	3556	2424			4.91851e-06	4.05759e-06	1.3733e-06	2.56779e-06	1.18153e-05	1.01812e-05	9.11898e-06	1.04602e-05	6.95436e-06	4.74054e-06			1.3733e-06	3.31269e-06	4.91851e-06	4.74054e-06	9.65009e-06	1.18153e-05				0	0	0	55	1	0	0	7	0	26			0
RDN37-1	81	A		542	218	214	1299	1343	546	1421	1625	3640	2521			4.91851e-06	4.05759e-06	1.3733e-06	2.54041e-06	1.21874e-05	1.01626e-05	9.11898e-06	1.04281e-05	7.11863e-06	4.93024e-06			1.3733e-06	3.299e-06	4.91851e-06	4.93024e-06	9.64079e-06	1.21874e-05				0	0	0	55	0	0	0	0	0	0			0
RDN37-1	82	T		542	227	214	1299	1328	558	1421	1665	3793	2528			4.91851e-06	4.22511e-06	1.3733e-06	2.54041e-06	1.20513e-05	1.0386e-05	9.11898e-06	1.06848e-05	7.41785e-06	4.94393e-06			1.3733e-06	3.38276e-06	4.91851e-06	4.94393e-06	9.75246e-06	1.20513e-05				0	0	0	0	0	0	0	0	0	0			0
RDN37-1	83	G		542	227	214	1299	1328	563	1376	1665	3720	2556			4.91851e-06	4.22511e-06	1.3733e-06	2.54041e-06	1.20513e-05	1.0479e-05	8.8302e-06	1.06848e-05	7.27509e-06	4.99869e-06			1.3733e-06	3.38276e-06	4.91851e-06	4.99869e-06	9.65461e-06	1.20513e-05				0	0	0	0	0	0	0	0	0	0			0
RDN37-1	84	G		540	228	213	1328	1398	568	1463	1691	3796	2577			4.90036e-06	4.24372e-06	1.36688e-06	2.59713e-06	1.26865e-05	1.05721e-05	9.3885e-06	1.08516e-05	7.42372e-06	5.03976e-06			1.36688e-06	3.42043e-06	4.90036e-06	5.03976e-06	9.98029e-06	1.26865e-05				0	0	0	0	0	0	0	0	36	0			0
RDN37-1	85	C		540	228	213	1328	1398	570	1428	1691	3811	2577			4.90036e-06	4.24372e-06	1.36688e-06	2.59713e-06	1.26865e-05	1.06093e-05	9.1639e-06	1.08516e-05	7.45305e-06	5.03976e-06			1.36688e-06	3.42043e-06	4.90036e-06	5.03976e-06	9.8866e-06	1.26865e-05				0	0	0	0	0	0	0	0	0	0			0
RDN37-1	86	C		562	228	213	1328	1398	574	1428	1669	3808	2577			5.10001e-06	4.24372e-06	1.36688e-06	2.59713e-06	1.26865e-05	1.06838e-05	9.1639e-06	1.07105e-05	7.44719e-06	5.03976e-06			1.36688e-06	3.42043e-06	5.10001e-06	5.03976e-06	9.92383e-06	1.26865e-05				0	4	0	97	25	6	82	39	94	198			0
RDN37-1	87	T		562	235	213	1348	1399	575	1413	1620	3812	2662			5.10001e-06	4.37401e-06	1.36688e-06	2.63624e-06	1.26956e-05	1.07024e-05	9.06764e-06	1.0396e-05	7.45501e-06	5.20599e-06			1.36688e-06	3.50513e-06	5.10001e-06	5.20599e-06	9.73183e-06	1.26956e-05				0	0	0	0	0	12	0	0	114	52			0
RDN37-1	88	C		562	231	213	1324	1323	557	1432	1596	3779	2685			5.10001e-06	4.29956e-06	1.36688e-06	2.58931e-06	1.20059e-05	1.03673e-05	9.18957e-06	1.0242e-05	7.39047e-06	5.25097e-06			1.36688e-06	3.44443e-06	5.10001e-06	5.25097e-06	9.71579e-06	1.20059e-05				0	0	0	21	0	12	0	37	209	78			0
RDN37-1	89	G		562	237	213	1300	1338	554	1432	1539	3675	2709			5.10001e-06	4.41124e-06	1.36688e-06	2.54237e-06	1.2142e-05	1.03115e-05	9.18957e-06	9.87622e-06	7.18708e-06	5.29791e-06			1.36688e-06	3.4768e-06	5.10001e-06	5.29791e-06	9.53289e-06	1.2142e-05				0	0	0	21	0	0	0	37	85	51			0
RDN37-1	90	T		538	239	181	1296	1338	560	1416	1517	3395	2708			4.88221e-06	4.44846e-06	1.16153e-06	2.53455e-06	1.2142e-05	1.04232e-05	9.08689e-06	9.73504e-06	6.63949e-06	5.29595e-06			1.16153e-06	3.4915e-06	4.88221e-06	5.29595e-06	9.41096e-06	1.2142e-05				0	0	0	21	0	0	0	37	112	26			0
RDN37-1	91	C		538	233	157	1224	1298	528	1384	1386	3256	2586			4.88221e-06	4.33679e-06	1.00752e-06	2.39374e-06	1.1779e-05	9.82757e-06	8.88154e-06	8.89437e-06	6.36766e-06	5.05736e-06			1.00752e-06	3.36526e-06	4.88221e-06	5.05736e-06	8.88795e-06	1.1779e-05				0	0	0	0	0	0	0	0	0	0			0
RDN37-1	92	A		482	229	157	1125	1210	526	1384	1336	3138	2561			4.37403e-06	4.26233e-06	1.00752e-06	2.20013e-06	1.09804e-05	9.79034e-06	8.88154e-06	8.57351e-06	6.13689e-06	5.00847e-06			1.00752e-06	3.23123e-06	4.37403e-06	5.00847e-06	8.72752e-06	1.09804e-05				0	0	0	53	0	0	0	0	0	0			0
RDN37-1	93	A		451	327	228	1361	1484	653	1836	1616	3565	3046			4.09271e-06	6.08639e-06	1.46314e-06	2.66166e-06	1.34669e-05	1.21542e-05	1.17822e-05	1.03703e-05	6.97196e-06	5.95697e-06			1.46314e-06	3.37719e-06	6.08639e-06	5.95697e-06	1.10763e-05	1.34669e-05				0	0	0	33	0	0	0	47	0	0			0
RDN37-1	94	A		383	327	227	1361	1484	664	1836	1563	3506	3086			3.47563e-06	6.08639e-06	1.45673e-06	2.66166e-06	1.34669e-05	1.23589e-05	1.17822e-05	1.00302e-05	6.85657e-06	6.03519e-06			1.45673e-06	3.06865e-06	6.08639e-06	6.03519e-06	1.09062e-05	1.34669e-05				0	0	0	0	0	0	0	0	0	0			0
RDN37-1	95	C		383	327	227	1361	1484	664	1836	1584	3465	3086			3.47563e-06	6.08639e-06	1.45673e-06	2.66166e-06	1.34669e-05	1.23589e-05	1.17822e-05	1.0165e-05	6.77639e-06	6.03519e-06			1.45673e-06	3.06865e-06	6.08639e-06	6.03519e-06	1.09736e-05	1.34669e-05				0	0	0	1	0	0	0	0	0	0			0
RDN37-1	96	G		382	325	227	1289	1385	610	1762	1526	3267	3060			3.46655e-06	6.04917e-06	1.45673e-06	2.52086e-06	1.25685e-05	1.13538e-05	1.13073e-05	9.79279e-06	6.38917e-06	5.98435e-06			1.45673e-06	2.9937e-06	6.04917e-06	5.98435e-06	1.055e-05	1.25685e-05				0	0	0	1	0	0	0	0	0	0			0
RDN37-1	97	G		362	351	227	1321	1484	637	1892	1607	3469	3222			3.28506e-06	6.5331e-06	1.45673e-06	2.58344e-06	1.34669e-05	1.18564e-05	1.21415e-05	1.03126e-05	6.78421e-06	6.30116e-06			1.45673e-06	2.93425e-06	6.5331e-06	6.30116e-06	1.10845e-05	1.34669e-05				0	1	36	118	0	6	100	90	138	106			0
RDN37-1	98	T		362	351	220	1312	1445	623	1892	1574	3461	3221			3.28506e-06	6.5331e-06	1.41181e-06	2.56584e-06	1.3113e-05	1.15958e-05	1.21415e-05	1.01008e-05	6.76857e-06	6.29921e-06			1.41181e-06	2.92545e-06	6.5331e-06	6.29921e-06	1.08483e-05	1.3113e-05				0	0	0	0	0	0	17	0	0	0			0
RDN37-1	99	G		335	337	219	1311	1425	616	1867	1542	3434	3158			3.04004e-06	6.27252e-06	1.40539e-06	2.56388e-06	1.29315e-05	1.14655e-05	1.19811e-05	9.89547e-06	6.71577e-06	6.176e-06			1.40539e-06	2.80196e-06	6.27252e-06	6.176e-06	1.06805e-05	1.29315e-05				0	4	0	0	0	3	35	41	81	101			0
RDN37-1	100	G		335	328	238	1311	1423	603	1707	1461	3481	3139			3.04004e-06	6.105e-06	1.52732e-06	2.56388e-06	1.29134e-05	1.12235e-05	1.09543e-05	9.37567e-06	6.80768e-06	6.13884e-06			1.52732e-06	2.80196e-06	6.105e-06	6.13884e-06	1.0165e-05	1.29134e-05				0	1	0	17	0	0	22	1	0	1			0
RDN37-1	101	A		335	314	238	1276	1396	596	1682	1439	3318	2951			3.04004e-06	5.84442e-06	1.52732e-06	2.49543e-06	1.26683e-05	1.10932e-05	1.07939e-05	9.23449e-06	6.48891e-06	5.77118e-06			1.52732e-06	2.76774e-06	5.84442e-06	5.77118e-06	1.00142e-05	1.26683e-05				0	0	0	30	0	0	9	0	0	0			0
RDN37-1	102	G		335	313	238	1276	1394	596	1682	1397	3286	2951			3.04004e-06	5.82581e-06	1.52732e-06	2.49543e-06	1.26502e-05	1.10932e-05	1.07939e-05	8.96496e-06	6.42633e-06	5.77118e-06			1.52732e-06	2.76774e-06	5.82581e-06	5.77118e-06	9.87943e-06	1.26502e-05				0	0	0	30	0	0	9	0	0	0			0
RDN37-1	103	A		335	307	238	1095	1386	580	1639	1240	3239	2872			3.04004e-06	5.71413e-06	1.52732e-06	2.14146e-06	1.25776e-05	1.07954e-05	1.05179e-05	7.95745e-06	6.33441e-06	5.61668e-06			1.52732e-06	2.59075e-06	5.71413e-06	5.61668e-06	9.2377e-06	1.25776e-05				0	0	0	0	0	0	0	0	0	0			0
RDN37-1	104	G		313	302	238	1095	1386	575	1638	1239	3195	2824			2.84039e-06	5.62107e-06	1.52732e-06	2.14146e-06	1.25776e-05	1.07024e-05	1.05115e-05	7.95103e-06	6.24836e-06	5.52281e-06			1.52732e-06	2.49093e-06	5.62107e-06	5.52281e-06	9.23128e-06	1.25776e-05				0	0	0	0	0	0	0	0	0	0			0
RDN37-1	105	A		333	290	206	1012	1325	546	1540	1140	3008	2609			3.02189e-06	5.39772e-06	1.32196e-06	1.97914e-06	1.2024e-05	1.01626e-05	9.88264e-06	7.31572e-06	5.88265e-06	5.10234e-06			1.32196e-06	2.50051e-06	5.39772e-06	5.10234e-06	8.59918e-06	1.2024e-05				0	0	0	0	0	0	0	0	0	0			0
RDN37-1	106	G		332	294	224	937	1287	514	1516	1139	2932	2509			3.01281e-06	5.47217e-06	1.43747e-06	1.83246e-06	1.16792e-05	9.56699e-06	9.72862e-06	7.3093e-06	5.73402e-06	4.90677e-06			1.43747e-06	2.42264e-06	5.47217e-06	4.90677e-06	8.43814e-06	1.16792e-05				0	0	0	0	0	0	0	0	0	0			0
RDN37-1	107	T		307	258	223	782	1147	471	1384	1037	2759	2242			2.78595e-06	4.80211e-06	1.43106e-06	1.52933e-06	1.04087e-05	8.76664e-06	8.88154e-06	6.65474e-06	5.39569e-06	4.38461e-06			1.43106e-06	2.15764e-06	4.80211e-06	4.38461e-06	7.71069e-06	1.04087e-05				0	0	0	0	0	0	0	0	0	25			0
RDN37-1	108	C		238	234	201	648	939	422	1225	873	2458	2125			2.15979e-06	4.3554e-06	1.28988e-06	1.26727e-06	8.52118e-06	7.85461e-06	7.86119e-06	5.6023e-06	4.80703e-06	4.1558e-06			1.26727e-06	1.72483e-06	4.3554e-06	4.1558e-06	6.72845e-06	8.52118e-06				0	0	0	1	0	0	0	0	1	0			0
RDN37-1	109	G		149	239	150	549	934	404	1230	842	2514	2060			1.35214e-06	4.44846e-06	9.62594e-07	1.07366e-06	8.47581e-06	7.51958e-06	7.89327e-06	5.40336e-06	4.91655e-06	4.02868e-06			9.62594e-07	1.2129e-06	4.44846e-06	4.02868e-06	6.46147e-06	8.47581e-06				0	0	0	0	0	0	0	0	56	0			0
RDN37-1	110	C		78	240	150	546	913	385	1204	792	2351	1932			7.0783e-07	4.46708e-06	9.62594e-07	1.0678e-06	8.28524e-06	7.16593e-06	7.72642e-06	5.0825e-06	4.59778e-06	3.77835e-06			7.0783e-07	1.01519e-06	4.46708e-06	3.77835e-06	6.12422e-06	8.28524e-06				0	0	0	29	0	0	0	0	55	0			0
RDN37-1	111	T		76	228	150	546	882	360	1203	791	2346	1931			6.8968e-07	4.24372e-06	9.62594e-07	1.0678e-06	8.00392e-06	6.70061e-06	7.72001e-06	5.07608e-06	4.588e-06	3.7764e-06			6.8968e-07	1.01519e-06	4.24372e-06	3.7764e-06	5.88835e-06	8.00392e-06				0	0	0	0	0	0	0	0	0	0			0
RDN37-1	112	A		76	199	129	517	860	329	1229	745	2289	1780			6.8968e-07	3.70395e-06	8.27831e-07	1.01108e-06	7.80428e-06	6.12362e-06	7.88686e-06	4.78089e-06	4.47653e-06	3.48109e-06			6.8968e-07	9.19456e-07	3.70395e-06	3.48109e-06	5.45225e-06	7.88686e-06				0	0	0	0	0	0	0	0	0	0			0
RDN37-1	113	G		99	237	145	517	919	339	1336	824	2597	1782			8.984e-07	4.41124e-06	9.30508e-07	1.01108e-06	8.33969e-06	6.30974e-06	8.57351e-06	5.28785e-06	5.07887e-06	3.485e-06			8.984e-07	9.70794e-07	4.41124e-06	3.485e-06	5.7988e-06	8.57351e-06				0	0	0	0	0	0	0	0	0	0			0
RDN37-1	114	G		79	228	95	487	900	317	1320	824	2557	1726			7.16905e-07	4.24372e-06	6.09643e-07	9.52411e-07	8.16727e-06	5.90026e-06	8.47083e-06	5.28785e-06	5.00064e-06	3.37548e-06			6.09643e-07	8.34658e-07	4.24372e-06	3.37548e-06	5.59406e-06	8.47083e-06				0	0	0	0	0	0	41	0	32	0			0
RDN37-1	115	T		79	223	95	443	807	313	1318	824	2540	1673			7.16905e-07	4.15066e-06	6.09643e-07	8.66361e-07	7.32332e-06	5.82581e-06	8.458e-06	5.28785e-06	4.9674e-06	3.27183e-06			6.09643e-07	7.91633e-07	4.15066e-06	3.27183e-06	5.55683e-06	8.458e-06				0	0	0	0	0	0	0	0	0	0			0
RDN37-1	116	G		79	219	95	427	784	301	1223	824	2458	1540			7.16905e-07	4.07621e-06	6.09643e-07	8.3507e-07	7.1146e-06	5.60246e-06	7.84835e-06	5.28785e-06	4.80703e-06	3.01173e-06			6.09643e-07	7.75988e-07	4.07621e-06	3.01173e-06	5.44515e-06	7.84835e-06				0	0	0	0	0	0	26	0	0	32			0
RDN37-1	117	A		79	202	95	399	735	286	1165	801	2436	1481			7.16905e-07	3.75979e-06	6.09643e-07	7.80312e-07	6.66994e-06	5.32327e-06	7.47615e-06	5.14025e-06	4.76401e-06	2.89635e-06			6.09643e-07	7.48608e-07	3.75979e-06	2.89635e-06	5.23176e-06	7.47615e-06				0	0	0	0	0	0	0	0	0	0			0
RDN37-1	118	T		79	198	95	367	735	286	1165	800	2436	1448			7.16905e-07	3.68534e-06	6.09643e-07	7.1773e-07	6.66994e-06	5.32327e-06	7.47615e-06	5.13384e-06	4.76401e-06	2.83181e-06			6.09643e-07	7.17318e-07	3.68534e-06	2.83181e-06	5.22855e-06	7.47615e-06				0	0	0	0	0	0	0	0	0	0			0
RDN37-1	119	C		58	186	95	323	731	261	1083	744	2147	1389			5.26335e-07	3.46198e-06	6.09643e-07	6.31681e-07	6.63364e-06	4.85795e-06	6.94993e-06	4.77447e-06	4.19882e-06	2.71642e-06			5.26335e-07	6.20662e-07	3.46198e-06	2.71642e-06	4.81621e-06	6.94993e-06				0	0	0	0	0	0	102	9	40	0			0
RDN37-1	120	G		58	159	95	322	669	245	1023	743	2141	1330			5.26335e-07	2.95944e-06	6.09643e-07	6.29725e-07	6.071e-06	4.56014e-06	6.56489e-06	4.76805e-06	4.18709e-06	2.60104e-06			5.26335e-07	6.19684e-07	2.95944e-06	2.60104e-06	4.6641e-06	6.56489e-06				0	0	0	0	0	0	102	9	40	0			0
RDN37-1	121	T		58	156	95	293	645	245	983	693	2141	1329			5.26335e-07	2.9036e-06	6.09643e-07	5.73011e-07	5.85321e-06	4.56014e-06	6.3082e-06	4.44719e-06	4.18709e-06	2.59908e-06			5.26335e-07	5.91327e-07	2.9036e-06	2.59908e-06	4.50366e-06	6.3082e-06				0	0	0	0	0	0	102	9	40	41			0
RDN37-1	122	C		58	152	95	271	645	241	990	693	2141	1296			5.26335e-07	2.82915e-06	6.09643e-07	5.29986e-07	5.85321e-06	4.48569e-06	6.35312e-06	4.44719e-06	4.18709e-06	2.53455e-06			5.26335e-07	5.69815e-07	2.82915e-06	2.53455e-06	4.46644e-06	6.35312e-06				0	0	0	0	0	4	0	0	0	9			0
RDN37-1	123	A		58	151	95	271	645	243	990	693	2108	1296			5.26335e-07	2.81054e-06	6.09643e-07	5.29986e-07	5.85321e-06	4.52291e-06	6.35312e-06	4.44719e-06	4.12255e-06	2.53455e-06			5.26335e-07	5.69815e-07	2.81054e-06	2.53455e-06	4.48505e-06	6.35312e-06				0	0	0	0	0	0	0	0	0	0			0
RDN37-1	124	G		139	236	130	446	949	349	1266	842	2603	1648			1.26139e-06	4.39262e-06	8.34248e-07	8.72228e-07	8.61193e-06	6.49587e-06	8.1243e-06	5.40336e-06	5.09061e-06	3.22294e-06			8.34248e-07	1.06681e-06	4.39262e-06	3.22294e-06	5.94962e-06	8.61193e-06				0	0	0	0	0	0	0	0	0	0			0
RDN37-1	125	A		139	232	130	446	929	339	1266	816	2603	1628			1.26139e-06	4.31817e-06	8.34248e-07	8.72228e-07	8.43044e-06	6.30974e-06	8.1243e-06	5.23651e-06	5.09061e-06	3.18383e-06			8.34248e-07	1.06681e-06	4.31817e-06	3.18383e-06	5.77313e-06	8.43044e-06				0	0	0	0	0	0	0	0	0	0			0
RDN37-1	126	T		139	232	130	446	929	333	1266	816	2603	1628			1.26139e-06	4.31817e-06	8.34248e-07	8.72228e-07	8.43044e-06	6.19807e-06	8.1243e-06	5.23651e-06	5.09061e-06	3.18383e-06			8.34248e-07	1.06681e-06	4.31817e-06	3.18383e-06	5.71729e-06	8.43044e-06				0	0	0	0	0	0	0	0	0	0			0
RDN37-1	127	C		139	225	130	446	893	314	1225	764	2488	1464			1.26139e-06	4.18788e-06	8.34248e-07	8.72228e-07	8.10375e-06	5.84442e-06	7.86119e-06	4.90281e-06	4.8657e-06	2.8631e-06			8.34248e-07	1.06681e-06	4.18788e-06	2.8631e-06	5.37362e-06	8.10375e-06				0	0	0	0	0	0	0	0	28	0			0
RDN37-1	128	T		139	215	105	445	910	301	1225	746	2488	1461			1.26139e-06	4.00176e-06	6.73816e-07	8.70273e-07	8.25802e-06	5.60246e-06	7.86119e-06	4.7873e-06	4.8657e-06	2.85723e-06			6.73816e-07	1.06583e-06	4.00176e-06	2.85723e-06	5.23408e-06	8.25802e-06				0	0	0	0	0	0	0	0	0	0			0
RDN37-1	129	G		139	210	105	427	870	297	1205	746	2488	1452			1.26139e-06	3.90869e-06	6.73816e-07	8.3507e-07	7.89503e-06	5.52801e-06	7.73284e-06	4.7873e-06	4.8657e-06	2.83963e-06			6.73816e-07	1.04823e-06	3.90869e-06	2.83963e-06	5.19685e-06	7.89503e-06				0	0	0	0	0	0	0	0	0	0			0
RDN37-1	130	C		139	210	105	427	816	297	1205	746	2464	1441			1.26139e-06	3.90869e-06	6.73816e-07	8.3507e-07	7.40499e-06	5.52801e-06	7.73284e-06	4.7873e-06	4.81877e-06	2.81812e-06			6.73816e-07	1.04823e-06	3.90869e-06	2.81812e-06	5.17339e-06	7.73284e-06				0	0	0	0	0	0	0	0	0	0			0
RDN37-1	131	C		139	195	105	427	781	283	1131	681	2419	1375			1.26139e-06	3.6295e-06	6.73816e-07	8.3507e-07	7.08737e-06	5.26743e-06	7.25796e-06	4.37018e-06	4.73076e-06	2.68904e-06			6.73816e-07	1.04823e-06	3.6295e-06	2.68904e-06	4.99909e-06	7.25796e-06				0	0	0	0	0	0	0	0	0	0			0
RDN37-1	132	T		137	181	89	427	710	268	983	572	2137	1324			1.24324e-06	3.36892e-06	5.71139e-07	8.3507e-07	6.44307e-06	4.98823e-06	6.3082e-06	3.67069e-06	4.17926e-06	2.58931e-06			5.71139e-07	1.03916e-06	3.36892e-06	2.58931e-06	4.58375e-06	6.44307e-06				0	0	0	0	0	0	0	0	0	0			0
RDN37-1	133	A		81	153	52	427	710	258	869	559	1928	1289			7.35054e-07	2.84776e-06	3.33699e-07	8.3507e-07	6.44307e-06	4.80211e-06	5.57663e-06	3.58727e-06	3.77053e-06	2.52086e-06			3.33699e-07	7.85062e-07	2.84776e-06	2.52086e-06	4.28632e-06	6.44307e-06				0	4	0	0	0	0	0	0	0	0			0
RDN37-1	134	G		81	150	53	453	722	255	917	530	1782	1289			7.35054e-07	2.79192e-06	3.40117e-07	8.85918e-07	6.55196e-06	4.74627e-06	5.88466e-06	3.40117e-06	3.485e-06	2.52086e-06			3.40117e-07	8.10486e-07	2.79192e-06	2.52086e-06	4.11563e-06	6.55196e-06				0	0	0	0	0	0	0	0	1	0			0
RDN37-1	135	T		81	144	53	453	706	249	869	530	1735	1282			7.35054e-07	2.68025e-06	3.40117e-07	8.85918e-07	6.40677e-06	4.63459e-06	5.57663e-06	3.40117e-06	3.39309e-06	2.50717e-06			3.40117e-07	8.10486e-07	2.68025e-06	2.50717e-06	4.01788e-06	6.40677e-06				0	0	0	0	0	0	0	0	0	0			0
RDN37-1	136	C		81	144	53	453	667	241	900	527	1650	1243			7.35054e-07	2.68025e-06	3.40117e-07	8.85918e-07	6.05285e-06	4.48569e-06	5.77557e-06	3.38191e-06	3.22685e-06	2.4309e-06			3.40117e-07	8.10486e-07	2.68025e-06	2.4309e-06	3.9338e-06	6.05285e-06				0	0	0	0	0	0	0	0	0	0			0
RDN37-1	137	T		81	142	53	453	667	240	877	527	1650	1243			7.35054e-07	2.64302e-06	3.40117e-07	8.85918e-07	6.05285e-06	4.46708e-06	5.62797e-06	3.38191e-06	3.22685e-06	2.4309e-06			3.40117e-07	8.10486e-07	2.64302e-06	2.4309e-06	3.9245e-06	6.05285e-06				0	0	0	0	0	0	0	0	0	0			0
RDN37-1	138	C		81	142	53	453	648	238	877	518	1633	1212			7.35054e-07	2.64302e-06	3.40117e-07	8.85918e-07	5.88043e-06	4.42985e-06	5.62797e-06	3.32416e-06	3.19361e-06	2.37027e-06			3.40117e-07	8.10486e-07	2.64302e-06	2.37027e-06	3.877e-06	5.88043e-06				0	0	0	0	0	0	0	0	0	0			0
RDN37-1	139	T		99	142	53	483	628	231	789	512	1592	1182			8.984e-07	2.64302e-06	3.40117e-07	9.44588e-07	5.69894e-06	4.29956e-06	5.06325e-06	3.28566e-06	3.11342e-06	2.3116e-06			3.40117e-07	9.21494e-07	2.64302e-06	2.3116e-06	3.79261e-06	5.69894e-06				0	0	0	0	0	0	0	0	0	0			0
RDN37-1	140	A		99	142	53	483	628	221	789	512	1592	1182			8.984e-07	2.64302e-06	3.40117e-07	9.44588e-07	5.69894e-06	4.11343e-06	5.06325e-06	3.28566e-06	3.11342e-06	2.3116e-06			3.40117e-07	9.21494e-07	2.64302e-06	2.3116e-06	3.69954e-06	5.69894e-06				0	0	0	0	0	0	0	0	0	27			0
RDN37-1	141	T		126	152	79	510	613	228	860	560	1561	1123			1.14342e-06	2.82915e-06	5.06966e-07	9.97391e-07	5.56282e-06	4.24372e-06	5.51887e-06	3.59369e-06	3.0528e-06	2.19622e-06			5.06966e-07	1.0704e-06	2.82915e-06	2.19622e-06	3.9187e-06	5.56282e-06				0	0	0	0	0	0	0	0	0	27			0
RDN37-1	142	A		112	144	79	465	562	221	847	539	1536	1122			1.01637e-06	2.68025e-06	5.06966e-07	9.09386e-07	5.10001e-06	4.11343e-06	5.43545e-06	3.45892e-06	3.00391e-06	2.19426e-06			5.06966e-07	9.62879e-07	2.68025e-06	2.19426e-06	3.78618e-06	5.43545e-06				0	0	0	0	0	0	0	0	0	0			0
RDN37-1	143	C		167	165	87	486	643	238	885	603	1838	1360			1.51548e-06	3.07111e-06	5.58305e-07	9.50455e-07	5.83506e-06	4.42985e-06	5.67931e-06	3.86963e-06	3.59452e-06	2.65971e-06			5.58305e-07	1.23297e-06	3.07111e-06	2.65971e-06	4.14974e-06	5.83506e-06				0	0	0	0	0	0	0	0	0	0			0
RDN37-1	144	A		167	163	87	383	591	232	843	582	1838	1304			1.51548e-06	3.03389e-06	5.58305e-07	7.49021e-07	5.36317e-06	4.31817e-06	5.40978e-06	3.73487e-06	3.59452e-06	2.55019e-06			5.58305e-07	1.13225e-06	3.03389e-06	2.55019e-06	4.02652e-06	5.40978e-06				0	0	0	0	0	3	0	51	0	0			0
RDN37-1	145	G		211	170	150	387	687	232	910	649	2010	1368			1.91477e-06	3.16418e-06	9.62594e-07	7.56844e-07	6.23435e-06	4.31817e-06	5.83974e-06	4.16482e-06	3.93089e-06	2.67535e-06			7.56844e-07	1.43868e-06	3.16418e-06	2.67535e-06	4.2415e-06	6.23435e-06				0	0	0	0	0	0	0	51	0	0			0
RDN37-1	146	C		204	167	150	384	654	214	851	636	1927	1368			1.85125e-06	3.10834e-06	9.62594e-07	7.50977e-07	5.93488e-06	3.98314e-06	5.46112e-06	4.0814e-06	3.76857e-06	2.67535e-06			7.50977e-07	1.40692e-06	3.10834e-06	2.67535e-06	4.03227e-06	5.93488e-06				0	0	0	0	0	0	0	51	0	0			0
RDN37-1	147	G		179	164	150	383	636	199	791	601	1875	1368			1.62438e-06	3.0525e-06	9.62594e-07	7.49021e-07	5.77154e-06	3.70395e-06	5.07608e-06	3.85679e-06	3.66688e-06	2.67535e-06			7.49021e-07	1.29349e-06	3.0525e-06	2.67535e-06	3.78037e-06	5.77154e-06				0	0	0	0	0	0	0	0	0	0			0
RDN37-1	148	T		168	159	180	413	604	181	709	599	1897	1324			1.52456e-06	2.95944e-06	1.15511e-06	8.07691e-07	5.48114e-06	3.36892e-06	4.54986e-06	3.84396e-06	3.7099e-06	2.58931e-06			8.07691e-07	1.33983e-06	2.95944e-06	2.58931e-06	3.77693e-06	5.48114e-06				0	0	0	0	0	0	9	0	76	0			0
RDN37-1	149	G		168	147	180	413	603	176	709	580	1811	1324			1.52456e-06	2.73608e-06	1.15511e-06	8.07691e-07	5.47207e-06	3.27586e-06	4.54986e-06	3.72203e-06	3.54172e-06	2.58931e-06			8.07691e-07	1.33983e-06	2.73608e-06	2.58931e-06	3.63187e-06	5.47207e-06				0	0	0	0	0	0	0	0	76	0			0
RDN37-1	150	T		168	144	180	413	570	173	727	580	1835	1310			1.52456e-06	2.68025e-06	1.15511e-06	8.07691e-07	5.1726e-06	3.22002e-06	4.66537e-06	3.72203e-06	3.58865e-06	2.56193e-06			8.07691e-07	1.33983e-06	2.68025e-06	2.56193e-06	3.65534e-06	5.1726e-06				0	0	0	0	0	0	0	0	38	0			0
RDN37-1	151	T		168	137	180	413	570	168	703	580	1806	1310			1.52456e-06	2.54996e-06	1.15511e-06	8.07691e-07	5.1726e-06	3.12695e-06	4.51136e-06	3.72203e-06	3.53194e-06	2.56193e-06			8.07691e-07	1.33983e-06	2.54996e-06	2.56193e-06	3.62698e-06	5.1726e-06				0	0	0	37	22	3	28	0	108	46			0
RDN37-1	152	T		218	130	179	413	528	169	682	580	1776	1341			1.97829e-06	2.41967e-06	1.1487e-06	8.07691e-07	4.79146e-06	3.14557e-06	4.3766e-06	3.72203e-06	3.47327e-06	2.62255e-06			8.07691e-07	1.56349e-06	2.41967e-06	2.62255e-06	3.59765e-06	4.79146e-06				0	0	0	0	0	0	0	0	0	0			0
RDN37-1	153	A		218	132	179	413	542	176	682	559	1687	1314			1.97829e-06	2.45689e-06	1.1487e-06	8.07691e-07	4.91851e-06	3.27586e-06	4.3766e-06	3.58727e-06	3.29921e-06	2.56975e-06			8.07691e-07	1.56349e-06	2.45689e-06	2.56975e-06	3.44324e-06	4.91851e-06				0	0	0	0	0	0	0	0	0	27			0
RDN37-1	154	A		358	265	179	667	1337	375	1765	991	2748	2719			3.24876e-06	4.9324e-06	1.1487e-06	1.30443e-06	1.21329e-05	6.97981e-06	1.13265e-05	6.35954e-06	5.37418e-06	5.31746e-06			1.1487e-06	2.27659e-06	4.9324e-06	5.31746e-06	6.66967e-06	1.21329e-05				0	0	0	0	0	0	0	0	0	28			0
RDN37-1	155	T		358	257	179	667	1353	375	1765	969	2729	2753			3.24876e-06	4.78349e-06	1.1487e-06	1.30443e-06	1.22781e-05	6.97981e-06	1.13265e-05	6.21836e-06	5.33702e-06	5.38396e-06			1.1487e-06	2.27659e-06	4.78349e-06	5.33702e-06	6.59908e-06	1.22781e-05				0	0	0	0	0	0	0	0	0	0			0
RDN37-1	156	T		358	255	179	659	1332	362	1721	893	2740	2588			3.24876e-06	4.74627e-06	1.1487e-06	1.28879e-06	1.20876e-05	6.73784e-06	1.10442e-05	5.73064e-06	5.35853e-06	5.06127e-06			1.1487e-06	2.26877e-06	4.74627e-06	5.06127e-06	6.23424e-06	1.20876e-05				0	0	0	0	0	0	0	0	54	8			0
RDN37-1	157	G		358	254	179	659	1354	361	1671	893	2805	2587			3.24876e-06	4.72766e-06	1.1487e-06	1.28879e-06	1.22872e-05	6.71923e-06	1.07233e-05	5.73064e-06	5.48565e-06	5.05931e-06			1.1487e-06	2.26877e-06	4.72766e-06	5.05931e-06	6.22494e-06	1.22872e-05				0	0	0	0	0	0	0	0	0	0			0
RDN37-1	158	A		358	254	156	685	1272	364	1647	893	2811	2588			3.24876e-06	4.72766e-06	1.0011e-06	1.33963e-06	1.15431e-05	6.77507e-06	1.05693e-05	5.73064e-06	5.49738e-06	5.06127e-06			1.0011e-06	2.2942e-06	4.72766e-06	5.06127e-06	6.25286e-06	1.15431e-05				0	0	0	0	0	0	0	0	0	0			0
RDN37-1	159	C		358	254	156	655	1254	375	1637	893	2706	2588			3.24876e-06	4.72766e-06	1.0011e-06	1.28096e-06	1.13797e-05	6.97981e-06	1.05051e-05	5.73064e-06	5.29204e-06	5.06127e-06			1.0011e-06	2.26486e-06	4.72766e-06	5.06127e-06	6.35523e-06	1.13797e-05				0	0	0	1	0	0	0	0	0	0			0
RDN37-1	160	A		358	235	156	655	1217	360	1597	823	2584	2500			3.24876e-06	4.37401e-06	1.0011e-06	1.28096e-06	1.1044e-05	6.70061e-06	1.02484e-05	5.28143e-06	5.05345e-06	4.88917e-06			1.0011e-06	2.26486e-06	4.37401e-06	4.88917e-06	5.99102e-06	1.1044e-05				0	0	0	0	0	0	0	0	0	0			0
RDN37-1	161	T		434	244	156	829	1404	370	1694	1022	3028	3126			3.93844e-06	4.54153e-06	1.0011e-06	1.62125e-06	1.27409e-05	6.88674e-06	1.08709e-05	6.55848e-06	5.92176e-06	6.11342e-06			1.0011e-06	2.77984e-06	4.54153e-06	5.92176e-06	6.72261e-06	1.27409e-05				0	0	0	52	0	0	25	39	23	0			0
RDN37-1	162	G		434	232	149	783	1402	354	1655	1003	2855	2940			3.93844e-06	4.31817e-06	9.56177e-07	1.53129e-06	1.27228e-05	6.58894e-06	1.06206e-05	6.43655e-06	5.58343e-06	5.74967e-06			9.56177e-07	2.73486e-06	4.31817e-06	5.58343e-06	6.51274e-06	1.27228e-05				0	0	0	0	0	0	0	0	23	0			0
RDN37-1	163	G		473	233	149	702	1403	367	1834	997	2863	2984			4.29235e-06	4.33679e-06	9.56177e-07	1.37288e-06	1.27319e-05	6.8309e-06	1.17693e-05	6.39804e-06	5.59908e-06	5.83572e-06			9.56177e-07	2.83262e-06	4.33679e-06	5.59908e-06	6.61447e-06	1.27319e-05				0	0	0	0	0	0	0	0	0	0			0
RDN37-1	164	G		473	233	149	669	1372	359	1834	956	2763	2983			4.29235e-06	4.33679e-06	9.56177e-07	1.30834e-06	1.24505e-05	6.682e-06	1.17693e-05	6.13493e-06	5.40351e-06	5.83376e-06			9.56177e-07	2.80035e-06	4.33679e-06	5.40351e-06	6.40847e-06	1.24505e-05				0	0	0	0	0	0	0	0	0	0			0
RDN37-1	165	T		473	233	149	669	1336	357	1834	887	2723	2982			4.29235e-06	4.33679e-06	9.56177e-07	1.30834e-06	1.21239e-05	6.64478e-06	1.17693e-05	5.69214e-06	5.32529e-06	5.8318e-06			9.56177e-07	2.80035e-06	4.33679e-06	5.32529e-06	6.23829e-06	1.21239e-05				0	0	0	0	0	0	0	0	0	0			0
RDN37-1	166	T		461	228	149	669	1336	347	1833	865	2585	2884			4.18346e-06	4.24372e-06	9.56177e-07	1.30834e-06	1.21239e-05	6.45865e-06	1.17629e-05	5.55096e-06	5.0554e-06	5.64015e-06			9.56177e-07	2.7459e-06	4.24372e-06	5.0554e-06	6.0494e-06	1.21239e-05				0	0	0	0	0	0	23	18	0	32			0
RDN37-1	167	G		472	227	149	669	1296	351	1833	864	2509	2883			4.28328e-06	4.22511e-06	9.56177e-07	1.30834e-06	1.17609e-05	6.5331e-06	1.17629e-05	5.54454e-06	4.90677e-06	5.63819e-06			9.56177e-07	2.76673e-06	4.28328e-06	4.90677e-06	6.08565e-06	1.17629e-05				0	0	0	0	0	0	0	0	0	0			0
RDN37-1	168	A		472	227	123	669	1228	354	1867	902	2562	2932			4.28328e-06	4.22511e-06	7.89327e-07	1.30834e-06	1.11438e-05	6.58894e-06	1.19811e-05	5.7884e-06	5.01042e-06	5.73402e-06			7.89327e-07	2.76673e-06	4.28328e-06	5.01042e-06	6.18867e-06	1.19811e-05				0	0	0	0	0	0	0	0	25	1			0
RDN37-1	169	T		472	237	123	669	1228	356	1867	876	2471	2932			4.28328e-06	4.41124e-06	7.89327e-07	1.30834e-06	1.11438e-05	6.62616e-06	1.19811e-05	5.62155e-06	4.83246e-06	5.73402e-06			7.89327e-07	2.79581e-06	4.41124e-06	4.83246e-06	6.18009e-06	1.19811e-05				0	0	0	0	0	0	0	0	38	59			0
RDN37-1	170	G		446	227	121	588	1202	339	1843	876	2416	2931			4.04734e-06	4.22511e-06	7.76493e-07	1.14993e-06	1.09078e-05	6.30974e-06	1.18271e-05	5.62155e-06	4.7249e-06	5.73206e-06			7.76493e-07	2.59863e-06	4.22511e-06	4.7249e-06	6.0209e-06	1.18271e-05				0	0	0	0	0	0	0	0	38	24			0
RDN37-1	171	C		419	225	93	606	1175	326	1717	876	2334	2945			3.80232e-06	4.18788e-06	5.96808e-07	1.18514e-06	1.06628e-05	6.06778e-06	1.10185e-05	5.62155e-06	4.56453e-06	5.75944e-06			5.96808e-07	2.49373e-06	4.18788e-06	4.56453e-06	5.91361e-06	1.10185e-05				0	0	0	0	0	0	1	0	0	0			0
RDN37-1	172	G		405	215	93	603	1133	326	1717	875	2270	2944			3.67527e-06	4.00176e-06	5.96808e-07	1.17927e-06	1.02817e-05	6.06778e-06	1.10185e-05	5.61513e-06	4.43937e-06	5.75749e-06			5.96808e-07	2.42727e-06	4.00176e-06	4.43937e-06	5.91263e-06	1.10185e-05				0	0	0	0	0	0	1	0	0	0			0
RDN37-1	173	T		423	204	93	560	1084	338	1744	859	2258	2949			3.83862e-06	3.79701e-06	5.96808e-07	1.09517e-06	9.83702e-06	6.29113e-06	1.11918e-05	5.51246e-06	4.4159e-06	5.76727e-06			5.96808e-07	2.44609e-06	3.83862e-06	4.4159e-06	6.0292e-06	1.11918e-05				0	0	0	26	0	0	0	0	39	84			0
RDN37-1	174	A		423	190	93	560	1081	337	1697	802	2245	2898			3.83862e-06	3.53644e-06	5.96808e-07	1.09517e-06	9.8098e-06	6.27252e-06	1.08902e-05	5.14667e-06	4.39048e-06	5.66753e-06			5.96808e-07	2.3158e-06	3.83862e-06	4.39048e-06	5.97002e-06	1.08902e-05				0	0	0	0	0	0	114	0	202	193			0
RDN37-1	175	T		497	221	139	666	1263	390	2094	1113	2624	3156			4.51015e-06	4.11343e-06	8.92004e-07	1.30248e-06	1.14614e-05	7.259e-06	1.34378e-05	7.14245e-06	5.13167e-06	6.17209e-06			8.92004e-07	2.70795e-06	4.51015e-06	5.13167e-06	7.20072e-06	1.34378e-05				0	0	0	0	0	0	114	0	163	246			0
RDN37-1	176	T		475	198	139	607	1183	387	1992	1081	2529	3136			4.3105e-06	3.68534e-06	8.92004e-07	1.18709e-06	1.07354e-05	7.20316e-06	1.27833e-05	6.9371e-06	4.94589e-06	6.13298e-06			8.92004e-07	2.43621e-06	4.3105e-06	4.94589e-06	7.07013e-06	1.27833e-05				0	0	0	0	0	0	0	0	61	54			0
RDN37-1	177	G		474	195	139	605	1185	389	1977	1053	2529	3104			4.30143e-06	3.6295e-06	8.92004e-07	1.18318e-06	1.07536e-05	7.24039e-06	1.2687e-05	6.75741e-06	4.94589e-06	6.0704e-06			8.92004e-07	2.40634e-06	4.30143e-06	4.94589e-06	6.9989e-06	1.2687e-05				0	0	0	0	0	0	0	0	0	0			0
RDN37-1	178	A		450	191	139	576	1106	388	1881	1093	2518	3139			4.08363e-06	3.55505e-06	8.92004e-07	1.12647e-06	1.00367e-05	7.22177e-06	1.20709e-05	7.0141e-06	4.92437e-06	6.13884e-06			8.92004e-07	2.34076e-06	4.08363e-06	4.92437e-06	7.11794e-06	1.20709e-05				0	0	0	0	0	0	0	0	0	0			0
RDN37-1	179	G		450	191	139	576	1161	394	1881	1111	2518	3117			4.08363e-06	3.55505e-06	8.92004e-07	1.12647e-06	1.05358e-05	7.33345e-06	1.20709e-05	7.12962e-06	4.92437e-06	6.09582e-06			8.92004e-07	2.34076e-06	4.08363e-06	4.92437e-06	7.23153e-06	1.20709e-05				0	0	0	0	0	0	0	15	23	0			0
RDN37-1	180	A		433	191	139	575	1161	390	1858	1110	2457	3093			3.92936e-06	3.55505e-06	8.92004e-07	1.12451e-06	1.05358e-05	7.259e-06	1.19233e-05	7.1232e-06	4.80508e-06	6.04888e-06			8.92004e-07	2.33978e-06	3.92936e-06	4.80508e-06	7.1911e-06	1.19233e-05				0	0	0	0	0	0	0	0	34	0			0
RDN37-1	181	G		433	191	139	575	1160	381	1858	1100	2466	3034			3.92936e-06	3.55505e-06	8.92004e-07	1.12451e-06	1.05267e-05	7.09148e-06	1.19233e-05	7.05903e-06	4.82268e-06	5.9335e-06			8.92004e-07	2.33978e-06	3.92936e-06	4.82268e-06	7.07525e-06	1.19233e-05				0	0	0	0	0	0	0	0	0	0			0
RDN37-1	182	A		383	186	139	500	1134	378	1843	1050	2308	2789			3.47563e-06	3.46198e-06	8.92004e-07	9.77834e-07	1.02908e-05	7.03564e-06	1.18271e-05	6.73816e-06	4.51368e-06	5.45436e-06			8.92004e-07	2.21991e-06	3.47563e-06	4.51368e-06	6.8869e-06	1.18271e-05				0	0	0	0	0	0	0	66	0	0			0
RDN37-1	183	T		383	184	139	500	1119	367	1808	1002	2275	2633			3.47563e-06	3.42476e-06	8.92004e-07	9.77834e-07	1.01546e-05	6.8309e-06	1.16025e-05	6.43013e-06	4.44915e-06	5.14928e-06			8.92004e-07	2.2013e-06	3.47563e-06	4.44915e-06	6.63052e-06	1.16025e-05				0	0	0	0	0	0	0	0	0	0			0
RDN37-1	184	A		383	171	113	500	1116	347	1589	973	2050	2349			3.47563e-06	3.18279e-06	7.25154e-07	9.77834e-07	1.01274e-05	6.45865e-06	1.01971e-05	6.24403e-06	4.00912e-06	4.59387e-06			7.25154e-07	2.08031e-06	3.47563e-06	4.00912e-06	6.35134e-06	1.01971e-05				0	0	0	0	0	0	0	0	0	0			0
RDN37-1	185	C		383	150	113	480	1094	340	1519	906	1905	2308			3.47563e-06	2.79192e-06	7.25154e-07	9.38721e-07	9.92777e-06	6.32836e-06	9.74787e-06	5.81407e-06	3.72555e-06	4.51368e-06			7.25154e-07	1.86532e-06	3.47563e-06	3.72555e-06	6.07121e-06	9.92777e-06				0	0	0	0	0	0	0	0	0	0			0
RDN37-1	186	A		346	139	110	478	928	297	1376	810	1600	2054			3.13986e-06	2.58718e-06	7.05903e-07	9.3481e-07	8.42136e-06	5.52801e-06	8.8302e-06	5.19801e-06	3.12907e-06	4.01694e-06			7.05903e-07	1.761e-06	3.13986e-06	3.12907e-06	5.36301e-06	8.8302e-06				0	0	0	0	0	0	0	0	0	0			0
RDN37-1	187	A		338	126	110	478	834	282	1376	810	1595	1893			3.06726e-06	2.34521e-06	7.05903e-07	9.3481e-07	7.56834e-06	5.24881e-06	8.8302e-06	5.19801e-06	3.11929e-06	3.70208e-06			7.05903e-07	1.64001e-06	3.06726e-06	3.11929e-06	5.22341e-06	8.8302e-06				0	0	0	0	0	4	19	25	13	21			0
RDN37-1	188	T		338	116	109	478	792	269	1355	791	1427	1684			3.06726e-06	2.15909e-06	6.99485e-07	9.3481e-07	7.1872e-06	5.00685e-06	8.69544e-06	5.07608e-06	2.79074e-06	3.29335e-06			6.99485e-07	1.54695e-06	3.06726e-06	2.79074e-06	5.04146e-06	8.69544e-06				0	0	0	0	0	4	0	25	0	0			0
RDN37-1	189	T		308	105	67	450	659	234	906	754	1221	1371			2.79502e-06	1.95435e-06	4.29959e-07	8.80051e-07	5.98026e-06	4.3554e-06	5.81407e-06	4.83864e-06	2.38787e-06	2.68122e-06			4.29959e-07	1.4172e-06	2.79502e-06	2.38787e-06	4.59702e-06	5.98026e-06				15	0	0	0	1	5	16	78	97	47			1.36121e-07
RDN37-1	190	T		266	93	67	429	577	221	787	749	1089	1348			2.41388e-06	1.73099e-06	4.29959e-07	8.38982e-07	5.23613e-06	4.11343e-06	5.05041e-06	4.80655e-06	2.12972e-06	2.63624e-06			4.29959e-07	1.28499e-06	2.41388e-06	2.12972e-06	4.45999e-06	5.23613e-06				0	0	0	0	0	0	0	0	0	0			0
RDN37-1	191	G		206	73	67	377	473	200	675	686	942	1278			1.8694e-06	1.35874e-06	4.29959e-07	7.37287e-07	4.29235e-06	3.72256e-06	4.33167e-06	4.40226e-06	1.84224e-06	2.49934e-06			4.29959e-07	1.04801e-06	1.8694e-06	1.84224e-06	4.00746e-06	4.40226e-06				0	0	0	0	0	0	0	0	0	0			0
RDN37-1	192	G		206	72	67	377	473	200	675	679	941	1223			1.8694e-06	1.34012e-06	4.29959e-07	7.37287e-07	4.29235e-06	3.72256e-06	4.33167e-06	4.35734e-06	1.84028e-06	2.39178e-06			4.29959e-07	1.0387e-06	1.8694e-06	1.84028e-06	4.00746e-06	4.35734e-06				0	0	20	58	0	0	0	0	0	0			0
RDN37-1	193	G		206	72	67	376	467	200	633	679	941	1223			1.8694e-06	1.34012e-06	4.29959e-07	7.35331e-07	4.2379e-06	3.72256e-06	4.06215e-06	4.35734e-06	1.84028e-06	2.39178e-06			4.29959e-07	1.03773e-06	1.8694e-06	1.84028e-06	3.89236e-06	4.35734e-06				0	0	0	0	0	0	0	0	0	0			0
RDN37-1	194	A		172	72	67	312	467	195	608	677	941	1223			1.56086e-06	1.34012e-06	4.29959e-07	6.10169e-07	4.2379e-06	3.6295e-06	3.90172e-06	4.34451e-06	1.84028e-06	2.39178e-06			4.29959e-07	9.75146e-07	1.56086e-06	1.84028e-06	3.76561e-06	4.34451e-06				0	0	0	0	0	0	0	0	0	0			0
RDN37-1	195	A		172	69	67	312	448	194	608	656	996	1223			1.56086e-06	1.28428e-06	4.29959e-07	6.10169e-07	4.06548e-06	3.61089e-06	3.90172e-06	4.20975e-06	1.94785e-06	2.39178e-06			4.29959e-07	9.47226e-07	1.56086e-06	1.94785e-06	3.7563e-06	4.20975e-06				0	0	0	0	0	0	0	48	0	0			0
RDN37-1	196	G		172	66	67	312	447	193	608	639	996	1197			1.56086e-06	1.22845e-06	4.29959e-07	6.10169e-07	4.05641e-06	3.59227e-06	3.90172e-06	4.10065e-06	1.94785e-06	2.34094e-06			4.29959e-07	9.19307e-07	1.56086e-06	1.94785e-06	3.74699e-06	4.10065e-06				0	0	0	0	0	2	0	22	26	0			0
RDN37-1	197	A		172	62	67	312	443	178	581	565	996	1134			1.56086e-06	1.15399e-06	4.29959e-07	6.10169e-07	4.02011e-06	3.31308e-06	3.72845e-06	3.62577e-06	1.94785e-06	2.21773e-06			4.29959e-07	8.82082e-07	1.56086e-06	1.94785e-06	3.46943e-06	4.02011e-06				0	0	0	0	0	2	0	22	26	0			0
RDN37-1	198	A		172	61	67	285	390	170	532	539	919	1114			1.56086e-06	1.13538e-06	4.29959e-07	5.57366e-07	3.53915e-06	3.16418e-06	3.414e-06	3.45892e-06	1.79726e-06	2.17861e-06			4.29959e-07	8.46374e-07	1.56086e-06	1.79726e-06	3.28909e-06	3.53915e-06				0	0	0	0	0	0	0	0	0	1			0
RDN37-1	199	A		136	58	46	285	390	158	532	477	897	1040			1.23417e-06	1.07954e-06	2.95196e-07	5.57366e-07	3.53915e-06	2.94083e-06	3.414e-06	3.06105e-06	1.75423e-06	2.0339e-06			2.95196e-07	8.18454e-07	1.23417e-06	1.75423e-06	3.00094e-06	3.53915e-06				0	0	0	0	0	0	0	0	0	0			0
RDN37-1	200	T		136	56	46	235	353	130	392	477	858	1026			1.23417e-06	1.04232e-06	2.95196e-07	4.59582e-07	3.20338e-06	2.41967e-06	2.51558e-06	3.06105e-06	1.67796e-06	2.00652e-06			2.95196e-07	7.5095e-07	1.23417e-06	1.67796e-06	2.46762e-06	3.20338e-06				0	0	0	0	0	0	0	0	0	0			0
RDN37-1	201	T		57	43	26	206	284	102	361	388	740	927			5.1726e-07	8.00351e-07	1.6685e-07	4.02868e-07	2.57723e-06	1.89851e-06	2.31664e-06	2.48991e-06	1.44719e-06	1.8129e-06			1.6685e-07	4.60064e-07	8.00351e-07	1.44719e-06	2.10758e-06	2.57723e-06				0	0	0	0	0	0	0	0	0	30			0
RDN37-1	202	C		41	34	0	128	251	84	318	325	737	857			3.72064e-07	6.32836e-07	0	2.50326e-07	2.27776e-06	1.56348e-06	2.0407e-06	2.08562e-06	1.44133e-06	1.67601e-06			0	3.11195e-07	6.32836e-07	1.44133e-06	1.85835e-06	2.27776e-06				0	0	0	0	0	0	0	0	0	0			0
RDN37-1	203	C		21	30	0	97	237	65	318	298	736	796			1.9057e-07	5.58384e-07	0	1.897e-07	2.15071e-06	1.20983e-06	2.0407e-06	1.91235e-06	1.43937e-06	1.55671e-06			0	1.90135e-07	5.58384e-07	1.20983e-06	1.73453e-06	2.15071e-06				0	0	0	0	0	0	0	0	0	0			0
RDN37-1	204	C		21	30	0	97	262	65	318	236	710	795			1.9057e-07	5.58384e-07	0	1.897e-07	2.37758e-06	1.20983e-06	2.0407e-06	1.51448e-06	1.38852e-06	1.55476e-06			0	1.90135e-07	5.58384e-07	1.20983e-06	1.53462e-06	2.37758e-06				0	0	0	0	0	0	0	0	0	0			0
RDN37-1	205	A		21	30	0	97	262	65	318	236	710	795			1.9057e-07	5.58384e-07	0	1.897e-07	2.37758e-06	1.20983e-06	2.0407e-06	1.51448e-06	1.38852e-06	1.55476e-06			0	1.90135e-07	5.58384e-07	1.20983e-06	1.53462e-06	2.37758e-06				0	0	0	0	0	0	0	0	0	0			0
RDN37-1	206	G		21	30	0	97	262	65	318	236	710	795			1.9057e-07	5.58384e-07	0	1.897e-07	2.37758e-06	1.20983e-06	2.0407e-06	1.51448e-06	1.38852e-06	1.55476e-06			0	1.90135e-07	5.58384e-07	1.20983e-06	1.53462e-06	2.37758e-06				0	0	0	0	0	0	0	0	0	0			0
RDN37-1	207	A		21	30	0	97	262	65	318	236	710	792			1.9057e-07	5.58384e-07	0	1.897e-07	2.37758e-06	1.20983e-06	2.0407e-06	1.51448e-06	1.38852e-06	1.54889e-06			0	1.90135e-07	5.58384e-07	1.20983e-06	1.53169e-06	2.37758e-06				0	0	0	0	0	0	0	0	0	0			0
RDN37-1	208	G		21	30	0	97	262	65	318	236	710	792			1.9057e-07	5.58384e-07	0	1.897e-07	2.37758e-06	1.20983e-06	2.0407e-06	1.51448e-06	1.38852e-06	1.54889e-06			0	1.90135e-07	5.58384e-07	1.20983e-06	1.53169e-06	2.37758e-06				0	0	0	0	0	0	0	0	0	0			0
RDN37-1	209	T		21	26	0	97	262	65	318	236	710	791			1.9057e-07	4.83933e-07	0	1.897e-07	2.37758e-06	1.20983e-06	2.0407e-06	1.51448e-06	1.38852e-06	1.54693e-06			0	1.90135e-07	4.83933e-07	1.20983e-06	1.53071e-06	2.37758e-06				0	0	0	0	0	0	0	0	0	0			0
RDN37-1	210	G		21	26	0	97	262	61	294	236	710	791			1.9057e-07	4.83933e-07	0	1.897e-07	2.37758e-06	1.13538e-06	1.88668e-06	1.51448e-06	1.38852e-06	1.54693e-06			0	1.90135e-07	4.83933e-07	1.13538e-06	1.53071e-06	2.37758e-06				0	0	0	0	0	0	0	0	0	0			0
RDN37-1	211	T		21	26	18	97	262	55	294	236	710	791			1.9057e-07	4.83933e-07	1.15511e-07	1.897e-07	2.37758e-06	1.0237e-06	1.88668e-06	1.51448e-06	1.38852e-06	1.54693e-06			1.15511e-07	1.90135e-07	4.83933e-07	1.0237e-06	1.53071e-06	2.37758e-06				0	0	0	0	0	0	0	0	0	0			0
RDN37-1	212	G		21	26	18	97	262	55	294	236	710	791			1.9057e-07	4.83933e-07	1.15511e-07	1.897e-07	2.37758e-06	1.0237e-06	1.88668e-06	1.51448e-06	1.38852e-06	1.54693e-06			1.15511e-07	1.90135e-07	4.83933e-07	1.0237e-06	1.53071e-06	2.37758e-06				0	0	0	0	0	0	0	0	0	0			0
RDN37-1	213	T		21	26	18	97	244	58	294	236	710	790			1.9057e-07	4.83933e-07	1.15511e-07	1.897e-07	2.21424e-06	1.07954e-06	1.88668e-06	1.51448e-06	1.38852e-06	1.54498e-06			1.15511e-07	1.90135e-07	4.83933e-07	1.07954e-06	1.52973e-06	2.21424e-06				0	0	0	0	0	0	0	0	0	0			0
RDN37-1	214	T		21	26	18	97	244	53	294	220	707	764			1.9057e-07	4.83933e-07	1.15511e-07	1.897e-07	2.21424e-06	9.86479e-07	1.88668e-06	1.41181e-06	1.38266e-06	1.49413e-06			1.15511e-07	1.90135e-07	4.83933e-07	9.86479e-07	1.45297e-06	2.21424e-06				0	0	0	0	0	0	0	0	0	0			0
RDN37-1	215	T		21	26	18	124	244	51	294	220	672	764			1.9057e-07	4.83933e-07	1.15511e-07	2.42503e-07	2.21424e-06	9.49254e-07	1.88668e-06	1.41181e-06	1.31421e-06	1.49413e-06			1.15511e-07	2.16536e-07	4.83933e-07	9.49254e-07	1.45297e-06	2.21424e-06				0	0	0	0	0	0	0	0	0	0			0
RDN37-1	216	C		21	26	18	124	244	46	294	220	669	764			1.9057e-07	4.83933e-07	1.15511e-07	2.42503e-07	2.21424e-06	8.5619e-07	1.88668e-06	1.41181e-06	1.30834e-06	1.49413e-06			1.15511e-07	2.16536e-07	4.83933e-07	8.5619e-07	1.45297e-06	2.21424e-06				0	0	0	0	0	0	0	0	29	0			0
RDN37-1	217	T		21	26	18	142	244	46	294	220	612	733			1.9057e-07	4.83933e-07	1.15511e-07	2.77705e-07	2.21424e-06	8.5619e-07	1.88668e-06	1.41181e-06	1.19687e-06	1.43351e-06			1.15511e-07	2.34137e-07	4.83933e-07	8.5619e-07	1.42266e-06	2.21424e-06				0	0	0	0	0	0	0	0	29	0			0
RDN37-1	218	T		21	26	18	142	266	46	294	211	611	733			1.9057e-07	4.83933e-07	1.15511e-07	2.77705e-07	2.41388e-06	8.5619e-07	1.88668e-06	1.35405e-06	1.19491e-06	1.43351e-06			1.15511e-07	2.34137e-07	4.83933e-07	8.5619e-07	1.39378e-06	2.41388e-06				0	0	0	0	0	0	1	51	23	31			0
RDN37-1	219	T		21	26	18	142	266	46	294	211	611	733			1.9057e-07	4.83933e-07	1.15511e-07	2.77705e-07	2.41388e-06	8.5619e-07	1.88668e-06	1.35405e-06	1.19491e-06	1.43351e-06			1.15511e-07	2.34137e-07	4.83933e-07	8.5619e-07	1.39378e-06	2.41388e-06				0	0	0	0	0	0	0	51	0	0			0
RDN37-1	220	T		21	26	18	142	266	51	294	210	642	733			1.9057e-07	4.83933e-07	1.15511e-07	2.77705e-07	2.41388e-06	9.49254e-07	1.88668e-06	1.34763e-06	1.25554e-06	1.43351e-06			1.15511e-07	2.34137e-07	4.83933e-07	9.49254e-07	1.39057e-06	2.41388e-06				0	0	0	0	0	0	0	0	0	0			0
RDN37-1	221	G		21	26	18	142	266	51	294	210	642	733			1.9057e-07	4.83933e-07	1.15511e-07	2.77705e-07	2.41388e-06	9.49254e-07	1.88668e-06	1.34763e-06	1.25554e-06	1.43351e-06			1.15511e-07	2.34137e-07	4.83933e-07	9.49254e-07	1.39057e-06	2.41388e-06				0	0	0	0	0	0	0	0	0	0			0
RDN37-1	222	C		21	32	18	142	266	51	294	210	642	843			1.9057e-07	5.9561e-07	1.15511e-07	2.77705e-07	2.41388e-06	9.49254e-07	1.88668e-06	1.34763e-06	1.25554e-06	1.64863e-06			1.15511e-07	2.34137e-07	5.9561e-07	9.49254e-07	1.49813e-06	2.41388e-06				0	0	0	0	0	0	0	0	0	0			0
RDN37-1	223	G		21	32	18	114	252	51	294	210	642	731			1.9057e-07	5.9561e-07	1.15511e-07	2.22946e-07	2.28684e-06	9.49254e-07	1.88668e-06	1.34763e-06	1.25554e-06	1.42959e-06			1.15511e-07	2.06758e-07	5.9561e-07	9.49254e-07	1.38861e-06	2.28684e-06				0	0	0	0	0	0	0	0	0	0			0
RDN37-1	224	T		21	34	18	114	252	65	386	328	747	814			1.9057e-07	6.32836e-07	1.15511e-07	2.22946e-07	2.28684e-06	1.20983e-06	2.47708e-06	2.10487e-06	1.46088e-06	1.59191e-06			1.15511e-07	2.06758e-07	6.32836e-07	1.20983e-06	1.84839e-06	2.47708e-06				0	0	0	0	0	0	0	0	0	0			0
RDN37-1	225	T		21	34	18	114	252	65	386	328	715	814			1.9057e-07	6.32836e-07	1.15511e-07	2.22946e-07	2.28684e-06	1.20983e-06	2.47708e-06	2.10487e-06	1.3983e-06	1.59191e-06			1.15511e-07	2.06758e-07	6.32836e-07	1.20983e-06	1.84839e-06	2.47708e-06				0	0	18	0	0	3	45	0	2	102			0
RDN37-1	226	T		21	36	18	114	252	65	386	328	715	812			1.9057e-07	6.70061e-07	1.15511e-07	2.22946e-07	2.28684e-06	1.20983e-06	2.47708e-06	2.10487e-06	1.3983e-06	1.588e-06			1.15511e-07	2.06758e-07	6.70061e-07	1.20983e-06	1.84644e-06	2.47708e-06				0	0	0	0	0	0	0	0	2	30			0
RDN37-1	227	A		21	36	18	114	252	66	356	328	735	812			1.9057e-07	6.70061e-07	1.15511e-07	2.22946e-07	2.28684e-06	1.22845e-06	2.28456e-06	2.10487e-06	1.43742e-06	1.588e-06			1.15511e-07	2.06758e-07	6.70061e-07	1.22845e-06	1.84644e-06	2.28684e-06				0	0	0	0	0	0	0	0	0	0			0
RDN37-1	228	A		127	70	18	313	441	109	595	509	1387	1148			1.15249e-06	1.3029e-06	1.15511e-07	6.12124e-07	4.00196e-06	2.0288e-06	3.81829e-06	3.2664e-06	2.71251e-06	2.24511e-06			1.15511e-07	8.82308e-07	1.3029e-06	2.0288e-06	2.98946e-06	4.00196e-06				0	0	0	0	0	0	0	0	0	0			0
RDN37-1	229	C		127	70	18	313	441	109	612	509	1348	1148			1.15249e-06	1.3029e-06	1.15511e-07	6.12124e-07	4.00196e-06	2.0288e-06	3.92738e-06	3.2664e-06	2.63624e-06	2.24511e-06			1.15511e-07	8.82308e-07	1.3029e-06	2.0288e-06	2.95132e-06	4.00196e-06				0	0	0	0	0	0	0	0	0	0			0
RDN37-1	230	C		127	70	18	289	441	109	612	509	1334	1148			1.15249e-06	1.3029e-06	1.15511e-07	5.65188e-07	4.00196e-06	2.0288e-06	3.92738e-06	3.2664e-06	2.60886e-06	2.24511e-06			1.15511e-07	8.5884e-07	1.3029e-06	2.0288e-06	2.93763e-06	4.00196e-06				0	0	0	0	0	0	0	0	0	0			0
RDN37-1	231	T		127	74	18	327	441	114	570	588	1334	1166			1.15249e-06	1.37735e-06	1.15511e-07	6.39504e-07	4.00196e-06	2.12186e-06	3.65786e-06	3.77337e-06	2.60886e-06	2.28031e-06			1.15511e-07	8.95998e-07	1.37735e-06	2.12186e-06	3.13336e-06	4.00196e-06				0	0	0	0	0	0	0	0	0	0			0
RDN37-1	232	G		127	71	18	327	423	112	570	588	1334	1166			1.15249e-06	1.32151e-06	1.15511e-07	6.39504e-07	3.83862e-06	2.08464e-06	3.65786e-06	3.77337e-06	2.60886e-06	2.28031e-06			1.15511e-07	8.95998e-07	1.32151e-06	2.08464e-06	3.13336e-06	3.83862e-06				0	0	0	0	0	0	0	0	0	0			0
RDN37-1	233	A		127	76	18	350	466	114	607	628	1377	1254			1.15249e-06	1.41457e-06	1.15511e-07	6.84484e-07	4.22883e-06	2.12186e-06	3.8953e-06	4.03006e-06	2.69296e-06	2.45241e-06			1.15511e-07	9.18488e-07	1.41457e-06	2.12186e-06	3.29413e-06	4.22883e-06				0	0	0	0	0	0	0	0	0	0			0
RDN37-1	234	A		127	80	18	350	449	113	607	577	1400	1254			1.15249e-06	1.48903e-06	1.15511e-07	6.84484e-07	4.07456e-06	2.10325e-06	3.8953e-06	3.70278e-06	2.73794e-06	2.45241e-06			1.15511e-07	9.18488e-07	1.48903e-06	2.10325e-06	3.22036e-06	4.07456e-06				0	0	0	0	0	0	0	0	0	0			0
RDN37-1	235	C		127	80	18	350	449	113	607	577	1425	1254			1.15249e-06	1.48903e-06	1.15511e-07	6.84484e-07	4.07456e-06	2.10325e-06	3.8953e-06	3.70278e-06	2.78683e-06	2.45241e-06			1.15511e-07	9.18488e-07	1.48903e-06	2.10325e-06	3.2448e-06	4.07456e-06				0	0	0	0	0	0	0	0	0	0			0
RDN37-1	236	A		127	80	18	341	452	113	583	577	1425	1224			1.15249e-06	1.48903e-06	1.15511e-07	6.66883e-07	4.10178e-06	2.10325e-06	3.74128e-06	3.70278e-06	2.78683e-06	2.39374e-06			1.15511e-07	9.09688e-07	1.48903e-06	2.10325e-06	3.2448e-06	4.10178e-06				0	0	0	0	0	0	0	0	0	0			0
RDN37-1	237	G		318	179	145	980	970	246	1078	1042	2166	2363			2.88577e-06	3.33169e-06	9.30508e-07	1.91656e-06	8.8025e-06	4.57875e-06	6.91784e-06	6.68682e-06	4.23598e-06	4.62124e-06			9.30508e-07	2.40116e-06	3.33169e-06	4.23598e-06	5.65403e-06	8.8025e-06				0	0	0	0	0	0	0	0	0	0			0
RDN37-1	238	T		318	184	145	980	945	246	1059	1042	2144	2363			2.88577e-06	3.42476e-06	9.30508e-07	1.91656e-06	8.57563e-06	4.57875e-06	6.79592e-06	6.68682e-06	4.19295e-06	4.62124e-06			9.30508e-07	2.40116e-06	3.42476e-06	4.19295e-06	5.65403e-06	8.57563e-06				0	0	0	0	0	0	0	0	0	28			0
RDN37-1	239	C		318	191	145	980	945	245	1059	1065	2220	2363			2.88577e-06	3.55505e-06	9.30508e-07	1.91656e-06	8.57563e-06	4.56014e-06	6.79592e-06	6.83442e-06	4.34158e-06	4.62124e-06			9.30508e-07	2.40116e-06	3.55505e-06	4.34158e-06	5.70858e-06	8.57563e-06				0	0	0	0	0	0	23	0	23	0			0
RDN37-1	240	T		318	196	145	980	945	240	1059	1065	2217	2342			2.88577e-06	3.64811e-06	9.30508e-07	1.91656e-06	8.57563e-06	4.46708e-06	6.79592e-06	6.83442e-06	4.33572e-06	4.58018e-06			9.30508e-07	2.40116e-06	3.64811e-06	4.33572e-06	5.68805e-06	8.57563e-06				0	0	0	0	0	0	23	0	23	0			0
RDN37-1	241	C		318	194	145	980	945	238	1059	1065	2217	2342			2.88577e-06	3.61089e-06	9.30508e-07	1.91656e-06	8.57563e-06	4.42985e-06	6.79592e-06	6.83442e-06	4.33572e-06	4.58018e-06			9.30508e-07	2.40116e-06	3.61089e-06	4.33572e-06	5.68805e-06	8.57563e-06				0	0	0	0	0	0	0	0	0	0			0
RDN37-1	242	A		318	194	145	980	963	238	1084	1101	2217	2322			2.88577e-06	3.61089e-06	9.30508e-07	1.91656e-06	8.73898e-06	4.42985e-06	6.95635e-06	7.06544e-06	4.33572e-06	4.54106e-06			9.30508e-07	2.40116e-06	3.61089e-06	4.33572e-06	5.74871e-06	8.73898e-06				0	0	0	0	0	0	0	0	0	0			0
RDN37-1	243	T		356	222	186	1137	1334	308	1214	1423	2739	2604			3.23061e-06	4.13205e-06	1.19362e-06	2.2236e-06	1.21057e-05	5.73275e-06	7.7906e-06	9.13181e-06	5.35658e-06	5.09256e-06			1.19362e-06	2.7271e-06	4.13205e-06	5.09256e-06	6.76167e-06	1.21057e-05				0	0	0	0	0	0	0	23	19	36			0
RDN37-1	244	C		356	218	186	1137	1334	313	1191	1370	2725	2518			3.23061e-06	4.05759e-06	1.19362e-06	2.2236e-06	1.21057e-05	5.82581e-06	7.643e-06	8.79169e-06	5.3292e-06	4.92437e-06			1.19362e-06	2.7271e-06	4.05759e-06	4.92437e-06	6.73441e-06	1.21057e-05				0	0	0	0	0	0	0	0	0	0			0
RDN37-1	245	G		386	218	211	1161	1340	308	1178	1388	2704	2566			3.50285e-06	4.05759e-06	1.35405e-06	2.27053e-06	1.21602e-05	5.73275e-06	7.55957e-06	8.90721e-06	5.28813e-06	5.01825e-06			1.35405e-06	2.88669e-06	4.05759e-06	5.01825e-06	6.64616e-06	1.21602e-05				0	0	0	63	0	0	0	0	0	0			0
RDN37-1	246	T		401	224	259	1260	1338	318	1204	1427	2691	2566			3.63897e-06	4.16927e-06	1.66208e-06	2.46414e-06	1.2142e-05	5.91888e-06	7.72642e-06	9.15748e-06	5.2627e-06	5.01825e-06			1.66208e-06	3.05156e-06	4.16927e-06	5.01825e-06	6.82265e-06	1.2142e-05				0	0	0	75	0	0	0	0	0	0			0
RDN37-1	247	G		401	212	259	1247	1338	314	1204	1427	2691	2472			3.63897e-06	3.94592e-06	1.66208e-06	2.43872e-06	1.2142e-05	5.84442e-06	7.72642e-06	9.15748e-06	5.2627e-06	4.83441e-06			1.66208e-06	3.03885e-06	3.94592e-06	4.83441e-06	6.78542e-06	1.2142e-05				0	0	0	0	0	0	26	0	58	0			0
RDN37-1	248	G		401	226	259	1302	1332	320	1205	1462	2691	2513			3.63897e-06	4.2065e-06	1.66208e-06	2.54628e-06	1.20876e-05	5.9561e-06	7.73284e-06	9.38209e-06	5.2627e-06	4.9146e-06			1.66208e-06	3.09263e-06	4.2065e-06	4.9146e-06	6.84447e-06	1.20876e-05				1	0	1	0	1	0	27	0	0	21			9.07474e-09
RDN37-1	249	G		401	226	259	1351	1332	317	1205	1449	2690	2513			3.63897e-06	4.2065e-06	1.66208e-06	2.64211e-06	1.20876e-05	5.90026e-06	7.73284e-06	9.29866e-06	5.26075e-06	4.9146e-06			1.66208e-06	3.14054e-06	4.2065e-06	4.9146e-06	6.81655e-06	1.20876e-05				0	0	0	0	0	0	0	0	0	0			0
RDN37-1	250	C		400	226	259	1350	1308	319	1205	1426	2562	2485			3.6299e-06	4.2065e-06	1.66208e-06	2.64015e-06	1.18698e-05	5.93749e-06	7.73284e-06	9.15106e-06	5.01042e-06	4.85984e-06			1.66208e-06	3.13502e-06	4.2065e-06	4.85984e-06	6.83516e-06	1.18698e-05				0	0	0	0	0	0	0	0	0	0			0
RDN37-1	251	A		387	222	259	1349	1291	327	1188	1398	2542	2450			3.51193e-06	4.13205e-06	1.66208e-06	2.6382e-06	1.17155e-05	6.08639e-06	7.62375e-06	8.97138e-06	4.97131e-06	4.79139e-06			1.66208e-06	3.07506e-06	4.13205e-06	4.79139e-06	6.85507e-06	1.17155e-05				0	0	0	0	0	0	0	0	0	0			0
RDN37-1	252	T		455	246	259	1454	1361	355	1243	1488	2635	2455			4.12901e-06	4.57875e-06	1.66208e-06	2.84354e-06	1.23507e-05	6.60755e-06	7.9767e-06	9.54894e-06	5.15319e-06	4.80117e-06			1.66208e-06	3.48628e-06	4.57875e-06	4.80117e-06	7.29212e-06	1.23507e-05				0	0	0	0	0	0	0	0	0	0			0
RDN37-1	253	C		436	250	259	1434	1339	355	1222	1488	2559	2453			3.95659e-06	4.6532e-06	1.66208e-06	2.80443e-06	1.21511e-05	6.60755e-06	7.84194e-06	9.54894e-06	5.00456e-06	4.79726e-06			1.66208e-06	3.38051e-06	4.6532e-06	4.79726e-06	7.22474e-06	1.21511e-05				0	0	0	45	0	0	0	0	4	0			0
RDN37-1	254	T		436	248	259	1434	1339	358	1222	1473	2497	2413			3.95659e-06	4.61598e-06	1.66208e-06	2.80443e-06	1.21511e-05	6.66339e-06	7.84194e-06	9.45268e-06	4.8833e-06	4.71903e-06			1.66208e-06	3.38051e-06	4.61598e-06	4.71903e-06	7.25266e-06	1.21511e-05				0	0	0	45	0	0	0	0	4	0			0
RDN37-1	255	T		414	244	259	1434	1321	364	1182	1537	2496	2353			3.75694e-06	4.54153e-06	1.66208e-06	2.80443e-06	1.19877e-05	6.77507e-06	7.58524e-06	9.86338e-06	4.88135e-06	4.60169e-06			1.66208e-06	3.28069e-06	4.54153e-06	4.60169e-06	7.18015e-06	1.19877e-05				0	0	0	52	0	1	94	31	56	54			0
RDN37-1	256	G		402	247	259	1433	1305	362	1155	1537	2417	2335			3.64805e-06	4.59737e-06	1.66208e-06	2.80247e-06	1.18425e-05	6.73784e-06	7.41198e-06	9.86338e-06	4.72685e-06	4.56649e-06			1.66208e-06	3.22526e-06	4.59737e-06	4.56649e-06	7.07491e-06	1.18425e-05				0	0	0	0	0	0	0	0	0	0			0
RDN37-1	257	C		439	251	280	1433	1323	364	1131	1577	2453	2335			3.98381e-06	4.67182e-06	1.79684e-06	2.80247e-06	1.20059e-05	6.77507e-06	7.25796e-06	1.01201e-05	4.79726e-06	4.56649e-06			1.79684e-06	3.39314e-06	4.67182e-06	4.56649e-06	7.01651e-06	1.20059e-05				0	0	0	0	0	0	0	0	0	0			0
RDN37-1	258	G		417	251	280	1400	1291	354	1067	1577	2429	2232			3.78417e-06	4.67182e-06	1.79684e-06	2.73794e-06	1.17155e-05	6.58894e-06	6.84725e-06	1.01201e-05	4.75032e-06	4.36505e-06			1.79684e-06	3.26105e-06	4.67182e-06	4.36505e-06	6.7181e-06	1.17155e-05				0	0	0	0	0	0	0	0	0	0			0
RDN37-1	259	A		416	268	324	1502	1296	371	1119	1603	2498	2178			3.77509e-06	4.98823e-06	2.0792e-06	2.93741e-06	1.17609e-05	6.90535e-06	7.18095e-06	1.02869e-05	4.88526e-06	4.25945e-06			2.0792e-06	3.35625e-06	4.98823e-06	4.25945e-06	7.04315e-06	1.17609e-05				0	0	0	50	0	3	31	0	0	0			0
RDN37-1	260	T		416	266	324	1502	1296	371	1078	1551	2472	2178			3.77509e-06	4.95101e-06	2.0792e-06	2.93741e-06	1.17609e-05	6.90535e-06	6.91784e-06	9.95323e-06	4.83441e-06	4.25945e-06			2.0792e-06	3.35625e-06	4.95101e-06	4.25945e-06	6.9116e-06	1.17609e-05				0	0	0	51	0	0	0	0	0	21			0
RDN37-1	261	T		413	256	302	1449	1113	360	896	1528	2294	1974			3.74787e-06	4.76488e-06	1.93802e-06	2.83376e-06	1.01002e-05	6.70061e-06	5.7499e-06	9.80563e-06	4.4863e-06	3.86049e-06			1.93802e-06	3.29082e-06	4.76488e-06	3.86049e-06	6.22526e-06	1.01002e-05				0	0	0	70	0	0	0	0	67	21			0
RDN37-1	262	C		391	247	302	1373	1033	346	864	1428	2144	1878			3.54822e-06	4.59737e-06	1.93802e-06	2.68513e-06	9.37421e-06	6.44003e-06	5.54454e-06	9.1639e-06	4.19295e-06	3.67275e-06			1.93802e-06	3.11668e-06	4.59737e-06	3.67275e-06	5.99229e-06	9.37421e-06				0	0	0	0	0	0	13	0	0	0			0
RDN37-1	263	C		360	230	283	1335	883	334	716	1377	1988	1727			3.26691e-06	4.28095e-06	1.81609e-06	2.61082e-06	8.013e-06	6.21668e-06	4.59478e-06	8.83662e-06	3.88787e-06	3.37744e-06			1.81609e-06	2.93886e-06	4.28095e-06	3.37744e-06	5.40573e-06	8.83662e-06				0	6	22	0	0	0	53	0	0	0			0
RDN37-1	264	A		360	226	282	1335	861	334	660	1307	1847	1721			3.26691e-06	4.2065e-06	1.80968e-06	2.61082e-06	7.81335e-06	6.21668e-06	4.23542e-06	8.38741e-06	3.61212e-06	3.36571e-06			1.80968e-06	2.93886e-06	4.2065e-06	3.36571e-06	5.22605e-06	8.38741e-06				0	0	0	0	0	0	22	0	0	0			0
RDN37-1	265	T		341	234	282	1436	861	346	757	1319	1882	1814			3.09449e-06	4.3554e-06	1.80968e-06	2.80834e-06	7.81335e-06	6.44003e-06	4.85789e-06	8.46441e-06	3.68057e-06	3.54758e-06			1.80968e-06	2.95141e-06	4.3554e-06	3.54758e-06	5.64896e-06	8.46441e-06				0	0	0	0	0	0	1	0	0	0			0
RDN37-1	266	T		297	226	282	1436	861	346	746	1227	1882	1814			2.6952e-06	4.2065e-06	1.80968e-06	2.80834e-06	7.81335e-06	6.44003e-06	4.7873e-06	7.87402e-06	3.68057e-06	3.54758e-06			1.80968e-06	2.75177e-06	4.2065e-06	3.54758e-06	5.61367e-06	7.87402e-06				0	0	25	26	0	0	0	0	53	0			0
RDN37-1	267	G		297	225	236	1553	844	342	833	1251	1866	1812			2.6952e-06	4.18788e-06	1.51448e-06	3.03715e-06	7.65908e-06	6.36558e-06	5.34561e-06	8.02804e-06	3.64928e-06	3.54367e-06			1.51448e-06	2.86618e-06	4.18788e-06	3.54367e-06	5.8556e-06	8.02804e-06				0	0	0	0	0	0	14	0	0	0			0
RDN37-1	268	G		293	230	235	1553	844	334	833	1249	1828	1812			2.6589e-06	4.28095e-06	1.50806e-06	3.03715e-06	7.65908e-06	6.21668e-06	5.34561e-06	8.0152e-06	3.57496e-06	3.54367e-06			1.50806e-06	2.84803e-06	4.28095e-06	3.54367e-06	5.78114e-06	8.0152e-06				0	0	0	80	0	0	74	0	0	0			0
RDN37-1	269	T		263	224	217	1480	819	326	833	1222	1737	1730			2.38666e-06	4.16927e-06	1.39255e-06	2.89439e-06	7.43221e-06	6.06778e-06	5.34561e-06	7.84194e-06	3.397e-06	3.38331e-06			1.39255e-06	2.64052e-06	4.16927e-06	3.38331e-06	5.70669e-06	7.84194e-06				0	0	0	0	0	0	14	0	0	0			0
RDN37-1	270	G		263	219	195	1420	778	314	828	1163	1642	1661			2.38666e-06	4.07621e-06	1.25137e-06	2.77705e-06	7.06015e-06	5.84442e-06	5.31352e-06	7.46331e-06	3.21121e-06	3.24837e-06			1.25137e-06	2.58185e-06	4.07621e-06	3.21121e-06	5.57897e-06	7.46331e-06				0	0	0	0	0	0	33	0	0	0			0
RDN37-1	271	A		195	207	146	1357	718	306	828	1018	1425	1618			1.76957e-06	3.85285e-06	9.36925e-07	2.65384e-06	6.51567e-06	5.69552e-06	5.31352e-06	6.53281e-06	2.78683e-06	3.16427e-06			9.36925e-07	2.21171e-06	3.85285e-06	2.78683e-06	5.50452e-06	6.53281e-06				0	0	0	0	0	0	0	0	0	0			0
RDN37-1	272	G		171	203	146	1332	702	300	826	938	1425	1602			1.55178e-06	3.7784e-06	9.36925e-07	2.60495e-06	6.37047e-06	5.58384e-06	5.30069e-06	6.01942e-06	2.78683e-06	3.13298e-06			9.36925e-07	2.07837e-06	3.7784e-06	2.78683e-06	5.44227e-06	6.37047e-06				0	0	0	0	0	0	0	0	0	0			0
RDN37-1	273	C		148	195	122	1233	575	262	742	792	1328	1595			1.34306e-06	3.6295e-06	7.8291e-07	2.41134e-06	5.21798e-06	4.87656e-06	4.76163e-06	5.0825e-06	2.59713e-06	3.11929e-06			7.8291e-07	1.8772e-06	3.6295e-06	2.59713e-06	4.8191e-06	5.21798e-06				0	0	0	0	0	0	0	0	0	0			0
RDN37-1	274	A		135	191	122	1030	544	242	675	686	1247	1443			1.22509e-06	3.55505e-06	7.8291e-07	2.01434e-06	4.93666e-06	4.5043e-06	4.33167e-06	4.40226e-06	2.43872e-06	2.82203e-06			7.8291e-07	1.61971e-06	3.55505e-06	2.43872e-06	4.36697e-06	4.93666e-06				0	0	0	0	0	0	0	0	0	0			0
RDN37-1	275	G		151	197	123	1030	609	240	690	685	1268	1466			1.37029e-06	3.66672e-06	7.89327e-07	2.01434e-06	5.52652e-06	4.46708e-06	4.42793e-06	4.39585e-06	2.47979e-06	2.86701e-06			7.89327e-07	1.69231e-06	3.66672e-06	2.47979e-06	4.41189e-06	5.52652e-06				0	0	0	0	0	0	0	0	0	0			0
RDN37-1	276	C		151	188	67	1000	554	201	667	685	1200	1400			1.37029e-06	3.49921e-06	4.29959e-07	1.95567e-06	5.02741e-06	3.74118e-06	4.28034e-06	4.39585e-06	2.3468e-06	2.73794e-06			4.29959e-07	1.66298e-06	3.49921e-06	2.3468e-06	4.01076e-06	5.02741e-06				0	0	0	0	0	0	0	0	0	0			0
RDN37-1	277	G		151	188	66	925	509	188	653	666	1179	1378			1.37029e-06	3.49921e-06	4.23542e-07	1.80899e-06	4.61904e-06	3.49921e-06	4.19049e-06	4.27392e-06	2.30573e-06	2.69491e-06			4.23542e-07	1.58964e-06	3.49921e-06	2.30573e-06	3.84485e-06	4.61904e-06				0	0	0	0	2	0	0	0	0	0			0
RDN37-1	278	A		151	195	96	925	571	209	879	758	1260	1424			1.37029e-06	3.6295e-06	6.1606e-07	1.80899e-06	5.18168e-06	3.89008e-06	5.6408e-06	4.86431e-06	2.46414e-06	2.78487e-06			6.1606e-07	1.58964e-06	3.6295e-06	2.46414e-06	4.37719e-06	5.6408e-06				0	0	0	0	0	0	0	0	0	1			0
RDN37-1	279	A		151	195	96	925	508	209	854	804	1260	1480			1.37029e-06	3.6295e-06	6.1606e-07	1.80899e-06	4.60997e-06	3.89008e-06	5.48037e-06	5.15951e-06	2.46414e-06	2.89439e-06			6.1606e-07	1.58964e-06	3.6295e-06	2.46414e-06	4.25002e-06	5.48037e-06				0	0	0	65	0	0	0	0	0	42			0
RDN37-1	280	G		151	195	96	925	481	205	846	817	1323	1479			1.37029e-06	3.6295e-06	6.1606e-07	1.80899e-06	4.36495e-06	3.81563e-06	5.42903e-06	5.24293e-06	2.58735e-06	2.89243e-06			6.1606e-07	1.58964e-06	3.6295e-06	2.58735e-06	4.09029e-06	5.42903e-06				0	0	0	0	0	0	0	0	0	34			0
RDN37-1	281	G		150	195	96	896	444	200	846	817	1258	1443			1.36121e-06	3.6295e-06	6.1606e-07	1.75228e-06	4.02919e-06	3.72256e-06	5.42903e-06	5.24293e-06	2.46023e-06	2.82203e-06			6.1606e-07	1.55675e-06	3.6295e-06	2.46023e-06	3.87587e-06	5.42903e-06				0	0	0	0	0	0	0	0	0	0			0
RDN37-1	282	A		148	195	96	896	380	191	813	817	1257	1443			1.34306e-06	3.6295e-06	6.1606e-07	1.75228e-06	3.4484e-06	3.55505e-06	5.21726e-06	5.24293e-06	2.45828e-06	2.82203e-06			6.1606e-07	1.54767e-06	3.6295e-06	2.45828e-06	3.50173e-06	5.24293e-06				0	0	0	0	0	0	0	0	0	0			0
RDN37-1	283	T		147	195	96	896	337	200	771	792	1115	1443			1.33399e-06	3.6295e-06	6.1606e-07	1.75228e-06	3.05819e-06	3.72256e-06	4.94773e-06	5.0825e-06	2.18057e-06	2.82203e-06			6.1606e-07	1.54313e-06	3.6295e-06	2.18057e-06	3.39038e-06	5.0825e-06				0	0	0	1	0	0	0	0	0	0			0
RDN37-1	284	T		115	191	96	831	337	185	734	767	1088	1409			1.0436e-06	3.55505e-06	6.1606e-07	1.62516e-06	3.05819e-06	3.44337e-06	4.71029e-06	4.92207e-06	2.12777e-06	2.75554e-06			6.1606e-07	1.33438e-06	3.55505e-06	2.12777e-06	3.25078e-06	4.92207e-06				17	1	0	62	0	3	15	48	36	58			1.54271e-07
RDN37-1	285	T		114	184	96	833	374	182	715	679	1088	1374			1.03452e-06	3.42476e-06	6.1606e-07	1.62907e-06	3.39395e-06	3.38753e-06	4.58837e-06	4.35734e-06	2.12777e-06	2.68709e-06			6.1606e-07	1.3318e-06	3.42476e-06	2.12777e-06	3.39074e-06	4.58837e-06				0	0	0	1	0	0	0	0	0	0			0
RDN37-1	286	G		114	184	96	833	357	173	715	628	1069	1310			1.03452e-06	3.42476e-06	6.1606e-07	1.62907e-06	3.23968e-06	3.22002e-06	4.58837e-06	4.03006e-06	2.09061e-06	2.56193e-06			6.1606e-07	1.3318e-06	3.42476e-06	2.09061e-06	3.22985e-06	4.58837e-06				0	0	0	50	0	0	0	0	0	0			0
RDN37-1	287	G		114	184	96	833	373	173	715	651	1069	1252			1.03452e-06	3.42476e-06	6.1606e-07	1.62907e-06	3.38488e-06	3.22002e-06	4.58837e-06	4.17766e-06	2.09061e-06	2.4485e-06			6.1606e-07	1.3318e-06	3.42476e-06	2.09061e-06	3.30245e-06	4.58837e-06				0	2	1	69	0	0	101	0	0	63			0
RDN37-1	288	T		114	184	96	833	373	173	715	651	1069	1252			1.03452e-06	3.42476e-06	6.1606e-07	1.62907e-06	3.38488e-06	3.22002e-06	4.58837e-06	4.17766e-06	2.09061e-06	2.4485e-06			6.1606e-07	1.3318e-06	3.42476e-06	2.09061e-06	3.30245e-06	4.58837e-06				0	0	0	49	0	0	21	0	0	0			0
RDN37-1	289	G		100	179	96	750	373	159	714	592	1069	1223			9.07474e-07	3.33169e-06	6.1606e-07	1.46675e-06	3.38488e-06	2.95944e-06	4.58195e-06	3.79904e-06	2.09061e-06	2.39178e-06			6.1606e-07	1.18711e-06	3.33169e-06	2.09061e-06	3.17216e-06	4.58195e-06				0	0	0	0	0	0	0	0	54	0			0
RDN37-1	290	G		100	168	75	690	423	157	700	592	1069	1189			9.07474e-07	3.12695e-06	4.81297e-07	1.34941e-06	3.83862e-06	2.92221e-06	4.49211e-06	3.79904e-06	2.09061e-06	2.32529e-06			4.81297e-07	1.12844e-06	3.12695e-06	2.09061e-06	3.36063e-06	4.49211e-06				0	0	0	0	0	0	0	0	0	0			0
RDN37-1	291	A		100	161	75	656	408	151	700	559	1043	1110			9.07474e-07	2.99666e-06	4.81297e-07	1.28292e-06	3.7025e-06	2.81054e-06	4.49211e-06	3.58727e-06	2.03976e-06	2.17079e-06			4.81297e-07	1.0952e-06	2.99666e-06	2.03976e-06	3.1989e-06	4.49211e-06				0	0	0	0	0	0	0	0	0	0			0
RDN37-1	292	T		83	152	75	646	408	147	700	559	1014	1076			7.53204e-07	2.82915e-06	4.81297e-07	1.26336e-06	3.7025e-06	2.73608e-06	4.49211e-06	3.58727e-06	1.98305e-06	2.1043e-06			4.81297e-07	1.00828e-06	2.82915e-06	1.98305e-06	3.16168e-06	4.49211e-06				0	0	0	0	0	0	0	0	0	0			0
RDN37-1	293	T		66	131	31	642	408	133	608	509	937	965			5.98933e-07	2.43828e-06	1.98936e-07	1.25554e-06	3.7025e-06	2.4755e-06	3.90172e-06	3.2664e-06	1.83246e-06	1.88722e-06			1.98936e-07	9.27236e-07	2.43828e-06	1.83246e-06	2.87095e-06	3.90172e-06				0	0	0	0	0	0	0	0	0	0			0
RDN37-1	294	A		66	130	31	622	408	119	585	509	917	933			5.98933e-07	2.41967e-06	1.98936e-07	1.21643e-06	3.7025e-06	2.21493e-06	3.75412e-06	3.2664e-06	1.79335e-06	1.82464e-06			1.98936e-07	9.07679e-07	2.41967e-06	1.79335e-06	2.74066e-06	3.75412e-06				0	0	0	0	0	0	0	0	0	0			0
RDN37-1	295	C		52	117	31	642	408	127	585	485	944	886			4.71887e-07	2.1777e-06	1.98936e-07	1.25554e-06	3.7025e-06	2.36383e-06	3.75412e-06	3.11239e-06	1.84615e-06	1.73272e-06			1.98936e-07	8.63713e-07	2.1777e-06	1.73272e-06	2.73811e-06	3.75412e-06				0	0	0	0	0	0	0	0	0	83			0
RDN37-1	296	T		31	100	31	548	398	124	544	400	888	781			2.81317e-07	1.86128e-06	1.98936e-07	1.07171e-06	3.61175e-06	2.30799e-06	3.49101e-06	2.56692e-06	1.73663e-06	1.52738e-06			1.98936e-07	6.76512e-07	1.86128e-06	1.52738e-06	2.43745e-06	3.61175e-06				0	0	0	0	0	0	0	0	0	0			0
RDN37-1	297	A		31	74	31	487	398	109	526	365	855	747			2.81317e-07	1.37735e-06	1.98936e-07	9.52411e-07	3.61175e-06	2.0288e-06	3.3755e-06	2.34231e-06	1.6721e-06	1.46088e-06			1.98936e-07	6.16864e-07	1.37735e-06	1.46088e-06	2.18555e-06	3.61175e-06				0	0	0	0	0	0	0	0	0	0			0
RDN37-1	298	G		31	69	31	437	379	106	504	365	902	741			2.81317e-07	1.28428e-06	1.98936e-07	8.54627e-07	3.43933e-06	1.97296e-06	3.23432e-06	2.34231e-06	1.76401e-06	1.44915e-06			1.98936e-07	5.67972e-07	1.28428e-06	1.44915e-06	2.15764e-06	3.43933e-06				0	0	0	0	0	0	0	0	0	0			0
RDN37-1	299	C		31	57	31	373	378	92	446	363	866	720			2.81317e-07	1.06093e-06	1.98936e-07	7.29464e-07	3.43025e-06	1.71238e-06	2.86211e-06	2.32948e-06	1.69361e-06	1.40808e-06			1.98936e-07	5.05391e-07	1.06093e-06	1.40808e-06	2.02093e-06	3.43025e-06				0	0	0	0	0	0	0	0	0	0			0
RDN37-1	300	T		31	47	31	347	360	90	445	314	831	661			2.81317e-07	8.74802e-07	1.98936e-07	6.78617e-07	3.26691e-06	1.67515e-06	2.8557e-06	2.01503e-06	1.62516e-06	1.2927e-06			1.98936e-07	4.79967e-07	8.74802e-07	1.2927e-06	1.84509e-06	3.26691e-06				0	0	0	0	0	0	0	0	0	0			0
RDN37-1	301	A		31	47	31	347	345	84	413	325	784	638			2.81317e-07	8.74802e-07	1.98936e-07	6.78617e-07	3.13079e-06	1.56348e-06	2.65034e-06	2.08562e-06	1.53324e-06	1.24772e-06			1.98936e-07	4.79967e-07	8.74802e-07	1.24772e-06	1.82455e-06	3.13079e-06				0	0	0	0	0	0	0	0	0	0			0
RDN37-1	302	A		93	77	1	588	927	155	719	591	937	865			8.43951e-07	1.43319e-06	6.4173e-09	1.14993e-06	8.41229e-06	2.88499e-06	4.61404e-06	3.79262e-06	1.83246e-06	1.69165e-06			6.4173e-09	9.96942e-07	1.43319e-06	1.69165e-06	3.3388e-06	8.41229e-06				0	0	0	0	0	0	0	1	51	49			0
RDN37-1	303	T		93	71	1	588	927	161	691	591	937	841			8.43951e-07	1.32151e-06	6.4173e-09	1.14993e-06	8.41229e-06	2.99666e-06	4.43435e-06	3.79262e-06	1.83246e-06	1.64472e-06			6.4173e-09	9.96942e-07	1.32151e-06	1.64472e-06	3.39464e-06	8.41229e-06				0	0	0	0	0	0	0	0	0	0			0
RDN37-1	304	A		93	64	1	585	925	155	662	591	878	784			8.43951e-07	1.19122e-06	6.4173e-09	1.14407e-06	8.39414e-06	2.88499e-06	4.24825e-06	3.79262e-06	1.71708e-06	1.53324e-06			6.4173e-09	9.94009e-07	1.19122e-06	1.53324e-06	3.3388e-06	8.39414e-06				0	0	0	0	0	0	0	44	0	0			0
RDN37-1	305	G		140	67	1	636	1154	178	723	660	925	874			1.27046e-06	1.24706e-06	6.4173e-09	1.24381e-06	1.04723e-05	3.31308e-06	4.6397e-06	4.23542e-06	1.80899e-06	1.70925e-06			6.4173e-09	1.24543e-06	1.27046e-06	1.70925e-06	3.77425e-06	1.04723e-05				0	0	0	0	0	0	0	0	0	0			0
RDN37-1	306	C		138	64	1	612	1137	175	711	635	925	873			1.25231e-06	1.19122e-06	6.4173e-09	1.19687e-06	1.0318e-05	3.25724e-06	4.5627e-06	4.07498e-06	1.80899e-06	1.7073e-06			6.4173e-09	1.19404e-06	1.25231e-06	1.7073e-06	3.66611e-06	1.0318e-05				0	0	0	0	0	0	0	0	0	0			0
RDN37-1	307	A		138	60	1	594	1137	166	699	635	895	845			1.25231e-06	1.11677e-06	6.4173e-09	1.16167e-06	1.0318e-05	3.08973e-06	4.48569e-06	4.07498e-06	1.75032e-06	1.65254e-06			6.4173e-09	1.13922e-06	1.25231e-06	1.65254e-06	3.58236e-06	1.0318e-05				0	0	0	0	0	0	0	0	0	0			0
RDN37-1	308	A		155	69	1	716	1190	196	967	828	1305	1206			1.40659e-06	1.28428e-06	6.4173e-09	1.40026e-06	1.07989e-05	3.64811e-06	6.20552e-06	5.31352e-06	2.55215e-06	2.35854e-06			6.4173e-09	1.34227e-06	1.40659e-06	2.35854e-06	4.48082e-06	1.07989e-05				0	0	0	0	0	0	0	0	0	0			0
RDN37-1	309	T		155	69	1	716	1186	194	966	828	1284	1206			1.40659e-06	1.28428e-06	6.4173e-09	1.40026e-06	1.07626e-05	3.61089e-06	6.19911e-06	5.31352e-06	2.51108e-06	2.35854e-06			6.4173e-09	1.34227e-06	1.40659e-06	2.35854e-06	4.4622e-06	1.07626e-05				0	0	0	0	0	0	0	0	0	0			0
RDN37-1	310	C		155	69	1	685	1136	194	888	784	1196	1071			1.40659e-06	1.28428e-06	6.4173e-09	1.33963e-06	1.03089e-05	3.61089e-06	5.69856e-06	5.03116e-06	2.33898e-06	2.09452e-06			6.4173e-09	1.31196e-06	1.40659e-06	2.09452e-06	4.32102e-06	1.03089e-05				0	0	0	0	0	0	0	0	0	1			0
RDN37-1	311	T		167	83	1	685	1083	191	827	784	1163	1014			1.51548e-06	1.54486e-06	6.4173e-09	1.33963e-06	9.82795e-06	3.55505e-06	5.3071e-06	5.03116e-06	2.27444e-06	1.98305e-06			6.4173e-09	1.42756e-06	1.54486e-06	1.98305e-06	4.2931e-06	9.82795e-06				0	0	0	0	0	0	0	0	0	1			0
RDN37-1	312	A		167	82	0	662	1054	189	817	761	1148	1012			1.51548e-06	1.52625e-06	0	1.29465e-06	9.56478e-06	3.51782e-06	5.24293e-06	4.88356e-06	2.24511e-06	1.97914e-06			0	1.40507e-06	1.52625e-06	1.97914e-06	4.20069e-06	9.56478e-06				0	0	0	130	0	0	44	45	0	67			0
RDN37-1	313	T		205	145	58	1005	1413	260	1030	1103	1553	1121			1.86032e-06	2.69886e-06	3.72203e-07	1.96545e-06	1.28226e-05	4.83933e-06	6.60981e-06	7.07828e-06	3.03715e-06	2.1923e-06			3.72203e-07	1.91288e-06	2.69886e-06	2.1923e-06	5.72457e-06	1.28226e-05				0	0	0	131	0	0	44	45	0	67			0
RDN37-1	314	T		205	147	58	1005	1456	260	1048	1103	1596	1038			1.86032e-06	2.73608e-06	3.72203e-07	1.96545e-06	1.32128e-05	4.83933e-06	6.72533e-06	7.07828e-06	3.12125e-06	2.02998e-06			3.72203e-07	1.91288e-06	2.73608e-06	2.02998e-06	5.78233e-06	1.32128e-05				0	0	0	28	0	0	43	109	124	128			0
RDN37-1	315	T		205	151	58	1030	1421	256	1048	1103	1526	1038			1.86032e-06	2.81054e-06	3.72203e-07	2.01434e-06	1.28952e-05	4.76488e-06	6.72533e-06	7.07828e-06	2.98435e-06	2.02998e-06			3.72203e-07	1.93733e-06	2.81054e-06	2.02998e-06	5.7451e-06	1.28952e-05				0	0	0	0	0	0	43	0	0	0			0
RDN37-1	316	C		205	154	58	1030	1421	256	1048	1051	1526	1038			1.86032e-06	2.86637e-06	3.72203e-07	2.01434e-06	1.28952e-05	4.76488e-06	6.72533e-06	6.74458e-06	2.98435e-06	2.02998e-06			3.72203e-07	1.93733e-06	2.86637e-06	2.02998e-06	5.7451e-06	1.28952e-05				0	0	0	0	0	0	0	0	0	0			0
RDN37-1	317	A		205	158	58	1059	1448	259	1048	1079	1526	1068			1.86032e-06	2.94083e-06	3.72203e-07	2.07105e-06	1.31402e-05	4.82072e-06	6.72533e-06	6.92426e-06	2.98435e-06	2.08865e-06			3.72203e-07	1.96569e-06	2.94083e-06	2.08865e-06	5.77302e-06	1.31402e-05				0	0	0	0	0	0	0	0	0	1			0
RDN37-1	318	A		357	216	307	1811	1892	378	1780	1850	2958	1418			3.23968e-06	4.02037e-06	1.97011e-06	3.54172e-06	1.71694e-05	7.03564e-06	1.14228e-05	1.1872e-05	5.78487e-06	2.77314e-06			1.97011e-06	3.3907e-06	4.02037e-06	2.77314e-06	9.22922e-06	1.71694e-05				0	2	0	0	0	0	0	0	0	0			0
RDN37-1	319	A		347	216	307	1724	1892	376	1780	1850	2934	1418			3.14894e-06	4.02037e-06	1.97011e-06	3.37157e-06	1.71694e-05	6.99842e-06	1.14228e-05	1.1872e-05	5.73793e-06	2.77314e-06			1.97011e-06	3.26025e-06	4.02037e-06	2.77314e-06	9.2106e-06	1.71694e-05				0	0	0	0	0	0	0	0	0	0			0
RDN37-1	320	G		347	216	307	1779	1839	369	1780	1847	2965	1447			3.14894e-06	4.02037e-06	1.97011e-06	3.47913e-06	1.66885e-05	6.86813e-06	1.14228e-05	1.18527e-05	5.79856e-06	2.82985e-06			1.97011e-06	3.31404e-06	4.02037e-06	2.82985e-06	9.14546e-06	1.66885e-05				0	0	0	0	0	0	0	45	0	0			0
RDN37-1	321	A		347	216	307	1788	1766	369	1820	1821	2914	1447			3.14894e-06	4.02037e-06	1.97011e-06	3.49674e-06	1.6026e-05	6.86813e-06	1.16795e-05	1.16859e-05	5.69882e-06	2.82985e-06			1.97011e-06	3.32284e-06	4.02037e-06	2.82985e-06	9.2738e-06	1.6026e-05				0	0	0	0	0	0	0	69	0	0			0
RDN37-1	322	A		347	219	307	1838	1696	369	1820	1821	2990	1447			3.14894e-06	4.07621e-06	1.97011e-06	3.59452e-06	1.53908e-05	6.86813e-06	1.16795e-05	1.16859e-05	5.84745e-06	2.82985e-06			1.97011e-06	3.37173e-06	4.07621e-06	2.82985e-06	9.2738e-06	1.53908e-05				0	0	0	0	0	0	0	16	30	0			0
RDN37-1	323	T		347	218	307	1838	1659	373	1820	1800	2989	1447			3.14894e-06	4.05759e-06	1.97011e-06	3.59452e-06	1.5055e-05	6.94258e-06	1.16795e-05	1.15511e-05	5.84549e-06	2.82985e-06			1.97011e-06	3.37173e-06	4.05759e-06	2.82985e-06	9.24686e-06	1.5055e-05				0	0	0	0	0	0	0	37	0	0			0
RDN37-1	324	T		384	218	307	1859	1589	364	1820	1712	2989	1407			3.4847e-06	4.05759e-06	1.97011e-06	3.63559e-06	1.44198e-05	6.77507e-06	1.16795e-05	1.09864e-05	5.84549e-06	2.75163e-06			1.97011e-06	3.56014e-06	4.05759e-06	2.75163e-06	8.88074e-06	1.44198e-05				0	0	0	0	0	0	0	37	43	0			0
RDN37-1	325	C		384	207	307	1859	1508	352	1777	1711	2962	1393			3.4847e-06	3.85285e-06	1.97011e-06	3.63559e-06	1.36847e-05	6.55171e-06	1.14035e-05	1.098e-05	5.79269e-06	2.72425e-06			1.97011e-06	3.56014e-06	3.85285e-06	2.72425e-06	8.76585e-06	1.36847e-05				0	0	0	0	0	0	0	37	0	0			0
RDN37-1	326	A		351	208	307	1852	1487	342	1751	1699	3038	1377			3.18523e-06	3.87147e-06	1.97011e-06	3.6219e-06	1.34941e-05	6.36558e-06	1.12367e-05	1.0903e-05	5.94132e-06	2.69296e-06			1.97011e-06	3.40357e-06	3.87147e-06	2.69296e-06	8.63428e-06	1.34941e-05				0	0	0	0	0	0	0	37	62	0			0
RDN37-1	327	A		383	319	307	2257	1865	398	2097	1988	4145	2023			3.47563e-06	5.93749e-06	1.97011e-06	4.41394e-06	1.69244e-05	7.4079e-06	1.34571e-05	1.27576e-05	8.10625e-06	3.95632e-06			1.97011e-06	3.94479e-06	5.93749e-06	3.95632e-06	1.04319e-05	1.69244e-05				0	0	0	0	0	0	0	0	0	0			0
RDN37-1	328	A		383	319	307	2245	1865	402	2097	1977	4197	2023			3.47563e-06	5.93749e-06	1.97011e-06	4.39048e-06	1.69244e-05	7.48235e-06	1.34571e-05	1.2687e-05	8.20794e-06	3.95632e-06			1.97011e-06	3.93305e-06	5.93749e-06	3.95632e-06	1.04475e-05	1.69244e-05				0	0	0	0	0	0	0	0	0	0			0
RDN37-1	329	C		383	319	307	2226	1810	404	2097	1977	4214	2023			3.47563e-06	5.93749e-06	1.97011e-06	4.35332e-06	1.64253e-05	7.51958e-06	1.34571e-05	1.2687e-05	8.24119e-06	3.95632e-06			1.97011e-06	3.91447e-06	5.93749e-06	3.95632e-06	1.04641e-05	1.64253e-05				0	0	0	0	0	0	0	0	0	0			0
RDN37-1	330	T		383	321	307	2251	1720	397	2097	1995	4214	2023			3.47563e-06	5.97471e-06	1.97011e-06	4.40221e-06	1.56086e-05	7.38929e-06	1.34571e-05	1.28025e-05	8.24119e-06	3.95632e-06			1.97011e-06	3.93892e-06	5.97471e-06	3.95632e-06	1.05218e-05	1.56086e-05				0	0	0	0	0	0	0	0	0	0			0
RDN37-1	331	T		383	321	307	2276	1758	402	2109	1994	4212	2146			3.47563e-06	5.97471e-06	1.97011e-06	4.4511e-06	1.59534e-05	7.48235e-06	1.35341e-05	1.27961e-05	8.23728e-06	4.19686e-06			1.97011e-06	3.96336e-06	5.97471e-06	4.19686e-06	1.05167e-05	1.59534e-05				0	1	0	27	0	2	0	81	45	49			0
RDN37-1	332	G		383	325	307	2276	1776	408	2091	1992	4175	2146			3.47563e-06	6.04917e-06	1.97011e-06	4.4511e-06	1.61167e-05	7.59403e-06	1.34186e-05	1.27833e-05	8.16492e-06	4.19686e-06			1.97011e-06	3.96336e-06	6.04917e-06	4.19686e-06	1.04741e-05	1.61167e-05				0	0	0	0	0	0	3	21	0	0			0
RDN37-1	333	G		409	332	307	2316	1791	407	2091	1992	4171	2206			3.71157e-06	6.17946e-06	1.97011e-06	4.52933e-06	1.62529e-05	7.57542e-06	1.34186e-05	1.27833e-05	8.15709e-06	4.3142e-06			1.97011e-06	4.12045e-06	6.17946e-06	4.3142e-06	1.04702e-05	1.62529e-05				0	0	0	78	2	0	61	82	136	3			0
RDN37-1	334	G		409	333	307	2381	1717	407	2091	1989	4194	2242			3.71157e-06	6.19807e-06	1.97011e-06	4.65645e-06	1.55813e-05	7.57542e-06	1.34186e-05	1.2764e-05	8.20207e-06	4.38461e-06			1.97011e-06	4.18401e-06	6.19807e-06	4.38461e-06	1.0483e-05	1.55813e-05				0	0	0	0	0	0	0	0	0	0			0
RDN37-1	335	G		409	328	307	2381	1716	404	2073	1924	4104	2214			3.71157e-06	6.105e-06	1.97011e-06	4.65645e-06	1.55723e-05	7.51958e-06	1.33031e-05	1.23469e-05	8.02606e-06	4.32985e-06			1.97011e-06	4.18401e-06	6.105e-06	4.32985e-06	1.01865e-05	1.55723e-05				0	0	0	0	0	0	0	0	0	0			0
RDN37-1	336	G		409	322	307	2350	1677	393	2053	1923	4104	2191			3.71157e-06	5.99333e-06	1.97011e-06	4.59582e-06	1.52183e-05	7.31484e-06	1.31747e-05	1.23405e-05	8.02606e-06	4.28487e-06			1.97011e-06	4.1537e-06	5.99333e-06	4.28487e-06	1.01833e-05	1.52183e-05				0	0	0	0	0	0	0	0	0	0			0
RDN37-1	337	A		409	315	270	2344	1661	388	1923	1766	4039	2136			3.71157e-06	5.86304e-06	1.73267e-06	4.58409e-06	1.50731e-05	7.22177e-06	1.23405e-05	1.13329e-05	7.89895e-06	4.17731e-06			1.73267e-06	4.14783e-06	5.86304e-06	4.17731e-06	9.61594e-06	1.50731e-05				0	0	0	0	0	0	0	0	0	0			0
RDN37-1	338	A		409	295	270	2344	1570	383	1831	1673	3989	2135			3.71157e-06	5.49078e-06	1.73267e-06	4.58409e-06	1.42473e-05	7.12871e-06	1.17501e-05	1.07361e-05	7.80116e-06	4.17535e-06			1.73267e-06	4.14783e-06	5.49078e-06	4.17535e-06	9.26865e-06	1.42473e-05				0	1	23	68	88	3	76	98	323	28			0
RDN37-1	339	T		409	293	270	2182	1500	364	1624	1563	3933	2014			3.71157e-06	5.45356e-06	1.73267e-06	4.26727e-06	1.36121e-05	6.77507e-06	1.04217e-05	1.00302e-05	7.69164e-06	3.93872e-06			1.73267e-06	3.98942e-06	5.45356e-06	3.93872e-06	8.86094e-06	1.36121e-05				0	0	0	0	0	0	0	0	0	0			0
RDN37-1	340	G		356	251	139	1926	1447	351	1355	1348	3536	1761			3.23061e-06	4.67182e-06	8.92004e-07	3.76662e-06	1.31312e-05	6.5331e-06	8.69544e-06	8.65051e-06	6.91524e-06	3.44393e-06			8.92004e-07	3.49861e-06	4.67182e-06	3.44393e-06	7.78288e-06	1.31312e-05				0	0	0	0	0	0	0	0	1	0			0
RDN37-1	341	C		396	225	121	1800	1431	333	1201	1296	3262	1628			3.5936e-06	4.18788e-06	7.76493e-07	3.5202e-06	1.2986e-05	6.19807e-06	7.70717e-06	8.31682e-06	6.37939e-06	3.18383e-06			7.76493e-07	3.5569e-06	4.18788e-06	3.18383e-06	7.04328e-06	1.2986e-05				0	0	0	0	0	0	0	0	0	0			0
RDN37-1	342	C		344	209	85	1454	1186	295	1050	1049	3162	1569			3.12171e-06	3.89008e-06	5.4547e-07	2.84354e-06	1.07626e-05	5.49078e-06	6.73816e-06	6.73174e-06	6.18382e-06	3.06844e-06			5.4547e-07	2.98263e-06	3.89008e-06	3.06844e-06	6.45778e-06	1.07626e-05				0	0	0	0	0	0	0	0	52	30			0
RDN37-1	343	T		342	201	85	1316	1127	265	981	953	3027	1472			3.10356e-06	3.74118e-06	5.4547e-07	2.57366e-06	1.02272e-05	4.9324e-06	6.29537e-06	6.11568e-06	5.91981e-06	2.87874e-06			5.4547e-07	2.83861e-06	3.74118e-06	2.87874e-06	6.01775e-06	1.02272e-05				0	0	0	0	0	0	0	0	0	0			0
RDN37-1	344	T		321	191	85	1308	1035	262	913	931	2876	1389			2.91299e-06	3.55505e-06	5.4547e-07	2.55801e-06	9.39236e-06	4.87656e-06	5.85899e-06	5.9745e-06	5.6245e-06	2.71642e-06			5.4547e-07	2.7355e-06	3.55505e-06	2.71642e-06	5.74175e-06	9.39236e-06				0	0	0	0	0	0	3	2	0	108			0
RDN37-1	345	G		307	167	85	1247	1010	238	839	866	2822	1358			2.78595e-06	3.10834e-06	5.4547e-07	2.43872e-06	9.16549e-06	4.42985e-06	5.38411e-06	5.55738e-06	5.5189e-06	2.6558e-06			5.4547e-07	2.61233e-06	3.10834e-06	2.6558e-06	5.4515e-06	9.16549e-06				0	0	0	0	0	0	23	0	7	122			0
RDN37-1	346	T		307	161	109	1245	978	231	794	815	2819	1334			2.78595e-06	2.99666e-06	6.99485e-07	2.43481e-06	8.8751e-06	4.29956e-06	5.09533e-06	5.2301e-06	5.51303e-06	2.60886e-06			6.99485e-07	2.61038e-06	2.99666e-06	2.60886e-06	5.16271e-06	8.8751e-06				0	0	0	0	0	7	23	20	7	122			0
RDN37-1	347	T		307	160	69	1181	942	220	686	773	2737	1280			2.78595e-06	2.97805e-06	4.42793e-07	2.30964e-06	8.54841e-06	4.09482e-06	4.40226e-06	4.96057e-06	5.35266e-06	2.50326e-06			4.42793e-07	2.5478e-06	2.97805e-06	2.50326e-06	4.68142e-06	8.54841e-06				0	0	0	0	0	0	0	0	4	0			0
RDN37-1	348	G		239	139	46	1181	863	217	665	702	2381	1221			2.16886e-06	2.58718e-06	2.95196e-07	2.30964e-06	7.8315e-06	4.03898e-06	4.2675e-06	4.50494e-06	4.65645e-06	2.38787e-06			2.95196e-07	2.23925e-06	2.58718e-06	2.38787e-06	4.38622e-06	7.8315e-06				0	0	0	0	0	0	0	0	0	0			0
RDN37-1	349	A		239	135	46	1143	831	216	642	664	2378	1221			2.16886e-06	2.51273e-06	2.95196e-07	2.23533e-06	7.54111e-06	4.02037e-06	4.1199e-06	4.26108e-06	4.65058e-06	2.38787e-06			2.95196e-07	2.2021e-06	2.51273e-06	2.38787e-06	4.19049e-06	7.54111e-06				0	0	0	0	0	0	0	0	0	0			0
RDN37-1	350	A		239	135	46	1117	771	208	642	630	2354	1221			2.16886e-06	2.51273e-06	2.95196e-07	2.18448e-06	6.99663e-06	3.87147e-06	4.1199e-06	4.0429e-06	4.60364e-06	2.38787e-06			2.95196e-07	2.17667e-06	2.51273e-06	2.38787e-06	4.0814e-06	6.99663e-06				0	8	0	0	0	0	0	0	26	83			0
RDN37-1	351	T		239	125	46	1104	755	199	626	629	2281	1196			2.16886e-06	2.3266e-06	2.95196e-07	2.15906e-06	6.85143e-06	3.70395e-06	4.01723e-06	4.03648e-06	4.46088e-06	2.33898e-06			2.95196e-07	2.16396e-06	2.3266e-06	2.33898e-06	4.02685e-06	6.85143e-06				0	0	0	0	0	0	0	0	0	0			0
RDN37-1	352	A		167	103	46	1072	750	163	572	608	2038	1191			1.51548e-06	1.91712e-06	2.95196e-07	2.09648e-06	6.80606e-06	3.03389e-06	3.67069e-06	3.90172e-06	3.98565e-06	2.3292e-06			2.95196e-07	1.7163e-06	2.09648e-06	2.3292e-06	3.7862e-06	6.80606e-06				0	0	0	0	0	0	0	0	1	0			0
RDN37-1	353	G		183	109	24	1213	681	162	599	679	2127	1244			1.66068e-06	2.0288e-06	1.54015e-07	2.37223e-06	6.1799e-06	3.01528e-06	3.84396e-06	4.35734e-06	4.15971e-06	2.43285e-06			1.54015e-07	1.84474e-06	2.37223e-06	2.43285e-06	4.00183e-06	6.1799e-06				0	0	0	0	0	0	0	0	1	0			0
RDN37-1	354	C		183	107	24	1112	648	157	560	655	2086	1223			1.66068e-06	1.99157e-06	1.54015e-07	2.1747e-06	5.88043e-06	2.92221e-06	3.59369e-06	4.20333e-06	4.07952e-06	2.39178e-06			1.54015e-07	1.82612e-06	2.1747e-06	2.39178e-06	3.83661e-06	5.88043e-06				0	0	0	51	0	0	0	0	28	0			0
RDN37-1	355	C		158	83	24	1055	608	138	513	664	1971	1155			1.43381e-06	1.54486e-06	1.54015e-07	2.06323e-06	5.51744e-06	2.56857e-06	3.29207e-06	4.26108e-06	3.85462e-06	2.2588e-06			1.54015e-07	1.48934e-06	2.06323e-06	2.2588e-06	3.57335e-06	5.51744e-06				0	0	0	41	0	1	0	54	85	120			0
RDN37-1	356	G		154	88	24	1081	608	135	499	729	1885	1092			1.39751e-06	1.63793e-06	1.54015e-07	2.11408e-06	5.51744e-06	2.51273e-06	3.20223e-06	4.67821e-06	3.68644e-06	2.13559e-06			1.54015e-07	1.51772e-06	2.11408e-06	2.13559e-06	3.44433e-06	5.51744e-06				0	0	0	0	0	0	0	0	0	0			0
RDN37-1	357	G		154	87	24	1081	576	131	462	726	1853	1042			1.39751e-06	1.61932e-06	1.54015e-07	2.11408e-06	5.22705e-06	2.43828e-06	2.96479e-06	4.65896e-06	3.62385e-06	2.03781e-06			1.54015e-07	1.50841e-06	2.11408e-06	2.03781e-06	3.29432e-06	5.22705e-06				0	0	0	0	0	0	0	0	1	0			0
RDN37-1	358	T		154	68	24	1081	554	124	460	726	1853	1041			1.39751e-06	1.26567e-06	1.54015e-07	2.11408e-06	5.02741e-06	2.30799e-06	2.95196e-06	4.65896e-06	3.62385e-06	2.03585e-06			1.54015e-07	1.33159e-06	2.11408e-06	2.03585e-06	3.2879e-06	5.02741e-06				0	0	0	0	0	0	0	0	0	0			0
RDN37-1	359	C		115	62	24	1111	533	115	375	684	1798	945			1.0436e-06	1.15399e-06	1.54015e-07	2.17275e-06	4.83684e-06	2.14047e-06	2.40649e-06	4.38943e-06	3.51629e-06	1.84811e-06			1.54015e-07	1.0988e-06	2.17275e-06	1.84811e-06	2.96139e-06	4.83684e-06				0	0	0	0	0	0	0	0	0	1			0
RDN37-1	360	G		115	60	24	1111	533	107	373	656	1693	940			1.0436e-06	1.11677e-06	1.54015e-07	2.17275e-06	4.83684e-06	1.99157e-06	2.39365e-06	4.20975e-06	3.31095e-06	1.83833e-06			1.54015e-07	1.08018e-06	2.17275e-06	1.83833e-06	2.8523e-06	4.83684e-06				0	0	0	0	0	0	0	0	0	1			0
RDN37-1	361	C		115	60	24	1111	518	105	342	635	1665	895			1.0436e-06	1.11677e-06	1.54015e-07	2.17275e-06	4.70072e-06	1.95435e-06	2.19472e-06	4.07498e-06	3.25619e-06	1.75032e-06			1.54015e-07	1.08018e-06	2.17275e-06	1.75032e-06	2.72545e-06	4.70072e-06				0	0	0	0	0	0	0	0	0	0			0
RDN37-1	362	A		115	55	24	1111	499	105	342	635	1665	895			1.0436e-06	1.0237e-06	1.54015e-07	2.17275e-06	4.5283e-06	1.95435e-06	2.19472e-06	4.07498e-06	3.25619e-06	1.75032e-06			1.54015e-07	1.03365e-06	2.17275e-06	1.75032e-06	2.72545e-06	4.5283e-06				0	0	0	0	0	0	0	0	0	0			0
RDN37-1	363	A		115	56	24	1175	499	95	309	612	1590	713			1.0436e-06	1.04232e-06	1.54015e-07	2.29791e-06	4.5283e-06	1.76822e-06	1.98294e-06	3.92738e-06	3.10951e-06	1.39439e-06			1.54015e-07	1.04296e-06	2.29791e-06	1.39439e-06	2.54623e-06	4.5283e-06				0	0	0	0	0	0	2	0	14	24			0
RDN37-1	364	G		115	52	24	1175	499	92	309	612	1565	680			1.0436e-06	9.67866e-07	1.54015e-07	2.29791e-06	4.5283e-06	1.71238e-06	1.98294e-06	3.92738e-06	3.06062e-06	1.32985e-06			1.54015e-07	1.00573e-06	2.29791e-06	1.32985e-06	2.52178e-06	4.5283e-06				0	0	0	0	0	0	0	0	0	0			0
RDN37-1	365	A		103	49	24	1121	479	81	274	612	1507	595			9.34699e-07	9.12028e-07	1.54015e-07	2.1923e-06	4.3468e-06	1.50764e-06	1.75834e-06	3.92738e-06	2.94719e-06	1.16362e-06			1.54015e-07	9.23363e-07	2.1923e-06	1.16362e-06	2.35277e-06	4.3468e-06				0	0	0	0	0	0	0	0	0	0			0
RDN37-1	366	C		103	49	24	1097	479	75	258	612	1476	595			9.34699e-07	9.12028e-07	1.54015e-07	2.14537e-06	4.3468e-06	1.39596e-06	1.65566e-06	3.92738e-06	2.88657e-06	1.16362e-06			1.54015e-07	9.23363e-07	2.14537e-06	1.16362e-06	2.27111e-06	4.3468e-06				0	0	0	0	0	0	7	0	0	0			0
RDN37-1	367	T		147	45	0	1058	415	67	258	558	1405	537			1.33399e-06	8.37577e-07	0	2.0691e-06	3.76602e-06	1.24706e-06	1.65566e-06	3.58085e-06	2.74771e-06	1.05019e-06			0	1.08578e-06	2.0691e-06	1.05019e-06	2.20169e-06	3.76602e-06				0	0	0	0	0	0	0	0	0	0			0
RDN37-1	368	G		127	45	0	1031	415	65	258	558	1394	536			1.15249e-06	8.37577e-07	0	2.01629e-06	3.76602e-06	1.20983e-06	1.65566e-06	3.58085e-06	2.7262e-06	1.04824e-06			0	9.95035e-07	2.01629e-06	1.04824e-06	2.19093e-06	3.76602e-06				0	0	0	0	0	0	0	16	41	0			0
RDN37-1	369	T		127	45	0	993	415	64	258	558	1381	450			1.15249e-06	8.37577e-07	0	1.94198e-06	3.76602e-06	1.19122e-06	1.65566e-06	3.58085e-06	2.70078e-06	8.80051e-07			0	9.95035e-07	1.94198e-06	8.80051e-07	2.17822e-06	3.76602e-06				0	0	0	0	0	0	0	16	41	0			0
RDN37-1	370	G		127	45	0	993	415	64	258	558	1381	450			1.15249e-06	8.37577e-07	0	1.94198e-06	3.76602e-06	1.19122e-06	1.65566e-06	3.58085e-06	2.70078e-06	8.80051e-07			0	9.95035e-07	1.94198e-06	8.80051e-07	2.17822e-06	3.76602e-06				0	0	0	0	0	0	0	0	0	0			0
RDN37-1	371	A		127	45	0	928	415	64	321	547	1381	481			1.15249e-06	8.37577e-07	0	1.81486e-06	3.76602e-06	1.19122e-06	2.05995e-06	3.51026e-06	2.70078e-06	9.40677e-07			0	9.95035e-07	1.81486e-06	9.40677e-07	2.38037e-06	3.76602e-06				0	0	0	0	0	0	0	0	0	0			0
RDN37-1	372	T		127	45	0	928	415	64	321	547	1380	481			1.15249e-06	8.37577e-07	0	1.81486e-06	3.76602e-06	1.19122e-06	2.05995e-06	3.51026e-06	2.69882e-06	9.40677e-07			0	9.95035e-07	1.81486e-06	9.40677e-07	2.37939e-06	3.76602e-06				0	0	0	0	0	0	0	0	0	0			0
RDN37-1	373	T		111	42	0	926	405	57	320	547	1354	481			1.0073e-06	7.81738e-07	0	1.81095e-06	3.67527e-06	1.06093e-06	2.05353e-06	3.51026e-06	2.64798e-06	9.40677e-07			0	8.94517e-07	1.81095e-06	9.40677e-07	2.35075e-06	3.67527e-06				0	0	0	0	0	0	0	0	0	0			0
RDN37-1	374	C		97	33	0	872	384	50	314	547	1354	481			8.8025e-07	6.14223e-07	0	1.70534e-06	3.4847e-06	9.30641e-07	2.01503e-06	3.51026e-06	2.64798e-06	9.40677e-07			0	7.47236e-07	1.70534e-06	9.30641e-07	2.3315e-06	3.51026e-06				0	0	0	0	0	0	0	0	0	0			0
RDN37-1	375	T		96	31	0	921	374	44	314	545	1354	481			8.71175e-07	5.76997e-07	0	1.80117e-06	3.39395e-06	8.18964e-07	2.01503e-06	3.49743e-06	2.64798e-06	9.40677e-07			0	7.24086e-07	1.80117e-06	8.18964e-07	2.3315e-06	3.49743e-06				0	0	0	0	0	0	0	0	0	0			0
RDN37-1	376	T		96	31	0	908	351	44	297	545	1341	481			8.71175e-07	5.76997e-07	0	1.77575e-06	3.18523e-06	8.18964e-07	1.90594e-06	3.49743e-06	2.62255e-06	9.40677e-07			0	7.24086e-07	1.77575e-06	8.18964e-07	2.26424e-06	3.49743e-06				0	0	0	0	0	0	0	0	0	0			0
RDN37-1	377	C		96	29	0	813	351	40	297	525	1325	481			8.71175e-07	5.39772e-07	0	1.58996e-06	3.18523e-06	7.44513e-07	1.90594e-06	3.36908e-06	2.59126e-06	9.40677e-07			0	7.05473e-07	1.58996e-06	7.44513e-07	2.2486e-06	3.36908e-06				0	0	0	0	0	0	0	0	0	0			0
RDN37-1	378	A		96	29	0	813	351	40	297	525	1325	481			8.71175e-07	5.39772e-07	0	1.58996e-06	3.18523e-06	7.44513e-07	1.90594e-06	3.36908e-06	2.59126e-06	9.40677e-07			0	7.05473e-07	1.58996e-06	7.44513e-07	2.2486e-06	3.36908e-06				0	0	0	0	0	0	0	0	0	0			0
RDN37-1	379	A		96	29	47	826	351	41	297	497	1377	504			8.71175e-07	5.39772e-07	3.01613e-07	1.61538e-06	3.18523e-06	7.63125e-07	1.90594e-06	3.1894e-06	2.69296e-06	9.85657e-07			3.01613e-07	7.05473e-07	1.61538e-06	7.63125e-07	2.29945e-06	3.1894e-06				0	0	0	0	0	0	0	0	0	0			0
RDN37-1	380	G		77	29	47	826	334	41	297	497	1377	504			6.98755e-07	5.39772e-07	3.01613e-07	1.61538e-06	3.03096e-06	7.63125e-07	1.90594e-06	3.1894e-06	2.69296e-06	9.85657e-07			3.01613e-07	6.19263e-07	1.61538e-06	7.63125e-07	2.29945e-06	3.1894e-06				0	0	0	0	0	0	0	0	0	0			0
RDN37-1	381	T		77	29	47	791	334	41	297	497	1329	469			6.98755e-07	5.39772e-07	3.01613e-07	1.54693e-06	3.03096e-06	7.63125e-07	1.90594e-06	3.1894e-06	2.59908e-06	9.17209e-07			3.01613e-07	6.19263e-07	1.54693e-06	7.63125e-07	2.25251e-06	3.1894e-06				0	0	0	0	0	0	0	0	46	0			0
RDN37-1	382	G		77	29	47	791	315	41	297	469	1315	469			6.98755e-07	5.39772e-07	3.01613e-07	1.54693e-06	2.85854e-06	7.63125e-07	1.90594e-06	3.00971e-06	2.5717e-06	9.17209e-07			3.01613e-07	6.19263e-07	1.54693e-06	7.63125e-07	2.23882e-06	3.00971e-06				0	0	0	0	0	0	0	0	46	0			0
RDN37-1	383	T		77	30	47	780	293	40	326	438	1315	469			6.98755e-07	5.58384e-07	3.01613e-07	1.52542e-06	2.6589e-06	7.44513e-07	2.09204e-06	2.81078e-06	2.5717e-06	9.17209e-07			3.01613e-07	6.2857e-07	1.52542e-06	7.44513e-07	2.33187e-06	2.81078e-06				0	0	0	0	0	0	0	0	0	0			0
RDN37-1	384	A		77	30	47	780	293	40	326	438	1218	469			6.98755e-07	5.58384e-07	3.01613e-07	1.52542e-06	2.6589e-06	7.44513e-07	2.09204e-06	2.81078e-06	2.382e-06	9.17209e-07			3.01613e-07	6.2857e-07	1.52542e-06	7.44513e-07	2.23702e-06	2.81078e-06				0	0	0	0	0	0	0	0	0	0			0
RDN37-1	385	A		77	43	47	827	356	49	374	438	1297	503			6.98755e-07	8.00351e-07	3.01613e-07	1.61734e-06	3.23061e-06	9.12028e-07	2.40007e-06	2.81078e-06	2.5365e-06	9.83701e-07			3.01613e-07	7.49553e-07	1.61734e-06	9.12028e-07	2.46829e-06	3.23061e-06				0	0	0	8	0	0	0	0	0	1			0
RDN37-1	386	C		77	43	47	826	339	43	374	438	1214	503			6.98755e-07	8.00351e-07	3.01613e-07	1.61538e-06	3.07634e-06	8.00351e-07	2.40007e-06	2.81078e-06	2.37418e-06	9.83701e-07			3.01613e-07	7.49553e-07	1.61538e-06	8.00351e-07	2.38713e-06	3.07634e-06				0	0	0	0	0	0	0	0	0	0			0
RDN37-1	387	C		51	27	47	695	170	26	250	240	815	380			4.62812e-07	5.02546e-07	3.01613e-07	1.35919e-06	1.54271e-06	4.83933e-07	1.60432e-06	1.54015e-06	1.59387e-06	7.43154e-07			3.01613e-07	4.82679e-07	1.35919e-06	4.83933e-07	1.54143e-06	1.60432e-06				0	0	0	0	0	0	0	0	0	0			0
RDN37-1	388	T		44	26	47	597	104	28	250	171	596	241			3.99289e-07	4.83933e-07	3.01613e-07	1.16753e-06	9.43773e-07	5.21159e-07	1.60432e-06	1.09736e-06	1.16558e-06	4.71316e-07			3.01613e-07	4.41611e-07	1.16753e-06	4.71316e-07	1.02057e-06	1.60432e-06				0	0	0	0	0	0	0	0	0	0			0
RDN37-1	389	C		44	26	47	483	87	25	133	146	460	241			3.99289e-07	4.83933e-07	3.01613e-07	9.44588e-07	7.89503e-07	4.6532e-07	8.535e-07	9.36925e-07	8.99608e-07	4.71316e-07			3.01613e-07	4.41611e-07	9.44588e-07	4.6532e-07	8.21501e-07	9.36925e-07				0	0	0	0	0	0	0	0	0	0			0
RDN37-1	390	C		44	26	47	483	87	28	133	146	460	241			3.99289e-07	4.83933e-07	3.01613e-07	9.44588e-07	7.89503e-07	5.21159e-07	8.535e-07	9.36925e-07	8.99608e-07	4.71316e-07			3.01613e-07	4.41611e-07	9.44588e-07	4.71316e-07	8.21501e-07	9.36925e-07				0	0	0	0	0	0	0	0	0	0			0
RDN37-1	391	T		44	22	47	483	87	31	132	146	406	241			3.99289e-07	4.09482e-07	3.01613e-07	9.44588e-07	7.89503e-07	5.76997e-07	8.47083e-07	9.36925e-07	7.94001e-07	4.71316e-07			3.01613e-07	4.04385e-07	9.44588e-07	4.71316e-07	7.91752e-07	9.36925e-07				0	0	31	0	0	0	25	37	28	23			0
RDN37-1	392	C		44	22	47	467	87	31	132	146	406	241			3.99289e-07	4.09482e-07	3.01613e-07	9.13297e-07	7.89503e-07	5.76997e-07	8.47083e-07	9.36925e-07	7.94001e-07	4.71316e-07			3.01613e-07	4.04385e-07	9.13297e-07	4.71316e-07	7.91752e-07	9.36925e-07				0	0	31	0	0	0	25	37	28	23			0
RDN37-1	393	T		44	22	47	467	129	31	132	146	373	241			3.99289e-07	4.09482e-07	3.01613e-07	9.13297e-07	1.17064e-06	5.76997e-07	8.47083e-07	9.36925e-07	7.29464e-07	4.71316e-07			3.01613e-07	4.04385e-07	9.13297e-07	4.71316e-07	7.88274e-07	1.17064e-06				0	0	0	0	0	0	0	0	0	0			0
RDN37-1	394	C		44	22	47	467	109	31	132	130	313	296			3.99289e-07	4.09482e-07	3.01613e-07	9.13297e-07	9.89147e-07	5.76997e-07	8.47083e-07	8.34248e-07	6.12124e-07	5.78878e-07			3.01613e-07	4.04385e-07	9.13297e-07	5.76997e-07	7.23186e-07	9.89147e-07				0	0	0	0	0	0	0	0	0	0			0
RDN37-1	395	A		44	24	47	438	109	32	132	130	313	296			3.99289e-07	4.46708e-07	3.01613e-07	8.56583e-07	9.89147e-07	5.9561e-07	8.47083e-07	8.34248e-07	6.12124e-07	5.78878e-07			3.01613e-07	4.22998e-07	8.56583e-07	5.78878e-07	7.23186e-07	9.89147e-07				0	0	0	0	0	0	0	0	0	0			0
RDN37-1	396	A		100	85	47	659	482	75	332	265	486	522			9.07474e-07	1.58209e-06	3.01613e-07	1.28879e-06	4.37403e-06	1.39596e-06	2.13054e-06	1.70058e-06	9.50455e-07	1.02086e-06			3.01613e-07	1.09813e-06	1.58209e-06	9.50455e-07	1.54827e-06	4.37403e-06				0	0	16	0	0	0	0	0	0	31			0
RDN37-1	397	A		100	81	47	633	482	75	332	264	486	522			9.07474e-07	1.50764e-06	3.01613e-07	1.23794e-06	4.37403e-06	1.39596e-06	2.13054e-06	1.69417e-06	9.50455e-07	1.02086e-06			3.01613e-07	1.07271e-06	1.50764e-06	9.50455e-07	1.54506e-06	4.37403e-06				0	0	0	0	0	0	0	0	0	0			0
RDN37-1	398	T		100	81	47	600	513	76	332	264	486	522			9.07474e-07	1.50764e-06	3.01613e-07	1.1734e-06	4.65534e-06	1.41457e-06	2.13054e-06	1.69417e-06	9.50455e-07	1.02086e-06			3.01613e-07	1.04044e-06	1.50764e-06	9.50455e-07	1.55437e-06	4.65534e-06				0	0	0	0	0	0	0	0	0	0			0
RDN37-1	399	C		100	81	47	571	513	76	332	189	486	522			9.07474e-07	1.50764e-06	3.01613e-07	1.11669e-06	4.65534e-06	1.41457e-06	2.13054e-06	1.21287e-06	9.50455e-07	1.02086e-06			3.01613e-07	1.01208e-06	1.50764e-06	9.50455e-07	1.31372e-06	4.65534e-06				0	0	0	0	0	0	0	0	0	0			0
RDN37-1	400	A		100	81	47	522	513	76	308	182	466	522			9.07474e-07	1.50764e-06	3.01613e-07	1.02086e-06	4.65534e-06	1.41457e-06	1.97653e-06	1.16795e-06	9.11342e-07	1.02086e-06			3.01613e-07	9.64167e-07	1.50764e-06	9.11342e-07	1.29126e-06	4.65534e-06				0	0	0	0	0	0	0	0	0	0			0
RDN37-1	401	G		95	85	47	547	899	118	326	286	725	733			8.62101e-07	1.58209e-06	3.01613e-07	1.06975e-06	8.15819e-06	2.19631e-06	2.09204e-06	1.83535e-06	1.41786e-06	1.43351e-06			3.01613e-07	9.65926e-07	1.58209e-06	1.41786e-06	1.96369e-06	8.15819e-06				0	0	0	0	0	0	0	0	0	0			0
RDN37-1	402	C		95	85	47	547	899	118	326	286	725	713			8.62101e-07	1.58209e-06	3.01613e-07	1.06975e-06	8.15819e-06	2.19631e-06	2.09204e-06	1.83535e-06	1.41786e-06	1.39439e-06			3.01613e-07	9.65926e-07	1.58209e-06	1.39439e-06	1.96369e-06	8.15819e-06				0	0	0	0	0	0	0	0	0	0			0
RDN37-1	403	G		95	85	47	529	899	120	326	286	725	713			8.62101e-07	1.58209e-06	3.01613e-07	1.03455e-06	8.15819e-06	2.23354e-06	2.09204e-06	1.83535e-06	1.41786e-06	1.39439e-06			3.01613e-07	9.48325e-07	1.58209e-06	1.39439e-06	1.96369e-06	8.15819e-06				0	0	0	0	0	0	0	0	0	0			0
RDN37-1	404	A		102	87	47	588	969	130	326	340	724	695			9.25624e-07	1.61932e-06	3.01613e-07	1.14993e-06	8.79343e-06	2.41967e-06	2.09204e-06	2.18188e-06	1.4159e-06	1.35919e-06			3.01613e-07	1.03778e-06	1.61932e-06	1.35919e-06	2.13696e-06	8.79343e-06				0	0	0	0	0	0	0	0	0	0			0
RDN37-1	405	T		102	87	47	588	969	133	297	340	724	695			9.25624e-07	1.61932e-06	3.01613e-07	1.14993e-06	8.79343e-06	2.4755e-06	1.90594e-06	2.18188e-06	1.4159e-06	1.35919e-06			3.01613e-07	1.03778e-06	1.61932e-06	1.35919e-06	2.04391e-06	8.79343e-06				0	0	0	0	0	0	0	0	0	0			0
RDN37-1	406	A		102	85	47	588	969	133	297	340	724	687			9.25624e-07	1.58209e-06	3.01613e-07	1.14993e-06	8.79343e-06	2.4755e-06	1.90594e-06	2.18188e-06	1.4159e-06	1.34354e-06			3.01613e-07	1.03778e-06	1.58209e-06	1.34354e-06	2.04391e-06	8.79343e-06				0	0	0	0	0	0	0	0	0	0			0
RDN37-1	407	T		221	120	16	849	1123	164	419	429	726	735			2.00552e-06	2.23354e-06	1.02677e-07	1.66036e-06	1.01909e-05	3.0525e-06	2.68885e-06	2.75302e-06	1.41982e-06	1.43742e-06			1.02677e-07	1.83294e-06	2.23354e-06	1.41982e-06	2.72093e-06	1.01909e-05				0	0	0	0	0	0	0	0	0	0			0
RDN37-1	408	C		221	120	16	848	1123	164	394	399	725	711			2.00552e-06	2.23354e-06	1.02677e-07	1.65841e-06	1.01909e-05	3.0525e-06	2.52841e-06	2.5605e-06	1.41786e-06	1.39048e-06			1.02677e-07	1.83196e-06	2.23354e-06	1.39048e-06	2.54446e-06	1.01909e-05				0	0	0	0	0	0	0	0	0	0			0
RDN37-1	409	A		221	120	16	819	1123	170	394	399	725	690			2.00552e-06	2.23354e-06	1.02677e-07	1.60169e-06	1.01909e-05	3.16418e-06	2.52841e-06	2.5605e-06	1.41786e-06	1.34941e-06			1.02677e-07	1.80361e-06	2.23354e-06	1.34941e-06	2.54446e-06	1.01909e-05				0	0	0	0	0	0	0	0	0	0			0
RDN37-1	410	A		285	133	54	848	1290	216	420	478	769	760			2.5863e-06	2.4755e-06	3.46534e-07	1.65841e-06	1.17064e-05	4.02037e-06	2.69526e-06	3.06747e-06	1.50391e-06	1.48631e-06			3.46534e-07	2.06696e-06	2.5863e-06	1.48631e-06	2.88137e-06	1.17064e-05				0	0	0	0	0	0	0	0	0	28			0
RDN37-1	411	A		285	133	54	848	1290	216	420	478	769	742			2.5863e-06	2.4755e-06	3.46534e-07	1.65841e-06	1.17064e-05	4.02037e-06	2.69526e-06	3.06747e-06	1.50391e-06	1.45111e-06			3.46534e-07	2.06696e-06	2.5863e-06	1.45111e-06	2.88137e-06	1.17064e-05				0	0	0	0	0	0	0	0	0	0			0
RDN37-1	412	C		285	133	54	848	1251	216	420	478	794	786			2.5863e-06	2.4755e-06	3.46534e-07	1.65841e-06	1.13525e-05	4.02037e-06	2.69526e-06	3.06747e-06	1.5528e-06	1.53716e-06			3.46534e-07	2.06696e-06	2.5863e-06	1.53716e-06	2.88137e-06	1.13525e-05				0	0	0	0	0	0	0	0	0	0			0
RDN37-1	413	G		285	134	54	827	1251	216	420	478	794	756			2.5863e-06	2.49412e-06	3.46534e-07	1.61734e-06	1.13525e-05	4.02037e-06	2.69526e-06	3.06747e-06	1.5528e-06	1.47849e-06			3.46534e-07	2.05573e-06	2.5863e-06	1.47849e-06	2.88137e-06	1.13525e-05				0	0	0	0	0	0	0	0	0	0			0
RDN37-1	414	T		285	127	54	827	1262	219	369	479	794	757			2.5863e-06	2.36383e-06	3.46534e-07	1.61734e-06	1.14523e-05	4.07621e-06	2.36798e-06	3.07388e-06	1.5528e-06	1.48044e-06			3.46534e-07	1.99058e-06	2.5863e-06	1.48044e-06	2.72093e-06	1.14523e-05				0	0	0	0	0	0	0	0	0	17			0
RDN37-1	415	A		285	127	54	827	1262	211	369	479	794	757			2.5863e-06	2.36383e-06	3.46534e-07	1.61734e-06	1.14523e-05	3.9273e-06	2.36798e-06	3.07388e-06	1.5528e-06	1.48044e-06			3.46534e-07	1.99058e-06	2.5863e-06	1.48044e-06	2.72093e-06	1.14523e-05				0	0	0	0	0	0	0	0	0	0			0
RDN37-1	416	C		285	131	54	941	1262	217	388	479	892	813			2.5863e-06	2.43828e-06	3.46534e-07	1.84028e-06	1.14523e-05	4.03898e-06	2.48991e-06	3.07388e-06	1.74446e-06	1.58996e-06			3.46534e-07	2.13928e-06	2.5863e-06	1.58996e-06	2.7819e-06	1.14523e-05				0	0	0	0	0	0	0	0	0	0			0
RDN37-1	417	C		285	125	54	941	1261	217	388	479	891	802			2.5863e-06	2.3266e-06	3.46534e-07	1.84028e-06	1.14433e-05	4.03898e-06	2.48991e-06	3.07388e-06	1.7425e-06	1.56845e-06			3.46534e-07	2.08344e-06	2.5863e-06	1.56845e-06	2.7819e-06	1.14433e-05				0	0	0	27	0	0	0	0	0	0			0
RDN37-1	418	A		285	124	54	968	1253	220	405	479	918	827			2.5863e-06	2.30799e-06	3.46534e-07	1.89309e-06	1.13707e-05	4.09482e-06	2.599e-06	3.07388e-06	1.7953e-06	1.61734e-06			3.46534e-07	2.10054e-06	2.5863e-06	1.61734e-06	2.83644e-06	1.13707e-05				0	0	0	0	0	0	0	0	0	0			0
RDN37-1	419	T		313	130	54	1026	1296	238	444	491	1022	838			2.84039e-06	2.41967e-06	3.46534e-07	2.00652e-06	1.17609e-05	4.42985e-06	2.84928e-06	3.15089e-06	1.99869e-06	1.63885e-06			3.46534e-07	2.21309e-06	2.84039e-06	1.63885e-06	3.00009e-06	1.17609e-05				0	0	0	0	0	0	0	0	0	0			0
RDN37-1	420	T		337	126	54	1026	1306	241	462	491	984	838			3.05819e-06	2.34521e-06	3.46534e-07	2.00652e-06	1.18516e-05	4.48569e-06	2.96479e-06	3.15089e-06	1.92438e-06	1.63885e-06			3.46534e-07	2.17587e-06	3.05819e-06	1.63885e-06	3.05784e-06	1.18516e-05				0	0	0	14	0	0	0	0	0	0			0
RDN37-1	421	C		355	130	54	1026	1306	246	462	491	982	921			3.22153e-06	2.41967e-06	3.46534e-07	2.00652e-06	1.18516e-05	4.57875e-06	2.96479e-06	3.15089e-06	1.92047e-06	1.80117e-06			3.46534e-07	2.21309e-06	3.22153e-06	1.80117e-06	3.05784e-06	1.18516e-05				0	0	0	0	0	0	0	0	0	0			0
RDN37-1	422	C		355	130	54	1026	1306	245	462	491	982	921			3.22153e-06	2.41967e-06	3.46534e-07	2.00652e-06	1.18516e-05	4.56014e-06	2.96479e-06	3.15089e-06	1.92047e-06	1.80117e-06			3.46534e-07	2.21309e-06	3.22153e-06	1.80117e-06	3.05784e-06	1.18516e-05				0	0	0	0	0	0	0	0	0	0			0
RDN37-1	423	G		355	130	54	1026	1306	244	462	491	1011	921			3.22153e-06	2.41967e-06	3.46534e-07	2.00652e-06	1.18516e-05	4.54153e-06	2.96479e-06	3.15089e-06	1.97718e-06	1.80117e-06			3.46534e-07	2.21309e-06	3.22153e-06	1.80117e-06	3.05784e-06	1.18516e-05				0	0	0	0	0	0	0	0	1	0			0
RDN37-1	424	T		338	125	54	1048	1330	244	462	491	1037	921			3.06726e-06	2.3266e-06	3.46534e-07	2.04954e-06	1.20694e-05	4.54153e-06	2.96479e-06	3.15089e-06	2.02803e-06	1.80117e-06			3.46534e-07	2.18807e-06	3.06726e-06	1.80117e-06	3.05784e-06	1.20694e-05				0	0	0	0	0	0	0	0	1	0			0
RDN37-1	425	G		338	118	54	1045	1319	244	432	491	1037	921			3.06726e-06	2.19631e-06	3.46534e-07	2.04367e-06	1.19696e-05	4.54153e-06	2.77227e-06	3.15089e-06	2.02803e-06	1.80117e-06			3.46534e-07	2.11999e-06	3.06726e-06	1.80117e-06	2.96158e-06	1.19696e-05				0	0	0	52	0	0	0	0	0	0			0
RDN37-1	426	A		292	121	54	1004	1315	244	392	491	1055	921			2.64982e-06	2.25215e-06	3.46534e-07	1.96349e-06	1.19333e-05	4.54153e-06	2.51558e-06	3.15089e-06	2.06323e-06	1.80117e-06			3.46534e-07	2.10782e-06	2.64982e-06	1.80117e-06	2.83324e-06	1.19333e-05				0	0	0	0	0	0	0	0	0	0			0
RDN37-1	427	A		292	122	54	1031	1280	239	392	443	1055	921			2.64982e-06	2.27076e-06	3.46534e-07	2.01629e-06	1.16157e-05	4.44846e-06	2.51558e-06	2.84286e-06	2.06323e-06	1.80117e-06			3.46534e-07	2.14353e-06	2.64982e-06	1.80117e-06	2.67922e-06	1.16157e-05				0	0	0	0	0	0	0	0	29	0			0
RDN37-1	428	A		292	122	54	1031	1302	225	392	443	1055	950			2.64982e-06	2.27076e-06	3.46534e-07	2.01629e-06	1.18153e-05	4.18788e-06	2.51558e-06	2.84286e-06	2.06323e-06	1.85789e-06			3.46534e-07	2.14353e-06	2.64982e-06	1.85789e-06	2.67922e-06	1.18153e-05				0	0	0	0	0	0	0	0	0	0			0
RDN37-1	429	C		292	118	54	1031	1241	224	392	418	1045	902			2.64982e-06	2.19631e-06	3.46534e-07	2.01629e-06	1.12618e-05	4.16927e-06	2.51558e-06	2.68243e-06	2.04367e-06	1.76401e-06			3.46534e-07	2.1063e-06	2.64982e-06	1.76401e-06	2.599e-06	1.12618e-05				0	0	0	0	0	0	0	0	0	0			0
RDN37-1	430	A		257	108	22	885	1149	207	335	417	969	828			2.33221e-06	2.01018e-06	1.41181e-07	1.73077e-06	1.04269e-05	3.85285e-06	2.14979e-06	2.67601e-06	1.89504e-06	1.61929e-06			1.41181e-07	1.87048e-06	2.33221e-06	1.61929e-06	2.4129e-06	1.04269e-05				0	0	0	0	0	0	0	0	0	0			0
RDN37-1	431	C		269	117	0	996	1026	239	373	488	1386	1019			2.44111e-06	2.1777e-06	0	1.94785e-06	9.31069e-06	4.44846e-06	2.39365e-06	3.13164e-06	2.71056e-06	1.99283e-06			0	2.06277e-06	2.44111e-06	1.99283e-06	2.9211e-06	9.31069e-06				0	0	0	0	0	0	0	0	0	0			0
RDN37-1	432	C		210	112	0	965	820	221	363	446	1286	963			1.9057e-06	2.08464e-06	0	1.88722e-06	7.44129e-06	4.11343e-06	2.32948e-06	2.86211e-06	2.51499e-06	1.88331e-06			0	1.89646e-06	2.08464e-06	1.88331e-06	2.68855e-06	7.44129e-06				0	0	0	0	0	0	0	1	1	0			0
RDN37-1	433	G		172	117	0	919	687	212	365	402	1258	966			1.56086e-06	2.1777e-06	0	1.79726e-06	6.23435e-06	3.94592e-06	2.34231e-06	2.57975e-06	2.46023e-06	1.88918e-06			0	1.67906e-06	2.1777e-06	1.88918e-06	2.51999e-06	6.23435e-06				0	0	0	0	0	0	0	0	0	0			0
RDN37-1	434	G		165	116	0	918	618	199	339	402	1177	938			1.49733e-06	2.15909e-06	0	1.7953e-06	5.60819e-06	3.70395e-06	2.17546e-06	2.57975e-06	2.30182e-06	1.83442e-06			0	1.64632e-06	2.15909e-06	1.83442e-06	2.44079e-06	5.60819e-06				0	0	0	29	0	0	0	0	39	0			0
RDN37-1	435	G		165	113	0	918	599	186	338	402	1173	937			1.49733e-06	2.10325e-06	0	1.7953e-06	5.43577e-06	3.46198e-06	2.16905e-06	2.57975e-06	2.294e-06	1.83246e-06			0	1.64632e-06	2.10325e-06	1.83246e-06	2.43688e-06	5.43577e-06				0	0	0	29	0	0	0	0	0	0			0
RDN37-1	436	G		165	107	0	918	597	178	338	367	1173	937			1.49733e-06	1.99157e-06	0	1.7953e-06	5.41762e-06	3.31308e-06	2.16905e-06	2.35515e-06	2.294e-06	1.83246e-06			0	1.64632e-06	1.99157e-06	1.83246e-06	2.32457e-06	5.41762e-06				0	0	0	0	0	0	0	0	0	0			0
RDN37-1	437	T		165	107	0	918	597	175	332	367	1173	936			1.49733e-06	1.99157e-06	0	1.7953e-06	5.41762e-06	3.25724e-06	2.13054e-06	2.35515e-06	2.294e-06	1.83051e-06			0	1.64632e-06	1.99157e-06	1.83051e-06	2.32457e-06	5.41762e-06				0	0	0	0	0	0	0	0	0	0			0
RDN37-1	438	A		165	107	0	859	595	169	310	367	1173	935			1.49733e-06	1.99157e-06	0	1.67992e-06	5.39947e-06	3.14557e-06	1.98936e-06	2.35515e-06	2.294e-06	1.82855e-06			0	1.58863e-06	1.99157e-06	1.82855e-06	2.32457e-06	5.39947e-06				0	0	0	0	0	0	0	0	0	0			0
RDN37-1	439	T		189	128	0	1006	640	225	291	416	1461	1180			1.71513e-06	2.38244e-06	0	1.9674e-06	5.80784e-06	4.18788e-06	1.86743e-06	2.66959e-06	2.85723e-06	2.30769e-06			0	1.84126e-06	2.38244e-06	1.86743e-06	2.76341e-06	5.80784e-06				0	0	0	0	0	0	0	0	0	0			0
RDN37-1	440	C		188	133	0	1001	624	225	291	416	1462	1177			1.70605e-06	2.4755e-06	0	1.95762e-06	5.66264e-06	4.18788e-06	1.86743e-06	2.66959e-06	2.85919e-06	2.30182e-06			0	1.83184e-06	2.4755e-06	1.86743e-06	2.76439e-06	5.66264e-06				0	0	0	0	0	0	0	0	0	0			0
RDN37-1	441	T		202	143	0	937	646	222	351	431	1541	1190			1.8331e-06	2.66163e-06	0	1.83246e-06	5.86228e-06	4.13205e-06	2.25247e-06	2.76585e-06	3.01369e-06	2.32725e-06			0	1.83278e-06	2.66163e-06	2.25247e-06	2.88977e-06	5.86228e-06				0	0	0	0	0	0	0	0	0	1			0
RDN37-1	442	G		202	140	39	965	591	221	351	431	1613	1190			1.8331e-06	2.60579e-06	2.50275e-07	1.88722e-06	5.36317e-06	4.11343e-06	2.25247e-06	2.76585e-06	3.15449e-06	2.32725e-06			2.50275e-07	1.86016e-06	2.60579e-06	2.25247e-06	2.96017e-06	5.36317e-06				0	0	0	0	0	0	0	0	0	0			0
RDN37-1	443	T		202	140	39	997	591	219	361	431	1613	1147			1.8331e-06	2.60579e-06	2.50275e-07	1.9498e-06	5.36317e-06	4.07621e-06	2.31664e-06	2.76585e-06	3.15449e-06	2.24315e-06			2.50275e-07	1.89145e-06	2.60579e-06	2.24315e-06	2.96017e-06	5.36317e-06				0	0	0	20	0	0	0	0	0	0			0
RDN37-1	444	T		202	140	39	934	518	216	361	431	1613	1146			1.8331e-06	2.60579e-06	2.50275e-07	1.82659e-06	4.70072e-06	4.02037e-06	2.31664e-06	2.76585e-06	3.15449e-06	2.2412e-06			2.50275e-07	1.82985e-06	2.60579e-06	2.2412e-06	2.96017e-06	4.70072e-06				0	0	0	0	0	0	25	0	1	0			0
RDN37-1	445	T		201	133	39	934	432	206	361	467	1565	1160			1.82402e-06	2.4755e-06	2.50275e-07	1.82659e-06	3.92029e-06	3.83424e-06	2.31664e-06	2.99688e-06	3.06062e-06	2.26858e-06			2.50275e-07	1.82531e-06	2.4755e-06	2.26858e-06	3.02875e-06	3.92029e-06				0	0	0	0	0	0	0	0	0	0			0
RDN37-1	446	G		178	133	39	933	410	207	361	457	1565	1097			1.6153e-06	2.4755e-06	2.50275e-07	1.82464e-06	3.72064e-06	3.85285e-06	2.31664e-06	2.9327e-06	3.06062e-06	2.14537e-06			2.50275e-07	1.71997e-06	2.4755e-06	2.14537e-06	2.99666e-06	3.85285e-06				0	0	0	0	0	0	0	0	0	0			0
RDN37-1	447	G		150	133	39	929	391	215	361	445	1565	1096			1.36121e-06	2.4755e-06	2.50275e-07	1.81682e-06	3.54822e-06	4.00176e-06	2.31664e-06	2.8557e-06	3.06062e-06	2.14341e-06			2.50275e-07	1.58901e-06	2.4755e-06	2.14341e-06	2.95816e-06	4.00176e-06				0	0	0	1	0	0	0	0	0	0			0
RDN37-1	448	T		150	132	39	929	370	215	361	445	1536	1072			1.36121e-06	2.45689e-06	2.50275e-07	1.81682e-06	3.35765e-06	4.00176e-06	2.31664e-06	2.8557e-06	3.00391e-06	2.09648e-06			2.50275e-07	1.58901e-06	2.45689e-06	2.09648e-06	2.9298e-06	4.00176e-06				0	0	0	0	0	0	0	0	0	0			0
RDN37-1	449	G		150	132	39	925	370	203	321	445	1482	1072			1.36121e-06	2.45689e-06	2.50275e-07	1.80899e-06	3.35765e-06	3.7784e-06	2.05995e-06	2.8557e-06	2.8983e-06	2.09648e-06			2.50275e-07	1.5851e-06	2.45689e-06	2.05995e-06	2.877e-06	3.7784e-06				0	0	0	30	0	0	0	0	0	0			0
RDN37-1	450	G		150	133	39	925	370	206	347	452	1498	1068			1.36121e-06	2.4755e-06	2.50275e-07	1.80899e-06	3.35765e-06	3.83424e-06	2.2268e-06	2.90062e-06	2.92959e-06	2.08865e-06			2.50275e-07	1.5851e-06	2.4755e-06	2.08865e-06	2.9151e-06	3.83424e-06				0	0	0	0	0	0	0	0	0	49			0
RDN37-1	451	A		150	133	39	925	347	206	347	409	1498	1038			1.36121e-06	2.4755e-06	2.50275e-07	1.80899e-06	3.14894e-06	3.83424e-06	2.2268e-06	2.62467e-06	2.92959e-06	2.02998e-06			2.50275e-07	1.5851e-06	2.4755e-06	2.02998e-06	2.77713e-06	3.83424e-06				0	0	0	0	0	0	0	0	0	49			0
RDN37-1	452	A		150	129	39	925	347	206	347	431	1498	1023			1.36121e-06	2.40105e-06	2.50275e-07	1.80899e-06	3.14894e-06	3.83424e-06	2.2268e-06	2.76585e-06	2.92959e-06	2.00065e-06			2.50275e-07	1.5851e-06	2.40105e-06	2.00065e-06	2.84772e-06	3.83424e-06				0	0	0	0	0	0	0	18	0	0			0
RDN37-1	453	C		122	129	39	925	347	200	357	431	1498	1023			1.10712e-06	2.40105e-06	2.50275e-07	1.80899e-06	3.14894e-06	3.72256e-06	2.29097e-06	2.76585e-06	2.92959e-06	2.00065e-06			2.50275e-07	1.45806e-06	2.40105e-06	2.00065e-06	2.84772e-06	3.72256e-06				0	0	0	0	0	0	0	18	0	0			0
RDN37-1	454	C		106	128	39	876	248	197	331	431	1429	1023			9.61923e-07	2.38244e-06	2.50275e-07	1.71317e-06	2.25054e-06	3.66672e-06	2.12412e-06	2.76585e-06	2.79465e-06	2.00065e-06			2.50275e-07	1.33754e-06	2.38244e-06	2.00065e-06	2.5082e-06	3.66672e-06				0	0	0	0	0	0	0	0	0	0			0
RDN37-1	455	T		85	119	39	846	229	196	328	430	1428	962			7.71353e-07	2.21493e-06	2.50275e-07	1.6545e-06	2.07812e-06	3.64811e-06	2.10487e-06	2.75944e-06	2.79269e-06	1.88135e-06			2.50275e-07	1.21292e-06	2.21493e-06	1.88135e-06	2.43216e-06	3.64811e-06				0	0	0	0	0	0	0	0	0	0			0
RDN37-1	456	G		85	116	39	846	229	190	310	409	1238	955			7.71353e-07	2.15909e-06	2.50275e-07	1.6545e-06	2.07812e-06	3.53644e-06	1.98936e-06	2.62467e-06	2.42112e-06	1.86766e-06			2.50275e-07	1.21292e-06	2.15909e-06	1.86766e-06	2.24962e-06	3.53644e-06				0	0	0	0	0	0	0	0	0	0			0
RDN37-1	457	A		85	121	39	845	215	190	324	409	1214	908			7.71353e-07	2.25215e-06	2.50275e-07	1.65254e-06	1.95107e-06	3.53644e-06	2.0792e-06	2.62467e-06	2.37418e-06	1.77575e-06			2.50275e-07	1.21195e-06	2.25215e-06	1.77575e-06	2.22669e-06	3.53644e-06				0	0	0	0	0	0	0	0	0	0			0
RDN37-1	458	T		85	121	39	845	215	184	324	409	1236	908			7.71353e-07	2.25215e-06	2.50275e-07	1.65254e-06	1.95107e-06	3.42476e-06	2.0792e-06	2.62467e-06	2.41721e-06	1.77575e-06			2.50275e-07	1.21195e-06	2.25215e-06	1.77575e-06	2.24821e-06	3.42476e-06				0	0	0	0	0	0	0	0	0	0			0
RDN37-1	459	T		85	123	39	845	215	184	324	363	1207	907			7.71353e-07	2.28938e-06	2.50275e-07	1.65254e-06	1.95107e-06	3.42476e-06	2.0792e-06	2.32948e-06	2.36049e-06	1.77379e-06			2.50275e-07	1.21195e-06	2.28938e-06	1.77379e-06	2.20434e-06	3.42476e-06				0	0	0	0	0	0	0	0	0	0			0
RDN37-1	460	A		85	123	39	845	199	184	324	363	1207	907			7.71353e-07	2.28938e-06	2.50275e-07	1.65254e-06	1.80587e-06	3.42476e-06	2.0792e-06	2.32948e-06	2.36049e-06	1.77379e-06			2.50275e-07	1.21195e-06	2.28938e-06	1.77379e-06	2.20434e-06	3.42476e-06				0	0	0	0	0	0	0	0	0	0			0
RDN37-1	461	G		123	172	99	1164	250	239	745	560	1756	1802			1.11619e-06	3.2014e-06	6.35312e-07	2.2764e-06	2.26869e-06	4.44846e-06	4.78089e-06	3.59369e-06	3.43415e-06	3.52411e-06			6.35312e-07	1.6963e-06	3.2014e-06	2.26869e-06	3.5589e-06	4.78089e-06				0	0	0	0	0	0	0	0	0	0			0
RDN37-1	462	A		123	175	99	1164	250	240	745	542	1756	1802			1.11619e-06	3.25724e-06	6.35312e-07	2.2764e-06	2.26869e-06	4.46708e-06	4.78089e-06	3.47817e-06	3.43415e-06	3.52411e-06			6.35312e-07	1.6963e-06	3.25724e-06	2.26869e-06	3.50114e-06	4.78089e-06				0	0	0	0	0	0	0	0	0	0			0
RDN37-1	463	G		123	173	99	1164	250	240	745	542	1732	1802			1.11619e-06	3.22002e-06	6.35312e-07	2.2764e-06	2.26869e-06	4.46708e-06	4.78089e-06	3.47817e-06	3.38722e-06	3.52411e-06			6.35312e-07	1.6963e-06	3.22002e-06	2.26869e-06	3.50114e-06	4.78089e-06				0	0	0	0	0	0	0	0	31	0			0
RDN37-1	464	G		123	171	99	1164	250	237	745	488	1732	1802			1.11619e-06	3.18279e-06	6.35312e-07	2.2764e-06	2.26869e-06	4.41124e-06	4.78089e-06	3.13164e-06	3.38722e-06	3.52411e-06			6.35312e-07	1.6963e-06	3.18279e-06	2.26869e-06	3.45567e-06	4.78089e-06				0	0	0	0	0	0	0	0	27	0			0
RDN37-1	465	A		109	171	99	1220	250	233	745	472	1732	1802			9.89147e-07	3.18279e-06	6.35312e-07	2.38592e-06	2.26869e-06	4.33679e-06	4.78089e-06	3.02896e-06	3.38722e-06	3.52411e-06			6.35312e-07	1.68753e-06	3.18279e-06	2.26869e-06	3.45567e-06	4.78089e-06				0	0	0	0	0	0	0	0	27	0			0
RDN37-1	466	A		109	171	99	1220	240	229	745	472	1759	1802			9.89147e-07	3.18279e-06	6.35312e-07	2.38592e-06	2.17794e-06	4.26233e-06	4.78089e-06	3.02896e-06	3.44002e-06	3.52411e-06			6.35312e-07	1.68753e-06	3.18279e-06	2.17794e-06	3.48207e-06	4.78089e-06				0	0	0	0	0	0	0	0	0	0			0
RDN37-1	467	A		109	171	99	1220	240	219	745	501	1710	1802			9.89147e-07	3.18279e-06	6.35312e-07	2.38592e-06	2.17794e-06	4.07621e-06	4.78089e-06	3.21507e-06	3.34419e-06	3.52411e-06			6.35312e-07	1.68753e-06	3.18279e-06	2.17794e-06	3.43415e-06	4.78089e-06				0	0	0	0	0	0	0	0	0	0			0
RDN37-1	468	C		109	175	99	1220	240	219	769	548	1794	1802			9.89147e-07	3.25724e-06	6.35312e-07	2.38592e-06	2.17794e-06	4.07621e-06	4.9349e-06	3.51668e-06	3.50847e-06	3.52411e-06			6.35312e-07	1.68753e-06	3.25724e-06	2.17794e-06	3.5204e-06	4.9349e-06				0	0	0	0	0	0	0	0	0	0			0
RDN37-1	469	T		109	174	99	1191	200	219	795	548	1763	1774			9.89147e-07	3.23863e-06	6.35312e-07	2.3292e-06	1.81495e-06	4.07621e-06	5.10175e-06	3.51668e-06	3.44784e-06	3.46936e-06			6.35312e-07	1.65917e-06	3.23863e-06	1.81495e-06	3.49302e-06	5.10175e-06				0	0	0	0	0	0	0	0	0	36			0
RDN37-1	470	C		109	169	99	1190	179	216	884	548	1782	1748			9.89147e-07	3.14557e-06	6.35312e-07	2.32725e-06	1.62438e-06	4.02037e-06	5.67289e-06	3.51668e-06	3.485e-06	3.41851e-06			6.35312e-07	1.6582e-06	3.14557e-06	1.62438e-06	3.50084e-06	5.67289e-06				0	0	0	0	0	0	0	31	0	36			0
RDN37-1	471	A		109	187	99	1219	179	214	918	533	1811	1796			9.89147e-07	3.4806e-06	6.35312e-07	2.38396e-06	1.62438e-06	3.98314e-06	5.89108e-06	3.42042e-06	3.54172e-06	3.51238e-06			6.35312e-07	1.68655e-06	3.4806e-06	1.62438e-06	3.52705e-06	5.89108e-06				0	0	0	0	0	0	0	0	0	0			0
RDN37-1	472	A		467	505	437	1835	765	442	2470	1322	3484	2821			4.2379e-06	9.39947e-06	2.80436e-06	3.58865e-06	6.94218e-06	8.22686e-06	1.58507e-05	8.48366e-06	6.81355e-06	5.51694e-06			2.80436e-06	3.91328e-06	9.39947e-06	5.51694e-06	7.58452e-06	1.58507e-05				0	0	0	0	0	0	0	0	0	0			0
RDN37-1	473	A		467	511	437	1856	765	439	2470	1323	3511	2820			4.2379e-06	9.51115e-06	2.80436e-06	3.62972e-06	6.94218e-06	8.17103e-06	1.58507e-05	8.49008e-06	6.86635e-06	5.51499e-06			2.80436e-06	3.93381e-06	9.51115e-06	5.51499e-06	7.5566e-06	1.58507e-05				0	0	0	0	0	0	0	0	0	0			0
RDN37-1	474	G		486	511	437	1856	765	437	2494	1377	3486	2751			4.41032e-06	9.51115e-06	2.80436e-06	3.62972e-06	6.94218e-06	8.1338e-06	1.60047e-05	8.83662e-06	6.81746e-06	5.38004e-06			2.80436e-06	4.02002e-06	9.51115e-06	5.38004e-06	7.53799e-06	1.60047e-05				0	0	0	0	0	0	0	28	0	0			0
RDN37-1	475	A		486	509	437	1635	765	426	2493	1346	3486	2704			4.41032e-06	9.47392e-06	2.80436e-06	3.19752e-06	6.94218e-06	7.92906e-06	1.59983e-05	8.63768e-06	6.81746e-06	5.28813e-06			2.80436e-06	3.80392e-06	9.47392e-06	5.28813e-06	7.43562e-06	1.59983e-05				0	0	0	0	0	0	1	28	0	0			0
RDN37-1	476	G		486	511	437	1635	765	429	2440	1316	3497	2724			4.41032e-06	9.51115e-06	2.80436e-06	3.19752e-06	6.94218e-06	7.9849e-06	1.56582e-05	8.44516e-06	6.83897e-06	5.32724e-06			2.80436e-06	3.80392e-06	9.51115e-06	5.32724e-06	7.46354e-06	1.56582e-05				0	0	0	0	0	3	0	0	42	20			0
RDN37-1	477	T		486	513	437	1635	729	434	2441	1316	3409	2681			4.41032e-06	9.54837e-06	2.80436e-06	3.19752e-06	6.61549e-06	8.07796e-06	1.56646e-05	8.44516e-06	6.66687e-06	5.24315e-06			2.80436e-06	3.80392e-06	9.54837e-06	5.24315e-06	7.37242e-06	1.56646e-05				0	0	0	0	0	0	0	0	0	0			0
RDN37-1	478	G		486	511	437	1658	729	428	2441	1316	3353	2693			4.41032e-06	9.51115e-06	2.80436e-06	3.2425e-06	6.61549e-06	7.96629e-06	1.56646e-05	8.44516e-06	6.55736e-06	5.26662e-06			2.80436e-06	3.82641e-06	9.51115e-06	5.26662e-06	7.29089e-06	1.56646e-05				0	0	0	0	0	0	0	0	0	0			0
RDN37-1	479	C		486	519	514	1713	729	440	2512	1316	3372	2668			4.41032e-06	9.66005e-06	3.29849e-06	3.35006e-06	6.61549e-06	8.18964e-06	1.61202e-05	8.44516e-06	6.59451e-06	5.21772e-06			3.29849e-06	3.88019e-06	9.66005e-06	5.21772e-06	7.40256e-06	1.61202e-05				0	0	0	0	0	0	0	0	38	0			0
RDN37-1	480	T		486	518	514	1680	729	442	2498	1316	3377	2645			4.41032e-06	9.64144e-06	3.29849e-06	3.28552e-06	6.61549e-06	8.22686e-06	1.60304e-05	8.44516e-06	6.60429e-06	5.17274e-06			3.28552e-06	3.85441e-06	9.64144e-06	5.17274e-06	7.42118e-06	1.60304e-05				0	0	0	0	0	0	0	0	38	0			0
RDN37-1	481	A		452	523	514	1628	713	437	2498	1340	3371	2645			4.10178e-06	9.7345e-06	3.29849e-06	3.18383e-06	6.47029e-06	8.1338e-06	1.60304e-05	8.59918e-06	6.59256e-06	5.17274e-06			3.18383e-06	3.70014e-06	9.7345e-06	5.17274e-06	7.36318e-06	1.60304e-05				0	0	0	59	0	0	0	49	24	31			0
RDN37-1	482	T		621	672	767	2733	1098	596	3745	2074	4505	3446			5.63542e-06	1.25078e-05	4.92207e-06	5.34484e-06	9.96407e-06	1.10932e-05	2.40328e-05	1.33095e-05	8.81029e-06	6.73923e-06			4.92207e-06	5.49013e-06	1.25078e-05	6.73923e-06	1.05287e-05	2.40328e-05				0	0	0	59	0	0	0	0	83	31			0
RDN37-1	483	G		621	667	767	2733	1097	594	3709	2046	4456	3409			5.63542e-06	1.24147e-05	4.92207e-06	5.34484e-06	9.95499e-06	1.1056e-05	2.38017e-05	1.31298e-05	8.71446e-06	6.66687e-06			4.92207e-06	5.49013e-06	1.24147e-05	6.66687e-06	1.05055e-05	2.38017e-05				0	0	0	59	0	0	0	0	24	31			0
RDN37-1	484	G		621	672	793	2769	1097	606	3808	2115	4515	3454			5.63542e-06	1.25078e-05	5.08892e-06	5.41525e-06	9.95499e-06	1.12794e-05	2.44371e-05	1.35726e-05	8.82984e-06	6.75488e-06			5.08892e-06	5.52533e-06	1.25078e-05	6.75488e-06	1.06172e-05	2.44371e-05				0	8	0	76	0	0	38	45	66	57			0
RDN37-1	485	T		604	675	793	2798	1097	600	3807	2156	4390	3458			5.48114e-06	1.25637e-05	5.08892e-06	5.47196e-06	9.95499e-06	1.11677e-05	2.44306e-05	1.38357e-05	8.58539e-06	6.7627e-06			5.08892e-06	5.47655e-06	1.25637e-05	6.7627e-06	1.05613e-05	2.44306e-05				0	0	18	59	0	0	2	0	51	31			0
RDN37-1	486	A		625	647	793	2732	1080	582	3834	2152	4303	3411			5.67171e-06	1.20425e-05	5.08892e-06	5.34289e-06	9.80072e-06	1.08327e-05	2.46039e-05	1.381e-05	8.41524e-06	6.67079e-06			5.08892e-06	5.5073e-06	1.20425e-05	6.67079e-06	1.03167e-05	2.46039e-05				0	0	18	0	0	0	24	0	171	12			0
RDN37-1	487	T		679	752	1035	4049	1239	777	5293	2914	5319	4711			6.16175e-06	1.39968e-05	6.6419e-06	7.9185e-06	1.12436e-05	1.44622e-05	3.39667e-05	1.87e-05	1.04022e-05	9.21315e-06			6.16175e-06	7.2802e-06	1.39968e-05	9.21315e-06	1.28529e-05	3.39667e-05				0	0	18	0	0	0	0	12	173	29			0
RDN37-1	488	G		661	751	1035	4008	1247	767	5304	2887	5312	4683			5.9984e-06	1.39782e-05	6.6419e-06	7.83832e-06	1.13162e-05	1.4276e-05	3.40373e-05	1.85267e-05	1.03885e-05	9.1584e-06			5.9984e-06	7.24011e-06	1.39782e-05	9.1584e-06	1.27961e-05	3.40373e-05				0	0	18	0	0	0	21	68	57	0			0
RDN37-1	489	G		674	764	1052	3953	1262	780	5467	2921	5365	4749			6.11638e-06	1.42202e-05	6.75099e-06	7.73076e-06	1.14523e-05	1.4518e-05	3.50834e-05	1.87449e-05	1.04922e-05	9.28747e-06			6.11638e-06	7.24088e-06	1.42202e-05	9.28747e-06	1.29852e-05	3.50834e-05				0	9	71	156	62	8	314	172	213	251			0
RDN37-1	490	T		674	758	1050	3985	1262	779	5463	2944	5195	4765			6.11638e-06	1.41085e-05	6.73816e-06	7.79334e-06	1.14523e-05	1.44994e-05	3.50577e-05	1.88925e-05	1.01597e-05	9.31876e-06			6.11638e-06	7.26575e-06	1.41085e-05	9.31876e-06	1.29759e-05	3.50577e-05				0	0	51	0	0	0	93	68	57	0			0
RDN37-1	491	G		674	734	1026	4011	1207	764	5318	2846	5049	4634			6.11638e-06	1.36618e-05	6.58415e-06	7.84419e-06	1.09532e-05	1.42202e-05	3.41272e-05	1.82636e-05	9.87417e-06	9.06257e-06			6.11638e-06	7.21417e-06	1.36618e-05	9.06257e-06	1.25867e-05	3.41272e-05				0	2	126	0	0	0	233	23	22	43			0
RDN37-1	492	A		655	709	1026	4114	1224	755	5374	2883	5029	4598			5.94396e-06	1.31965e-05	6.58415e-06	8.04562e-06	1.11075e-05	1.40527e-05	3.44865e-05	1.85011e-05	9.83506e-06	8.99216e-06			5.94396e-06	7.31488e-06	1.31965e-05	8.99216e-06	1.25801e-05	3.44865e-05				0	0	0	0	0	0	4	0	75	85			0
RDN37-1	493	C		655	709	1026	4114	1219	753	5344	2852	4956	4598			5.94396e-06	1.31965e-05	6.58415e-06	8.04562e-06	1.10621e-05	1.40155e-05	3.4294e-05	1.83021e-05	9.69229e-06	8.99216e-06			5.94396e-06	7.31488e-06	1.31965e-05	8.99216e-06	1.25388e-05	3.4294e-05				0	0	22	0	0	0	42	0	96	47			0
RDN37-1	494	G		654	678	1026	4093	1173	732	5254	2735	4891	4403			5.93488e-06	1.26195e-05	6.58415e-06	8.00455e-06	1.06447e-05	1.36246e-05	3.37165e-05	1.75513e-05	9.56518e-06	8.61081e-06			5.93488e-06	7.29435e-06	1.26195e-05	8.61081e-06	1.21346e-05	3.37165e-05				0	0	0	0	0	0	0	0	0	0			0
RDN37-1	495	G		652	671	1026	4047	1161	715	5212	2734	4835	4319			5.91673e-06	1.24892e-05	6.58415e-06	7.91459e-06	1.05358e-05	1.33082e-05	3.34469e-05	1.75449e-05	9.45566e-06	8.44653e-06			5.91673e-06	7.24937e-06	1.24892e-05	8.44653e-06	1.1922e-05	3.34469e-05				0	0	0	0	0	0	0	0	0	0			0
RDN37-1	496	A		585	640	1026	4012	1072	669	5097	2662	4750	4253			5.30872e-06	1.19122e-05	6.58415e-06	7.84614e-06	9.72812e-06	1.2452e-05	3.2709e-05	1.70828e-05	9.28943e-06	8.31746e-06			5.30872e-06	7.21514e-06	1.19122e-05	8.31746e-06	1.109e-05	3.2709e-05				0	0	0	0	0	0	0	0	0	0			0
RDN37-1	497	G		585	637	1025	4012	1071	655	5063	2592	4664	4253			5.30872e-06	1.18564e-05	6.57773e-06	7.84614e-06	9.71905e-06	1.21914e-05	3.24908e-05	1.66336e-05	9.12124e-06	8.31746e-06			5.30872e-06	7.21194e-06	1.18564e-05	8.31746e-06	1.09552e-05	3.24908e-05				0	0	0	0	0	0	34	34	0	0			0
RDN37-1	498	T		542	583	1010	3816	991	606	4777	2522	4257	3975			4.91851e-06	1.08513e-05	6.48147e-06	7.46283e-06	8.99307e-06	1.12794e-05	3.06554e-05	1.61844e-05	8.32528e-06	7.77378e-06			4.91851e-06	6.97215e-06	1.08513e-05	7.77378e-06	1.01362e-05	3.06554e-05				0	0	0	0	0	0	0	0	0	21			0
RDN37-1	499	G		484	511	915	3705	909	566	4523	2299	3975	3627			4.39218e-06	9.51115e-06	5.87183e-06	7.24575e-06	8.24894e-06	1.05349e-05	2.90254e-05	1.47534e-05	7.77378e-06	7.09321e-06			4.39218e-06	6.55879e-06	9.51115e-06	7.09321e-06	9.3919e-06	2.90254e-05				0	0	0	0	0	0	0	0	0	0			0
RDN37-1	500	C		471	479	826	3407	790	544	3993	1930	3586	3511			4.2742e-06	8.91554e-06	5.30069e-06	6.66296e-06	7.16905e-06	1.01254e-05	2.56243e-05	1.23854e-05	7.01303e-06	6.86635e-06			4.2742e-06	5.98182e-06	8.91554e-06	6.86635e-06	8.64721e-06	2.56243e-05				0	0	0	0	0	2	0	17	0	32			0
RDN37-1	501	G		433	433	825	3247	769	511	3723	1672	3356	3276			3.92936e-06	8.05935e-06	5.29427e-06	6.35006e-06	6.97848e-06	9.51115e-06	2.38916e-05	1.07297e-05	6.56322e-06	6.40677e-06			3.92936e-06	5.82216e-06	8.05935e-06	6.40677e-06	8.24481e-06	2.38916e-05				0	0	0	0	0	2	0	0	0	0			0
RDN37-1	502	C		377	415	783	3088	662	461	3552	1572	3250	3183			3.42118e-06	7.72432e-06	5.02474e-06	6.0391e-06	6.00748e-06	8.58051e-06	2.27942e-05	1.0088e-05	6.35592e-06	6.22489e-06			3.42118e-06	5.53192e-06	7.72432e-06	6.00748e-06	7.46822e-06	2.27942e-05				0	0	0	0	0	2	22	22	0	38			0
RDN37-1	503	T		337	394	732	3084	578	446	3513	1512	3174	3178			3.05819e-06	7.33345e-06	4.69746e-06	6.03128e-06	5.2452e-06	8.30132e-06	2.2544e-05	9.70295e-06	6.20729e-06	6.21511e-06			3.05819e-06	5.36437e-06	7.33345e-06	5.2452e-06	7.25822e-06	2.2544e-05				0	0	0	0	0	0	0	21	0	0			0
RDN37-1	504	G		301	365	679	2966	496	404	3227	1485	3106	3106			2.7315e-06	6.79368e-06	4.35734e-06	5.80051e-06	4.50107e-06	7.51958e-06	2.07086e-05	9.52968e-06	6.07431e-06	6.07431e-06			2.7315e-06	5.07893e-06	6.79368e-06	4.50107e-06	6.79694e-06	2.07086e-05				0	0	0	0	0	0	0	0	0	0			0
RDN37-1	505	G		273	360	639	2900	449	383	3098	1519	3186	3097			2.4774e-06	6.70061e-06	4.10065e-06	5.67144e-06	4.07456e-06	7.12871e-06	1.98808e-05	9.74787e-06	6.23076e-06	6.05671e-06			2.4774e-06	4.88605e-06	6.70061e-06	4.07456e-06	6.67973e-06	1.98808e-05				0	0	1	0	0	0	21	0	2	157			0
RDN37-1	506	T		273	339	639	2874	449	372	2972	1459	3079	2881			2.4774e-06	6.30974e-06	4.10065e-06	5.62059e-06	4.07456e-06	6.92397e-06	1.90722e-05	9.36283e-06	6.0215e-06	5.63428e-06			2.4774e-06	4.86062e-06	6.30974e-06	4.07456e-06	6.47274e-06	1.90722e-05				0	0	0	0	0	0	0	0	0	0			0
RDN37-1	507	C		260	321	589	2777	447	361	2811	1236	2992	2732			2.35943e-06	5.97471e-06	3.77979e-06	5.43089e-06	4.05641e-06	6.71923e-06	1.8039e-05	7.93178e-06	5.85136e-06	5.34289e-06			2.35943e-06	4.60534e-06	5.97471e-06	4.05641e-06	6.28529e-06	1.8039e-05				0	0	0	0	0	0	0	0	0	0			0
RDN37-1	508	A		260	310	566	2449	431	336	2511	1182	2888	2676			2.35943e-06	5.76997e-06	3.63219e-06	4.78943e-06	3.91121e-06	6.25391e-06	1.61138e-05	7.58524e-06	5.64797e-06	5.23337e-06			2.35943e-06	4.21081e-06	5.76997e-06	3.91121e-06	5.95094e-06	1.61138e-05				0	0	1	0	1	0	0	0	0	0			0
RDN37-1	509	A		260	313	525	2285	431	314	2291	1156	2877	2734			2.35943e-06	5.82581e-06	3.36908e-06	4.4687e-06	3.91121e-06	5.84442e-06	1.4702e-05	7.41839e-06	5.62646e-06	5.3468e-06			2.35943e-06	3.91889e-06	5.82581e-06	3.91121e-06	5.73544e-06	1.4702e-05				0	0	0	31	0	0	0	0	0	0			0
RDN37-1	510	G		241	304	525	2267	431	301	2236	1156	2873	2704			2.18701e-06	5.6583e-06	3.36908e-06	4.4335e-06	3.91121e-06	5.60246e-06	1.43491e-05	7.41839e-06	5.61864e-06	5.28813e-06			2.18701e-06	3.90129e-06	5.6583e-06	3.91121e-06	5.61055e-06	1.43491e-05				0	0	0	34	0	0	0	0	0	36			0
RDN37-1	511	A		241	284	504	2250	389	272	2200	1013	2812	2570			2.18701e-06	5.28604e-06	3.23432e-06	4.40025e-06	3.53007e-06	5.06269e-06	1.41181e-05	6.50072e-06	5.49934e-06	5.02607e-06			2.18701e-06	3.81729e-06	5.28604e-06	3.53007e-06	5.28101e-06	1.41181e-05				0	0	0	34	0	0	0	0	0	36			0
RDN37-1	512	G		241	269	486	2202	345	263	2200	1013	2729	2544			2.18701e-06	5.00685e-06	3.11881e-06	4.30638e-06	3.13079e-06	4.89517e-06	1.41181e-05	6.50072e-06	5.33702e-06	4.97522e-06			2.18701e-06	3.71259e-06	5.00685e-06	3.13079e-06	5.15612e-06	1.41181e-05				0	0	0	0	0	0	0	0	0	0			0
RDN37-1	513	T		233	221	486	2108	343	249	2076	906	2728	2479			2.11442e-06	4.11343e-06	3.11881e-06	4.12255e-06	3.11264e-06	4.63459e-06	1.33223e-05	5.81407e-06	5.33506e-06	4.8481e-06			2.11442e-06	3.61612e-06	4.12255e-06	3.11264e-06	5.09158e-06	1.33223e-05				0	0	0	15	0	0	10	0	3	0			0
RDN37-1	514	G		210	206	440	1958	334	216	1926	869	2520	2335			1.9057e-06	3.83424e-06	2.82361e-06	3.8292e-06	3.03096e-06	4.02037e-06	1.23597e-05	5.57663e-06	4.92828e-06	4.56649e-06			1.9057e-06	3.3264e-06	3.83424e-06	3.03096e-06	4.74739e-06	1.23597e-05				0	0	0	15	0	0	10	0	3	0			0
RDN37-1	515	T		171	182	343	1643	307	193	1601	825	2333	2137			1.55178e-06	3.38753e-06	2.20113e-06	3.21316e-06	2.78595e-06	3.59227e-06	1.02741e-05	5.29427e-06	4.56257e-06	4.17926e-06			1.55178e-06	2.70715e-06	3.38753e-06	2.78595e-06	4.37092e-06	1.02741e-05				0	0	0	0	0	0	0	0	0	0			0
RDN37-1	516	A		153	163	271	1484	307	174	1431	780	2058	1988			1.38844e-06	3.03389e-06	1.73909e-06	2.90221e-06	2.78595e-06	3.23863e-06	9.18315e-06	5.00549e-06	4.02477e-06	3.88787e-06			1.38844e-06	2.32065e-06	3.03389e-06	2.78595e-06	3.95632e-06	9.18315e-06				0	0	0	0	0	0	0	0	0	0			0
RDN37-1	517	A		222	319	202	2355	838	286	2684	1094	3747	2909			2.01459e-06	5.93749e-06	1.29629e-06	4.6056e-06	7.60463e-06	5.32327e-06	1.7224e-05	7.02052e-06	7.32789e-06	5.68904e-06			1.29629e-06	3.3101e-06	5.93749e-06	5.32327e-06	7.17421e-06	1.7224e-05				0	0	1	0	0	0	0	0	1	0			0
RDN37-1	518	A		222	319	169	2311	805	275	2684	1026	3682	2778			2.01459e-06	5.93749e-06	1.08452e-06	4.51955e-06	7.30517e-06	5.11852e-06	1.7224e-05	6.58415e-06	7.20077e-06	5.43285e-06			1.08452e-06	3.26707e-06	5.93749e-06	5.11852e-06	6.89246e-06	1.7224e-05				0	0	0	0	0	0	0	0	0	0			0
RDN37-1	519	A		222	315	145	2307	805	270	2688	977	3690	2778			2.01459e-06	5.86304e-06	9.30508e-07	4.51173e-06	7.30517e-06	5.02546e-06	1.72497e-05	6.2697e-06	7.21642e-06	5.43285e-06			9.30508e-07	3.26316e-06	5.86304e-06	5.02546e-06	6.74306e-06	1.72497e-05				0	0	0	0	0	0	0	0	0	0			0
RDN37-1	520	G		203	305	145	2307	780	268	2672	977	3634	2778			1.84217e-06	5.67691e-06	9.30508e-07	4.51173e-06	7.0783e-06	4.98823e-06	1.7147e-05	6.2697e-06	7.1069e-06	5.43285e-06			9.30508e-07	3.17695e-06	5.67691e-06	4.98823e-06	6.674e-06	1.7147e-05				0	0	0	0	0	0	0	0	0	0			0
RDN37-1	521	C		203	290	145	2194	740	268	2640	964	3565	2595			1.84217e-06	5.39772e-06	9.30508e-07	4.29074e-06	6.71531e-06	4.98823e-06	1.69417e-05	6.18627e-06	6.97196e-06	5.07496e-06			9.30508e-07	3.06645e-06	5.39772e-06	4.98823e-06	6.45079e-06	1.69417e-05				0	0	0	0	0	0	0	0	0	0			0
RDN37-1	522	T		203	280	130	2237	740	263	2727	938	3596	2560			1.84217e-06	5.21159e-06	8.34248e-07	4.37483e-06	6.71531e-06	4.89517e-06	1.75e-05	6.01942e-06	7.03258e-06	5.00651e-06			8.34248e-07	3.1085e-06	5.21159e-06	4.89517e-06	6.36737e-06	1.75e-05				0	0	0	1	0	0	1	0	2	1			0
RDN37-1	523	T		203	274	130	2237	740	265	2706	944	3595	2554			1.84217e-06	5.09991e-06	8.34248e-07	4.37483e-06	6.71531e-06	4.9324e-06	1.73652e-05	6.05793e-06	7.03063e-06	4.99478e-06			8.34248e-07	3.1085e-06	5.09991e-06	4.9324e-06	6.38662e-06	1.73652e-05				0	12	43	424	0	17	695	119	673	720			0
RDN37-1	524	T		203	277	130	2262	740	265	2706	944	3595	2554			1.84217e-06	5.15575e-06	8.34248e-07	4.42372e-06	6.71531e-06	4.9324e-06	1.73652e-05	6.05793e-06	7.03063e-06	4.99478e-06			8.34248e-07	3.13295e-06	5.15575e-06	4.9324e-06	6.38662e-06	1.73652e-05				0	3	25	345	0	10	463	19	473	453			0
RDN37-1	525	T		203	277	130	2262	756	261	2706	944	3594	2553			1.84217e-06	5.15575e-06	8.34248e-07	4.42372e-06	6.86051e-06	4.85795e-06	1.73652e-05	6.05793e-06	7.02867e-06	4.99282e-06			8.34248e-07	3.13295e-06	5.15575e-06	4.85795e-06	6.45922e-06	1.73652e-05				0	0	0	65	0	0	174	0	90	0			0
RDN37-1	526	T		203	277	129	2262	739	265	2706	942	3564	2455			1.84217e-06	5.15575e-06	8.27831e-07	4.42372e-06	6.70623e-06	4.9324e-06	1.73652e-05	6.04509e-06	6.97e-06	4.80117e-06			8.27831e-07	3.13295e-06	5.15575e-06	4.80117e-06	6.37566e-06	1.73652e-05				0	0	0	0	0	0	1	0	0	0			0
RDN37-1	527	G		219	277	111	2221	739	265	2705	873	3509	2361			1.98737e-06	5.15575e-06	7.1232e-07	4.34354e-06	6.70623e-06	4.9324e-06	1.73588e-05	5.6023e-06	6.86244e-06	4.61733e-06			7.1232e-07	3.16545e-06	5.15575e-06	4.61733e-06	6.15427e-06	1.73588e-05				0	0	0	0	0	0	1	0	0	1			0
RDN37-1	528	A		219	277	111	2185	739	263	2675	816	3466	2357			1.98737e-06	5.15575e-06	7.1232e-07	4.27314e-06	6.70623e-06	4.89517e-06	1.71663e-05	5.23651e-06	6.77835e-06	4.60951e-06			7.1232e-07	3.13025e-06	5.15575e-06	4.60951e-06	5.97137e-06	1.71663e-05				0	0	0	0	0	0	1	0	0	1			0
RDN37-1	529	A		219	277	111	2185	739	263	2648	816	3466	2327			1.98737e-06	5.15575e-06	7.1232e-07	4.27314e-06	6.70623e-06	4.89517e-06	1.6993e-05	5.23651e-06	6.77835e-06	4.55084e-06			7.1232e-07	3.13025e-06	5.15575e-06	4.55084e-06	5.97137e-06	1.6993e-05				0	0	0	0	0	0	0	0	29	0			0
RDN37-1	530	C		219	277	111	2185	700	263	2648	774	3417	2270			1.98737e-06	5.15575e-06	7.1232e-07	4.27314e-06	6.35232e-06	4.89517e-06	1.6993e-05	4.96699e-06	6.68252e-06	4.43937e-06			7.1232e-07	3.13025e-06	5.15575e-06	4.43937e-06	5.65965e-06	1.6993e-05				0	0	0	0	0	0	0	0	0	0			0
RDN37-1	531	A		219	270	111	2185	700	263	2630	774	3364	2269			1.98737e-06	5.02546e-06	7.1232e-07	4.27314e-06	6.35232e-06	4.89517e-06	1.68775e-05	4.96699e-06	6.57887e-06	4.43741e-06			7.1232e-07	3.13025e-06	5.02546e-06	4.43741e-06	5.65965e-06	1.68775e-05				0	0	0	0	0	0	0	0	0	0			0
RDN37-1	532	G		219	273	158	2281	725	264	2804	753	3533	2416			1.98737e-06	5.0813e-06	1.01393e-06	4.46088e-06	6.57919e-06	4.91378e-06	1.79941e-05	4.83222e-06	6.90938e-06	4.7249e-06			1.01393e-06	3.22412e-06	5.0813e-06	4.7249e-06	5.74649e-06	1.79941e-05				0	0	0	0	0	0	0	0	0	0			0
RDN37-1	533	A		219	273	158	2257	725	260	2804	753	3510	2380			1.98737e-06	5.0813e-06	1.01393e-06	4.41394e-06	6.57919e-06	4.83933e-06	1.79941e-05	4.83222e-06	6.8644e-06	4.65449e-06			1.01393e-06	3.20066e-06	5.0813e-06	4.65449e-06	5.70926e-06	1.79941e-05				0	0	0	0	0	0	0	0	0	0			0
RDN37-1	534	G		198	266	158	2237	725	260	2804	753	3510	2290			1.7968e-06	4.95101e-06	1.01393e-06	4.37483e-06	6.57919e-06	4.83933e-06	1.79941e-05	4.83222e-06	6.8644e-06	4.47848e-06			1.01393e-06	3.08581e-06	4.95101e-06	4.47848e-06	5.70926e-06	1.79941e-05				0	0	0	0	0	0	0	0	0	0			0
RDN37-1	535	A		198	266	158	2228	725	254	2753	753	3465	2268			1.7968e-06	4.95101e-06	1.01393e-06	4.35723e-06	6.57919e-06	4.72766e-06	1.76668e-05	4.83222e-06	6.77639e-06	4.43546e-06			1.01393e-06	3.07701e-06	4.95101e-06	4.43546e-06	5.70571e-06	1.76668e-05				0	0	0	0	0	0	24	0	0	0			0
RDN37-1	536	G		198	254	173	2254	745	251	2694	807	3437	2252			1.7968e-06	4.72766e-06	1.11019e-06	4.40808e-06	6.76068e-06	4.67182e-06	1.72882e-05	5.17876e-06	6.72163e-06	4.40417e-06			1.11019e-06	3.10244e-06	4.72766e-06	4.40417e-06	5.9502e-06	1.72882e-05				0	0	0	0	0	0	0	0	0	25			0
RDN37-1	537	C		198	251	169	2214	738	251	2576	805	3434	2201			1.7968e-06	4.67182e-06	1.08452e-06	4.32985e-06	6.69716e-06	4.67182e-06	1.6531e-05	5.16592e-06	6.71577e-06	4.30443e-06			1.08452e-06	3.06332e-06	4.67182e-06	4.30443e-06	5.93154e-06	1.6531e-05				0	0	0	0	0	0	0	0	0	25			0
RDN37-1	538	A		178	248	169	2098	721	251	2488	743	3247	2201			1.6153e-06	4.61598e-06	1.08452e-06	4.10299e-06	6.54289e-06	4.67182e-06	1.59662e-05	4.76805e-06	6.35006e-06	4.30443e-06			1.08452e-06	2.85915e-06	4.61598e-06	4.30443e-06	5.55905e-06	1.59662e-05				0	0	0	0	0	0	22	0	0	25			0
RDN37-1	539	T		178	255	169	2021	721	254	2423	791	3247	2138			1.6153e-06	4.74627e-06	1.08452e-06	3.95241e-06	6.54289e-06	4.72766e-06	1.55491e-05	5.07608e-06	6.35006e-06	4.18122e-06			1.08452e-06	2.78386e-06	4.74627e-06	4.18122e-06	5.71307e-06	1.55491e-05				0	3	0	0	0	0	22	0	55	0			0
RDN37-1	540	T		178	252	151	1962	720	251	2193	783	3148	2021			1.6153e-06	4.69043e-06	9.69012e-07	3.83702e-06	6.53381e-06	4.67182e-06	1.40731e-05	5.02474e-06	6.15644e-06	3.95241e-06			9.69012e-07	2.72616e-06	4.69043e-06	3.95241e-06	5.59059e-06	1.40731e-05				0	10	0	427	23	8	471	116	849	260			0
RDN37-1	541	T		178	248	151	1942	703	252	2156	747	3121	1899			1.6153e-06	4.61598e-06	9.69012e-07	3.79791e-06	6.37954e-06	4.69043e-06	1.38357e-05	4.79372e-06	6.10364e-06	3.71381e-06			9.69012e-07	2.70661e-06	4.61598e-06	3.71381e-06	5.44868e-06	1.38357e-05				0	3	0	0	0	0	60	0	18	0			0
RDN37-1	542	C		178	244	151	1843	703	245	2094	746	3048	1856			1.6153e-06	4.54153e-06	9.69012e-07	3.6043e-06	6.37954e-06	4.56014e-06	1.34378e-05	4.7873e-06	5.96088e-06	3.62972e-06			9.69012e-07	2.6098e-06	4.54153e-06	3.62972e-06	5.37409e-06	1.34378e-05				0	0	0	0	0	0	0	0	0	0			0
RDN37-1	543	C		156	236	130	1829	685	245	1984	746	3045	1825			1.41566e-06	4.39262e-06	8.34248e-07	3.57692e-06	6.2162e-06	4.56014e-06	1.27319e-05	4.7873e-06	5.95501e-06	3.5691e-06			8.34248e-07	2.49629e-06	4.39262e-06	3.5691e-06	5.37116e-06	1.27319e-05				0	0	0	0	0	0	0	0	1	0			0
RDN37-1	544	G		156	229	130	1769	685	233	1913	746	2957	1744			1.41566e-06	4.26233e-06	8.34248e-07	3.45958e-06	6.2162e-06	4.33679e-06	1.22763e-05	4.7873e-06	5.78291e-06	3.41069e-06			8.34248e-07	2.43762e-06	4.26233e-06	3.41069e-06	5.28511e-06	1.22763e-05				0	0	0	6	0	0	0	0	0	0			0
RDN37-1	545	G		156	221	105	1716	643	230	1861	746	2956	1744			1.41566e-06	4.11343e-06	6.73816e-07	3.35593e-06	5.83506e-06	4.28095e-06	1.19426e-05	4.7873e-06	5.78096e-06	3.41069e-06			6.73816e-07	2.38579e-06	4.11343e-06	3.41069e-06	5.28413e-06	1.19426e-05				0	0	0	31	0	0	23	0	54	0			0
RDN37-1	546	C		126	202	105	1661	550	188	1794	696	2753	1647			1.14342e-06	3.75979e-06	6.73816e-07	3.24837e-06	4.99111e-06	3.49921e-06	1.15126e-05	4.46644e-06	5.38396e-06	3.22099e-06			6.73816e-07	2.19589e-06	3.75979e-06	3.22099e-06	4.72877e-06	1.15126e-05				0	0	0	6	0	0	0	0	0	0			0
RDN37-1	547	A		126	154	105	1398	376	148	1532	523	2571	1508			1.14342e-06	2.86637e-06	6.73816e-07	2.73402e-06	3.4121e-06	2.7547e-06	9.8313e-06	3.35625e-06	5.02802e-06	2.94915e-06			6.73816e-07	1.93872e-06	2.86637e-06	2.7547e-06	3.38417e-06	9.8313e-06				0	0	0	0	0	0	0	0	0	0			0
RDN37-1	548	G		126	153	105	1354	395	149	1509	523	2477	1381			1.14342e-06	2.84776e-06	6.73816e-07	2.64798e-06	3.58452e-06	2.77331e-06	9.6837e-06	3.35625e-06	4.84419e-06	2.70078e-06			6.73816e-07	1.8957e-06	2.84776e-06	2.70078e-06	3.47038e-06	9.6837e-06				0	0	0	0	0	0	0	0	0	0			0
RDN37-1	549	C		113	134	105	1258	342	147	1476	504	2441	1359			1.02545e-06	2.49412e-06	6.73816e-07	2.46023e-06	3.10356e-06	2.73608e-06	9.47193e-06	3.23432e-06	4.77379e-06	2.65775e-06			6.73816e-07	1.74284e-06	2.49412e-06	2.65775e-06	3.16894e-06	9.47193e-06				0	0	0	0	0	0	0	0	0	0			0
RDN37-1	550	A		113	122	58	1233	317	140	1340	502	2438	1357			1.02545e-06	2.27076e-06	3.72203e-07	2.41134e-06	2.87669e-06	2.60579e-06	8.59918e-06	3.22148e-06	4.76792e-06	2.65384e-06			3.72203e-07	1.6481e-06	2.41134e-06	2.60579e-06	3.04909e-06	8.59918e-06				0	0	0	1	0	0	0	3	53	3			0
RDN37-1	551	G		105	125	58	1266	337	130	1274	559	2361	1357			9.52848e-07	2.3266e-06	3.72203e-07	2.47588e-06	3.05819e-06	2.41967e-06	8.17563e-06	3.58727e-06	4.61733e-06	2.65384e-06			3.72203e-07	1.63973e-06	2.47588e-06	2.41967e-06	3.32273e-06	8.17563e-06				0	0	0	0	0	0	0	36	52	0			0
RDN37-1	552	A		105	120	58	1031	298	115	979	515	2080	1294			9.52848e-07	2.23354e-06	3.72203e-07	2.01629e-06	2.70427e-06	2.14047e-06	6.28253e-06	3.30491e-06	4.06779e-06	2.53064e-06			3.72203e-07	1.48457e-06	2.23354e-06	2.14047e-06	3.00459e-06	6.28253e-06				0	0	0	0	0	0	0	0	52	0			0
RDN37-1	553	G		82	114	58	786	280	107	804	494	1706	1093			7.44129e-07	2.12186e-06	3.72203e-07	1.53716e-06	2.54093e-06	1.99157e-06	5.15951e-06	3.17014e-06	3.33637e-06	2.13755e-06			3.72203e-07	1.14064e-06	2.12186e-06	1.99157e-06	2.85554e-06	5.15951e-06				0	0	0	0	0	0	0	0	52	0			0
RDN37-1	554	A		63	105	58	786	238	103	622	422	1551	1048			5.71709e-07	1.95435e-06	3.72203e-07	1.53716e-06	2.15979e-06	1.91712e-06	3.99156e-06	2.7081e-06	3.03324e-06	2.04954e-06			3.72203e-07	1.05443e-06	1.95435e-06	1.91712e-06	2.43394e-06	3.99156e-06				0	0	0	0	0	0	0	0	52	0			0
RDN37-1	555	G		63	101	57	661	205	104	479	422	1482	869			5.71709e-07	1.87989e-06	3.65786e-07	1.2927e-06	1.86032e-06	1.93573e-06	3.07388e-06	2.7081e-06	2.8983e-06	1.69948e-06			3.65786e-07	9.32203e-07	1.87989e-06	1.69948e-06	2.32192e-06	3.07388e-06				0	0	0	24	0	0	0	0	0	0			0
RDN37-1	556	A		42	99	57	660	205	101	416	414	1363	847			3.81139e-07	1.84267e-06	3.65786e-07	1.29074e-06	1.86032e-06	1.87989e-06	2.66959e-06	2.65676e-06	2.66558e-06	1.65645e-06			3.65786e-07	8.3594e-07	1.84267e-06	1.65645e-06	2.26833e-06	2.66959e-06				0	0	0	0	0	0	0	0	0	0			0
RDN37-1	557	C		42	91	57	635	161	95	389	414	1214	775			3.81139e-07	1.69377e-06	3.65786e-07	1.24185e-06	1.46103e-06	1.76822e-06	2.49633e-06	2.65676e-06	2.37418e-06	1.51564e-06			3.65786e-07	8.11494e-07	1.69377e-06	1.46103e-06	2.0712e-06	2.65676e-06				0	0	0	0	0	0	0	0	0	0			0
RDN37-1	558	C		42	89	57	633	161	81	341	369	1168	712			3.81139e-07	1.65654e-06	3.65786e-07	1.23794e-06	1.46103e-06	1.50764e-06	2.1883e-06	2.36798e-06	2.28422e-06	1.39244e-06			3.65786e-07	8.09539e-07	1.65654e-06	1.39244e-06	1.84797e-06	2.36798e-06				0	0	0	0	0	0	0	0	0	31			0
RDN37-1	559	T		42	89	57	547	161	77	312	368	1145	681			3.81139e-07	1.65654e-06	3.65786e-07	1.06975e-06	1.46103e-06	1.43319e-06	2.0022e-06	2.36156e-06	2.23924e-06	1.33181e-06			3.65786e-07	7.25445e-07	1.65654e-06	1.33181e-06	1.73161e-06	2.36156e-06				0	0	0	0	0	0	0	0	0	0			0
RDN37-1	560	G		42	89	16	522	161	77	311	368	1020	681			3.81139e-07	1.65654e-06	1.02677e-07	1.02086e-06	1.46103e-06	1.43319e-06	1.99578e-06	2.36156e-06	1.99478e-06	1.33181e-06			1.02677e-07	7.00999e-07	1.65654e-06	1.33181e-06	1.72791e-06	2.36156e-06				0	0	0	0	0	0	0	0	0	0			0
RDN37-1	561	A		42	88	16	500	161	77	311	329	978	681			3.81139e-07	1.63793e-06	1.02677e-07	9.77834e-07	1.46103e-06	1.43319e-06	1.99578e-06	2.11129e-06	1.91264e-06	1.33181e-06			1.02677e-07	6.79487e-07	1.63793e-06	1.33181e-06	1.68684e-06	2.11129e-06				0	0	0	0	0	0	0	0	0	0			0
RDN37-1	562	A		42	81	16	474	161	64	311	312	865	668			3.81139e-07	1.50764e-06	1.02677e-07	9.26987e-07	1.46103e-06	1.19122e-06	1.99578e-06	2.0022e-06	1.69165e-06	1.30639e-06			1.02677e-07	6.54063e-07	1.50764e-06	1.19122e-06	1.57634e-06	2.0022e-06				0	0	0	0	0	0	1	0	1	0			0
RDN37-1	563	A		42	80	16	474	161	62	274	292	795	668			3.81139e-07	1.48903e-06	1.02677e-07	9.26987e-07	1.46103e-06	1.15399e-06	1.75834e-06	1.87385e-06	1.55476e-06	1.30639e-06			1.02677e-07	6.54063e-07	1.48903e-06	1.15399e-06	1.5079e-06	1.87385e-06				0	0	0	0	0	0	0	0	0	0			0
RDN37-1	564	A		42	80	15	448	161	57	274	292	795	668			3.81139e-07	1.48903e-06	9.62594e-08	8.7614e-07	1.46103e-06	1.06093e-06	1.75834e-06	1.87385e-06	1.55476e-06	1.30639e-06			9.62594e-08	6.28639e-07	1.48903e-06	1.06093e-06	1.5079e-06	1.87385e-06				0	0	0	0	0	0	0	0	0	0			0
RDN37-1	565	A		24	78	15	448	161	57	274	292	795	668			2.17794e-07	1.4518e-06	9.62594e-08	8.7614e-07	1.46103e-06	1.06093e-06	1.75834e-06	1.87385e-06	1.55476e-06	1.30639e-06			9.62594e-08	5.46967e-07	1.4518e-06	1.06093e-06	1.5079e-06	1.87385e-06				0	0	0	0	0	0	0	0	0	0			0
RDN37-1	566	G		24	78	15	394	141	57	274	292	787	615			2.17794e-07	1.4518e-06	9.62594e-08	7.70533e-07	1.27954e-06	1.06093e-06	1.75834e-06	1.87385e-06	1.53911e-06	1.20274e-06			9.62594e-08	4.94164e-07	1.4518e-06	1.06093e-06	1.40932e-06	1.87385e-06				0	0	0	0	0	0	0	0	0	0			0
RDN37-1	567	C		24	72	15	377	141	57	226	291	755	585			2.17794e-07	1.34012e-06	9.62594e-08	7.37287e-07	1.27954e-06	1.06093e-06	1.45031e-06	1.86743e-06	1.47653e-06	1.14407e-06			9.62594e-08	4.7754e-07	1.34012e-06	1.06093e-06	1.36492e-06	1.86743e-06				0	0	0	1	0	0	23	0	0	0			0
RDN37-1	568	A		24	57	15	350	141	51	226	237	635	536			2.17794e-07	1.06093e-06	9.62594e-08	6.84484e-07	1.27954e-06	9.49254e-07	1.45031e-06	1.5209e-06	1.24185e-06	1.04824e-06			9.62594e-08	4.51139e-07	1.06093e-06	9.49254e-07	1.26069e-06	1.5209e-06				0	0	0	0	0	0	23	0	0	0			0
RDN37-1	569	A		83	133	15	614	272	87	512	368	771	783			7.53204e-07	2.4755e-06	9.62594e-08	1.20078e-06	2.46833e-06	1.61932e-06	3.28566e-06	2.36156e-06	1.50782e-06	1.53129e-06			9.62594e-08	9.76992e-07	2.4755e-06	1.50782e-06	1.99044e-06	3.28566e-06				0	0	0	0	0	0	0	0	0	0			0
RDN37-1	570	T		83	132	15	614	272	87	512	368	745	780			7.53204e-07	2.45689e-06	9.62594e-08	1.20078e-06	2.46833e-06	1.61932e-06	3.28566e-06	2.36156e-06	1.45697e-06	1.52542e-06			9.62594e-08	9.76992e-07	2.45689e-06	1.45697e-06	1.99044e-06	3.28566e-06				0	0	0	0	0	0	0	0	0	0			0
RDN37-1	571	T		83	131	15	613	272	90	512	368	686	752			7.53204e-07	2.43828e-06	9.62594e-08	1.19882e-06	2.46833e-06	1.67515e-06	3.28566e-06	2.36156e-06	1.34159e-06	1.47066e-06			9.62594e-08	9.76014e-07	2.43828e-06	1.34159e-06	2.01836e-06	3.28566e-06				0	0	0	0	0	0	0	0	0	1			0
RDN37-1	572	T		83	124	15	612	292	87	512	348	684	735			7.53204e-07	2.30799e-06	9.62594e-08	1.19687e-06	2.64982e-06	1.61932e-06	3.28566e-06	2.23322e-06	1.33768e-06	1.43742e-06			9.62594e-08	9.75036e-07	2.30799e-06	1.33768e-06	1.92627e-06	3.28566e-06				0	0	0	0	0	0	0	0	0	0			0
RDN37-1	573	T		83	124	15	612	321	87	512	348	683	735			7.53204e-07	2.30799e-06	9.62594e-08	1.19687e-06	2.91299e-06	1.61932e-06	3.28566e-06	2.23322e-06	1.33572e-06	1.43742e-06			9.62594e-08	9.75036e-07	2.30799e-06	1.33572e-06	1.92627e-06	3.28566e-06				0	0	0	0	0	0	0	0	0	0			0
RDN37-1	574	T		83	124	15	603	321	86	512	348	683	717			7.53204e-07	2.30799e-06	9.62594e-08	1.17927e-06	2.91299e-06	1.6007e-06	3.28566e-06	2.23322e-06	1.33572e-06	1.40221e-06			9.62594e-08	9.66236e-07	2.30799e-06	1.33572e-06	1.91696e-06	3.28566e-06				0	0	0	0	0	0	0	0	0	0			0
RDN37-1	575	C		83	124	15	603	305	89	512	348	683	717			7.53204e-07	2.30799e-06	9.62594e-08	1.17927e-06	2.7678e-06	1.65654e-06	3.28566e-06	2.23322e-06	1.33572e-06	1.40221e-06			9.62594e-08	9.66236e-07	2.30799e-06	1.33572e-06	1.94488e-06	3.28566e-06				0	0	0	0	0	0	0	0	0	0			0
RDN37-1	576	T		69	124	15	603	285	90	492	348	606	761			6.26157e-07	2.30799e-06	9.62594e-08	1.17927e-06	2.5863e-06	1.67515e-06	3.15731e-06	2.23322e-06	1.18514e-06	1.48826e-06			9.62594e-08	9.02713e-07	2.30799e-06	1.18514e-06	1.95419e-06	3.15731e-06				0	0	0	0	0	0	0	0	0	0			0
RDN37-1	577	G		69	124	15	467	285	87	490	308	518	648			6.26157e-07	2.30799e-06	9.62594e-08	9.13297e-07	2.5863e-06	1.61932e-06	3.14447e-06	1.97653e-06	1.01304e-06	1.26727e-06			9.62594e-08	7.69727e-07	2.30799e-06	1.01304e-06	1.79792e-06	3.14447e-06				0	0	0	0	0	0	0	0	0	0			0
RDN37-1	578	G		69	131	15	490	285	91	464	308	518	648			6.26157e-07	2.43828e-06	9.62594e-08	9.58278e-07	2.5863e-06	1.69377e-06	2.97763e-06	1.97653e-06	1.01304e-06	1.26727e-06			9.62594e-08	7.92217e-07	2.43828e-06	1.01304e-06	1.83515e-06	2.97763e-06				0	0	0	0	0	0	0	0	0	0			0
RDN37-1	579	A		69	131	15	490	272	91	441	308	518	648			6.26157e-07	2.43828e-06	9.62594e-08	9.58278e-07	2.46833e-06	1.69377e-06	2.83003e-06	1.97653e-06	1.01304e-06	1.26727e-06			9.62594e-08	7.92217e-07	2.43828e-06	1.01304e-06	1.83515e-06	2.83003e-06				0	0	0	0	0	0	0	0	0	0			0
RDN37-1	580	A		69	131	15	484	272	91	441	308	518	648			6.26157e-07	2.43828e-06	9.62594e-08	9.46544e-07	2.46833e-06	1.69377e-06	2.83003e-06	1.97653e-06	1.01304e-06	1.26727e-06			9.62594e-08	7.8635e-07	2.43828e-06	1.01304e-06	1.83515e-06	2.83003e-06				0	0	0	0	0	0	0	0	0	0			0
RDN37-1	581	T		69	131	15	484	272	94	441	308	518	648			6.26157e-07	2.43828e-06	9.62594e-08	9.46544e-07	2.46833e-06	1.7496e-06	2.83003e-06	1.97653e-06	1.01304e-06	1.26727e-06			9.62594e-08	7.8635e-07	2.43828e-06	1.01304e-06	1.86307e-06	2.83003e-06				0	0	0	0	0	0	0	0	0	0			0
RDN37-1	582	T		69	127	15	513	253	93	435	292	518	648			6.26157e-07	2.36383e-06	9.62594e-08	1.00326e-06	2.29591e-06	1.73099e-06	2.79152e-06	1.87385e-06	1.01304e-06	1.26727e-06			9.62594e-08	8.14708e-07	2.36383e-06	1.01304e-06	1.80242e-06	2.79152e-06				0	1	0	0	0	0	0	0	0	0			0
RDN37-1	583	T		69	131	15	513	253	93	434	292	518	648			6.26157e-07	2.43828e-06	9.62594e-08	1.00326e-06	2.29591e-06	1.73099e-06	2.78511e-06	1.87385e-06	1.01304e-06	1.26727e-06			9.62594e-08	8.14708e-07	2.43828e-06	1.01304e-06	1.80242e-06	2.78511e-06				0	0	0	0	0	0	0	0	0	0			0
RDN37-1	584	C		69	128	15	513	253	93	413	291	518	648			6.26157e-07	2.38244e-06	9.62594e-08	1.00326e-06	2.29591e-06	1.73099e-06	2.65034e-06	1.86743e-06	1.01304e-06	1.26727e-06			9.62594e-08	8.14708e-07	2.38244e-06	1.01304e-06	1.79921e-06	2.65034e-06				0	0	0	0	0	0	0	0	0	0			0
RDN37-1	585	A		69	128	15	513	253	93	461	291	518	655			6.26157e-07	2.38244e-06	9.62594e-08	1.00326e-06	2.29591e-06	1.73099e-06	2.95837e-06	1.86743e-06	1.01304e-06	1.28096e-06			9.62594e-08	8.14708e-07	2.38244e-06	1.01304e-06	1.79921e-06	2.95837e-06				0	0	0	0	0	0	0	0	0	0			0
RDN37-1	586	G		69	134	15	539	253	93	512	455	650	749			6.26157e-07	2.49412e-06	9.62594e-08	1.05411e-06	2.29591e-06	1.73099e-06	3.28566e-06	2.91987e-06	1.27118e-06	1.4648e-06			9.62594e-08	8.40131e-07	2.49412e-06	1.27118e-06	2.01345e-06	3.28566e-06				0	0	0	0	0	0	0	0	0	0			0
RDN37-1	587	C		69	134	15	539	253	92	511	455	650	749			6.26157e-07	2.49412e-06	9.62594e-08	1.05411e-06	2.29591e-06	1.71238e-06	3.27924e-06	2.91987e-06	1.27118e-06	1.4648e-06			9.62594e-08	8.40131e-07	2.49412e-06	1.27118e-06	2.00414e-06	3.27924e-06				0	0	0	0	0	0	0	0	0	0			0
RDN37-1	588	T		69	134	15	539	245	92	511	455	650	749			6.26157e-07	2.49412e-06	9.62594e-08	1.05411e-06	2.22331e-06	1.71238e-06	3.27924e-06	2.91987e-06	1.27118e-06	1.4648e-06			9.62594e-08	8.40131e-07	2.49412e-06	1.27118e-06	1.96785e-06	3.27924e-06				0	0	0	0	0	0	0	0	0	0			0
RDN37-1	589	G		69	133	15	539	245	92	511	455	650	724			6.26157e-07	2.4755e-06	9.62594e-08	1.05411e-06	2.22331e-06	1.71238e-06	3.27924e-06	2.91987e-06	1.27118e-06	1.4159e-06			9.62594e-08	8.40131e-07	2.4755e-06	1.27118e-06	1.96785e-06	3.27924e-06				0	0	0	46	0	0	0	55	0	1			0
RDN37-1	590	T		69	133	15	538	245	92	511	467	650	724			6.26157e-07	2.4755e-06	9.62594e-08	1.05215e-06	2.22331e-06	1.71238e-06	3.27924e-06	2.99688e-06	1.27118e-06	1.4159e-06			9.62594e-08	8.39153e-07	2.4755e-06	1.27118e-06	1.96785e-06	3.27924e-06				0	0	0	46	0	0	0	55	0	28			0
RDN37-1	591	T		69	133	15	511	245	92	511	467	650	724			6.26157e-07	2.4755e-06	9.62594e-08	9.99347e-07	2.22331e-06	1.71238e-06	3.27924e-06	2.99688e-06	1.27118e-06	1.4159e-06			9.62594e-08	8.12752e-07	2.4755e-06	1.27118e-06	1.96785e-06	3.27924e-06				0	0	0	12	0	1	25	0	14	1			0
RDN37-1	592	T		69	133	15	511	284	92	511	467	650	724			6.26157e-07	2.4755e-06	9.62594e-08	9.99347e-07	2.57723e-06	1.71238e-06	3.27924e-06	2.99688e-06	1.27118e-06	1.4159e-06			9.62594e-08	8.12752e-07	2.4755e-06	1.27118e-06	2.1448e-06	3.27924e-06				0	0	0	0	0	0	25	0	0	0			0
RDN37-1	593	C		51	133	15	511	284	92	511	466	610	701			4.62812e-07	2.4755e-06	9.62594e-08	9.99347e-07	2.57723e-06	1.71238e-06	3.27924e-06	2.99046e-06	1.19296e-06	1.37092e-06			9.62594e-08	7.31079e-07	2.4755e-06	1.19296e-06	2.1448e-06	3.27924e-06				0	0	0	0	0	0	0	0	0	0			0
RDN37-1	594	C		51	133	15	511	284	92	511	466	597	673			4.62812e-07	2.4755e-06	9.62594e-08	9.99347e-07	2.57723e-06	1.71238e-06	3.27924e-06	2.99046e-06	1.16753e-06	1.31616e-06			9.62594e-08	7.31079e-07	2.4755e-06	1.16753e-06	2.1448e-06	3.27924e-06				0	0	0	77	0	0	0	51	0	14			0
RDN37-1	595	A		51	128	15	488	259	89	511	466	597	592			4.62812e-07	2.38244e-06	9.62594e-08	9.54366e-07	2.35036e-06	1.65654e-06	3.27924e-06	2.99046e-06	1.16753e-06	1.15776e-06			9.62594e-08	7.08589e-07	2.38244e-06	1.15776e-06	2.00345e-06	3.27924e-06				0	0	0	0	0	0	0	0	0	0			0
RDN37-1	596	A		51	134	15	570	260	87	552	466	621	549			4.62812e-07	2.49412e-06	9.62594e-08	1.11473e-06	2.35943e-06	1.61932e-06	3.54235e-06	2.99046e-06	1.21447e-06	1.07366e-06			9.62594e-08	7.88771e-07	2.49412e-06	1.07366e-06	1.98937e-06	3.54235e-06				0	0	0	0	0	0	24	10	0	0			0
RDN37-1	597	A		35	127	0	570	260	83	519	466	618	549			3.17616e-07	2.36383e-06	0	1.11473e-06	2.35943e-06	1.54486e-06	3.33058e-06	2.99046e-06	1.2086e-06	1.07366e-06			0	7.16174e-07	2.36383e-06	1.07366e-06	1.95215e-06	3.33058e-06				0	0	0	0	0	0	24	0	0	0			0
RDN37-1	598	C		35	123	0	543	260	79	519	466	618	496			3.17616e-07	2.28938e-06	0	1.06193e-06	2.35943e-06	1.47041e-06	3.33058e-06	2.99046e-06	1.2086e-06	9.70012e-07			0	6.89772e-07	2.28938e-06	9.70012e-07	1.91492e-06	3.33058e-06				0	0	0	0	0	0	0	0	0	0			0
RDN37-1	599	T		18	112	0	519	260	74	472	411	580	454			1.63345e-07	2.08464e-06	0	1.01499e-06	2.35943e-06	1.37735e-06	3.02896e-06	2.63751e-06	1.13429e-06	8.87874e-07			0	5.89169e-07	2.08464e-06	8.87874e-07	1.86839e-06	3.02896e-06				0	0	0	0	0	0	0	0	1	0			0
RDN37-1	600	C		8	108	0	424	248	57	396	387	532	440			7.25979e-08	2.01018e-06	0	8.29203e-07	2.25054e-06	1.06093e-06	2.54125e-06	2.48349e-06	1.04042e-06	8.60494e-07			0	4.50901e-07	2.01018e-06	8.60494e-07	1.65573e-06	2.54125e-06				0	0	0	0	0	0	0	0	0	0			0
RDN37-1	601	A		8	107	0	424	248	46	396	387	457	438			7.25979e-08	1.99157e-06	0	8.29203e-07	2.25054e-06	8.5619e-07	2.54125e-06	2.48349e-06	8.93741e-07	8.56583e-07			0	4.50901e-07	1.99157e-06	8.5619e-07	1.57214e-06	2.54125e-06				0	0	0	0	0	0	0	0	0	0			0
RDN37-1	602	A		52	117	0	484	313	44	436	417	659	817			4.71887e-07	2.1777e-06	0	9.46544e-07	2.84039e-06	8.18964e-07	2.79794e-06	2.67601e-06	1.28879e-06	1.59778e-06			0	7.09215e-07	2.1777e-06	8.18964e-07	2.1369e-06	2.84039e-06				0	0	0	0	0	0	5	99	0	0			0
RDN37-1	603	T		52	110	0	456	323	46	411	417	659	817			4.71887e-07	2.04741e-06	0	8.91785e-07	2.93114e-06	8.5619e-07	2.63751e-06	2.67601e-06	1.28879e-06	1.59778e-06			0	6.81836e-07	2.04741e-06	8.5619e-07	2.11764e-06	2.93114e-06				0	0	0	0	0	0	0	0	0	0			0
RDN37-1	604	A		52	99	0	455	346	46	426	417	649	766			4.71887e-07	1.84267e-06	0	8.89829e-07	3.13986e-06	8.5619e-07	2.73377e-06	2.67601e-06	1.26923e-06	1.49804e-06			0	6.80858e-07	1.84267e-06	8.5619e-07	2.08703e-06	3.13986e-06				0	0	0	0	0	0	0	0	0	0			0
RDN37-1	605	A		80	115	0	801	396	99	645	542	799	1011			7.25979e-07	2.14047e-06	0	1.56649e-06	3.5936e-06	1.84267e-06	4.13916e-06	3.47817e-06	1.56258e-06	1.97718e-06			0	1.14623e-06	2.14047e-06	1.56258e-06	2.72768e-06	4.13916e-06				0	0	0	0	0	0	0	0	0	27			0
RDN37-1	606	G		80	113	0	762	396	98	627	540	635	1011			7.25979e-07	2.10325e-06	0	1.49022e-06	3.5936e-06	1.82406e-06	4.02364e-06	3.46534e-06	1.24185e-06	1.97718e-06			0	1.1081e-06	2.10325e-06	1.24185e-06	2.72126e-06	4.02364e-06				0	0	0	0	0	0	0	0	0	27			0
RDN37-1	607	T		80	95	0	736	394	86	577	401	577	841			7.25979e-07	1.76822e-06	0	1.43937e-06	3.57545e-06	1.6007e-06	3.70278e-06	2.57334e-06	1.12842e-06	1.64472e-06			0	1.08268e-06	1.76822e-06	1.12842e-06	2.10903e-06	3.70278e-06				0	0	0	0	0	0	0	0	0	27			0
RDN37-1	608	A		80	88	0	641	356	76	576	340	530	865			7.25979e-07	1.63793e-06	0	1.25358e-06	3.23061e-06	1.41457e-06	3.69636e-06	2.18188e-06	1.0365e-06	1.69165e-06			0	9.89781e-07	1.63793e-06	1.0365e-06	1.93677e-06	3.69636e-06				0	0	0	0	0	0	0	0	0	0			0
RDN37-1	609	T		163	110	0	858	421	117	784	402	718	901			1.47918e-06	2.04741e-06	0	1.67796e-06	3.82047e-06	2.1777e-06	5.03116e-06	2.57975e-06	1.40417e-06	1.76206e-06			0	1.57857e-06	2.04741e-06	1.40417e-06	2.37873e-06	5.03116e-06				0	0	0	0	0	0	0	0	0	0			0
RDN37-1	610	C		163	96	0	832	390	116	712	311	685	825			1.47918e-06	1.78683e-06	0	1.62712e-06	3.53915e-06	2.15909e-06	4.56911e-06	1.99578e-06	1.33963e-06	1.61343e-06			0	1.55315e-06	1.78683e-06	1.33963e-06	2.07743e-06	4.56911e-06				0	0	0	0	0	0	0	0	0	30			0
RDN37-1	611	T		155	103	48	840	383	119	663	292	676	875			1.40659e-06	1.91712e-06	3.0803e-07	1.64276e-06	3.47563e-06	2.21493e-06	4.25467e-06	1.87385e-06	1.32203e-06	1.71121e-06			3.0803e-07	1.52467e-06	1.91712e-06	1.32203e-06	2.04439e-06	4.25467e-06				0	0	0	0	0	0	0	0	0	0			0
RDN37-1	612	T		155	100	48	839	383	119	666	279	693	876			1.40659e-06	1.86128e-06	3.0803e-07	1.64081e-06	3.47563e-06	2.21493e-06	4.27392e-06	1.79043e-06	1.35528e-06	1.71317e-06			3.0803e-07	1.5237e-06	1.86128e-06	1.35528e-06	2.00268e-06	4.27392e-06				0	0	0	0	37	6	0	0	33	25			0
RDN37-1	613	C		155	100	48	812	398	119	715	279	693	876			1.40659e-06	1.86128e-06	3.0803e-07	1.588e-06	3.61175e-06	2.21493e-06	4.58837e-06	1.79043e-06	1.35528e-06	1.71317e-06			3.0803e-07	1.49729e-06	1.86128e-06	1.35528e-06	2.00268e-06	4.58837e-06				0	0	0	0	0	6	0	0	0	25			0
RDN37-1	614	T		155	100	48	789	398	119	764	304	693	876			1.40659e-06	1.86128e-06	3.0803e-07	1.54302e-06	3.61175e-06	2.21493e-06	4.90281e-06	1.95086e-06	1.35528e-06	1.71317e-06			3.0803e-07	1.4748e-06	1.86128e-06	1.35528e-06	2.08289e-06	4.90281e-06				0	0	0	0	0	0	0	0	0	0			0
RDN37-1	615	A		155	100	48	789	398	119	764	304	757	876			1.40659e-06	1.86128e-06	3.0803e-07	1.54302e-06	3.61175e-06	2.21493e-06	4.90281e-06	1.95086e-06	1.48044e-06	1.71317e-06			3.0803e-07	1.4748e-06	1.86128e-06	1.48044e-06	2.08289e-06	4.90281e-06				0	0	0	0	0	0	0	0	0	0			0
RDN37-1	616	G		155	115	59	902	434	148	835	340	817	1050			1.40659e-06	2.14047e-06	3.7862e-07	1.76401e-06	3.93844e-06	2.7547e-06	5.35844e-06	2.18188e-06	1.59778e-06	2.05345e-06			3.7862e-07	1.5853e-06	2.14047e-06	1.59778e-06	2.46829e-06	5.35844e-06				0	0	0	0	0	0	0	0	0	0			0
RDN37-1	617	C		155	121	59	902	434	148	834	340	817	1050			1.40659e-06	2.25215e-06	3.7862e-07	1.76401e-06	3.93844e-06	2.7547e-06	5.35202e-06	2.18188e-06	1.59778e-06	2.05345e-06			3.7862e-07	1.5853e-06	2.25215e-06	1.59778e-06	2.46829e-06	5.35202e-06				0	0	0	0	0	0	0	0	0	0			0
RDN37-1	618	A		155	121	59	902	397	148	815	340	817	1050			1.40659e-06	2.25215e-06	3.7862e-07	1.76401e-06	3.60267e-06	2.7547e-06	5.2301e-06	2.18188e-06	1.59778e-06	2.05345e-06			3.7862e-07	1.5853e-06	2.25215e-06	1.59778e-06	2.46829e-06	5.2301e-06				0	0	0	0	0	0	0	0	0	0			0
RDN37-1	619	A		260	118	76	1103	505	163	980	439	1046	1284			2.35943e-06	2.19631e-06	4.87714e-07	2.1571e-06	4.58275e-06	3.03389e-06	6.28895e-06	2.81719e-06	2.04563e-06	2.51108e-06			4.87714e-07	2.17671e-06	2.35943e-06	2.04563e-06	2.92554e-06	6.28895e-06				0	0	0	0	0	0	0	0	0	0			0
RDN37-1	620	G		260	118	76	1103	539	166	980	439	1046	1284			2.35943e-06	2.19631e-06	4.87714e-07	2.1571e-06	4.89129e-06	3.08973e-06	6.28895e-06	2.81719e-06	2.04563e-06	2.51108e-06			4.87714e-07	2.17671e-06	2.35943e-06	2.04563e-06	2.95346e-06	6.28895e-06				0	0	0	0	0	0	0	0	0	0			0
RDN37-1	621	A		260	113	76	1084	577	166	980	398	1045	1284			2.35943e-06	2.10325e-06	4.87714e-07	2.11994e-06	5.23613e-06	3.08973e-06	6.28895e-06	2.55408e-06	2.04367e-06	2.51108e-06			4.87714e-07	2.1116e-06	2.35943e-06	2.04367e-06	2.82191e-06	6.28895e-06				0	0	0	0	0	0	0	0	0	0			0
RDN37-1	622	G		260	113	76	1083	577	166	980	398	1045	1284			2.35943e-06	2.10325e-06	4.87714e-07	2.11799e-06	5.23613e-06	3.08973e-06	6.28895e-06	2.55408e-06	2.04367e-06	2.51108e-06			4.87714e-07	2.11062e-06	2.35943e-06	2.04367e-06	2.82191e-06	6.28895e-06				0	0	0	0	0	0	0	2	0	0			0
RDN37-1	623	G		240	107	76	1068	544	160	980	398	1043	1283			2.17794e-06	1.99157e-06	4.87714e-07	2.08865e-06	4.93666e-06	2.97805e-06	6.28895e-06	2.55408e-06	2.03976e-06	2.50912e-06			4.87714e-07	2.04011e-06	2.17794e-06	2.03976e-06	2.76607e-06	6.28895e-06				0	0	0	0	0	0	0	0	0	0			0
RDN37-1	624	G		240	102	76	1031	544	156	956	398	922	1248			2.17794e-06	1.89851e-06	4.87714e-07	2.01629e-06	4.93666e-06	2.9036e-06	6.13493e-06	2.55408e-06	1.80313e-06	2.44067e-06			4.87714e-07	1.9574e-06	2.17794e-06	1.80313e-06	2.72884e-06	6.13493e-06				0	0	0	0	0	0	0	0	0	0			0
RDN37-1	625	A		240	96	76	1031	523	157	916	398	876	1248			2.17794e-06	1.78683e-06	4.87714e-07	2.01629e-06	4.74609e-06	2.92221e-06	5.87824e-06	2.55408e-06	1.71317e-06	2.44067e-06			4.87714e-07	1.90156e-06	2.17794e-06	1.71317e-06	2.73815e-06	5.87824e-06				0	0	0	0	0	0	0	0	0	0			0
RDN37-1	626	A		240	96	76	1031	523	155	916	398	925	1249			2.17794e-06	1.78683e-06	4.87714e-07	2.01629e-06	4.74609e-06	2.88499e-06	5.87824e-06	2.55408e-06	1.80899e-06	2.44263e-06			4.87714e-07	1.90156e-06	2.17794e-06	1.80899e-06	2.71954e-06	5.87824e-06				0	0	0	0	17	0	30	0	0	0			0
RDN37-1	627	T		196	90	76	1031	513	139	915	372	925	1244			1.77865e-06	1.67515e-06	4.87714e-07	2.01629e-06	4.65534e-06	2.58718e-06	5.87183e-06	2.38723e-06	1.80899e-06	2.43285e-06			4.87714e-07	1.7269e-06	2.01629e-06	1.80899e-06	2.51002e-06	5.87183e-06				0	0	0	70	0	0	0	0	0	0			0
RDN37-1	628	A		196	90	76	1019	512	135	915	353	896	1191			1.77865e-06	1.67515e-06	4.87714e-07	1.99283e-06	4.64627e-06	2.51273e-06	5.87183e-06	2.26531e-06	1.75228e-06	2.3292e-06			4.87714e-07	1.7269e-06	1.99283e-06	1.75228e-06	2.42097e-06	5.87183e-06				0	0	0	70	0	0	0	0	0	0			0
RDN37-1	629	G		196	93	76	1218	486	140	997	381	1257	1430			1.77865e-06	1.73099e-06	4.87714e-07	2.382e-06	4.41032e-06	2.60579e-06	6.39804e-06	2.44499e-06	2.45828e-06	2.79661e-06			4.87714e-07	1.75482e-06	2.382e-06	2.44499e-06	2.7012e-06	6.39804e-06				0	0	0	4	0	0	82	0	49	0			0
RDN37-1	630	G		196	88	76	1127	461	140	956	381	1192	1251			1.77865e-06	1.63793e-06	4.87714e-07	2.20404e-06	4.18346e-06	2.60579e-06	6.13493e-06	2.44499e-06	2.33116e-06	2.44654e-06			4.87714e-07	1.70829e-06	2.20404e-06	2.33116e-06	2.52617e-06	6.13493e-06				0	7	16	74	14	1	213	102	131	29			0
RDN37-1	631	T		187	85	76	1126	445	136	970	380	1190	1251			1.69698e-06	1.58209e-06	4.87714e-07	2.20208e-06	4.03826e-06	2.53134e-06	6.22478e-06	2.43857e-06	2.32725e-06	2.44654e-06			4.87714e-07	1.63953e-06	2.20208e-06	2.32725e-06	2.48894e-06	6.22478e-06				0	0	17	1	14	1	103	35	58	0			0
RDN37-1	632	G		187	79	76	1126	445	136	971	380	1177	1250			1.69698e-06	1.47041e-06	4.87714e-07	2.20208e-06	4.03826e-06	2.53134e-06	6.23119e-06	2.43857e-06	2.30182e-06	2.44459e-06			4.87714e-07	1.58369e-06	2.20208e-06	2.30182e-06	2.48796e-06	6.23119e-06				0	7	17	63	65	1	81	96	73	35			0
RDN37-1	633	G		158	76	76	1152	445	132	949	379	1209	1250			1.43381e-06	1.41457e-06	4.87714e-07	2.25293e-06	4.03826e-06	2.45689e-06	6.09001e-06	2.43216e-06	2.3644e-06	2.44459e-06			4.87714e-07	1.42419e-06	2.25293e-06	2.3644e-06	2.45074e-06	6.09001e-06				0	5	0	20	15	1	15	7	12	2			0
RDN37-1	634	G		158	72	76	1160	445	131	943	379	1214	1250			1.43381e-06	1.34012e-06	4.87714e-07	2.26858e-06	4.03826e-06	2.43828e-06	6.05151e-06	2.43216e-06	2.37418e-06	2.44459e-06			4.87714e-07	1.38697e-06	2.26858e-06	2.37418e-06	2.44143e-06	6.05151e-06				0	5	0	1	0	0	13	0	0	0			0
RDN37-1	635	A		157	72	76	1090	445	123	943	373	1199	1250			1.42473e-06	1.34012e-06	4.87714e-07	2.13168e-06	4.03826e-06	2.28938e-06	6.05151e-06	2.39365e-06	2.34485e-06	2.44459e-06			4.87714e-07	1.38243e-06	2.13168e-06	2.28938e-06	2.41912e-06	6.05151e-06				0	5	0	5	0	1	13	2	6	0			0
RDN37-1	636	A		139	72	76	1056	423	123	867	373	1199	1250			1.26139e-06	1.34012e-06	4.87714e-07	2.06519e-06	3.83862e-06	2.28938e-06	5.5638e-06	2.39365e-06	2.34485e-06	2.44459e-06			4.87714e-07	1.30076e-06	2.06519e-06	2.28938e-06	2.41912e-06	5.5638e-06				0	1	0	118	59	21	40	26	159	159			0
RDN37-1	637	A		139	63	76	1038	403	114	852	373	1199	1239			1.26139e-06	1.17261e-06	4.87714e-07	2.02998e-06	3.65712e-06	2.12186e-06	5.46754e-06	2.39365e-06	2.34485e-06	2.42307e-06			4.87714e-07	1.217e-06	2.02998e-06	2.12186e-06	2.40836e-06	5.46754e-06				0	1	0	10	5	1	6	1	10	11			0
RDN37-1	638	A		139	61	76	1035	403	112	802	373	1155	1210			1.26139e-06	1.13538e-06	4.87714e-07	2.02412e-06	3.65712e-06	2.08464e-06	5.14667e-06	2.39365e-06	2.2588e-06	2.36636e-06			4.87714e-07	1.19839e-06	2.02412e-06	2.08464e-06	2.38001e-06	5.14667e-06				0	0	0	1	0	1	0	0	0	0			0
RDN37-1	639	A		105	57	76	1014	403	112	706	373	1137	1182			9.52848e-07	1.06093e-06	4.87714e-07	1.98305e-06	3.65712e-06	2.08464e-06	4.53061e-06	2.39365e-06	2.2236e-06	2.3116e-06			4.87714e-07	1.00689e-06	1.98305e-06	2.08464e-06	2.35263e-06	4.53061e-06				0	0	0	0	0	1	0	0	0	0			0
RDN37-1	640	A		96	56	76	1014	403	112	655	372	1123	1142			8.71175e-07	1.04232e-06	4.87714e-07	1.98305e-06	3.65712e-06	2.08464e-06	4.20333e-06	2.38723e-06	2.19622e-06	2.23337e-06			4.87714e-07	9.56747e-07	1.98305e-06	2.08464e-06	2.3103e-06	4.20333e-06				0	0	0	0	0	0	0	0	0	0			0
RDN37-1	641	A		96	53	76	987	348	112	655	341	1081	1141			8.71175e-07	9.86479e-07	4.87714e-07	1.93024e-06	3.15801e-06	2.08464e-06	4.20333e-06	2.1883e-06	2.11408e-06	2.23142e-06			4.87714e-07	9.28827e-07	1.93024e-06	2.08464e-06	2.20986e-06	4.20333e-06				0	0	0	0	0	0	0	0	0	0			0
RDN37-1	642	A		96	40	76	922	308	109	612	324	990	1077			8.71175e-07	7.44513e-07	4.87714e-07	1.80313e-06	2.79502e-06	2.0288e-06	3.92738e-06	2.0792e-06	1.93611e-06	2.10626e-06			4.87714e-07	8.07844e-07	1.80313e-06	1.93611e-06	2.09273e-06	3.92738e-06				0	0	0	0	0	0	0	0	0	0			0
RDN37-1	643	A		96	36	28	858	308	105	550	304	886	1077			8.71175e-07	6.70061e-07	1.79684e-07	1.67796e-06	2.79502e-06	1.95435e-06	3.52951e-06	1.95086e-06	1.73272e-06	2.10626e-06			1.79684e-07	7.70618e-07	1.67796e-06	1.73272e-06	2.0303e-06	3.52951e-06				0	0	0	0	0	0	0	0	0	0			0
RDN37-1	644	A		75	35	28	856	308	89	515	267	801	1073			6.80606e-07	6.51449e-07	1.79684e-07	1.67405e-06	2.79502e-06	1.65654e-06	3.30491e-06	1.71342e-06	1.56649e-06	2.09843e-06			1.79684e-07	6.66027e-07	1.67405e-06	1.56649e-06	1.90593e-06	3.30491e-06				0	0	0	0	0	0	0	0	0	0			0
RDN37-1	645	A		74	35	28	801	306	83	469	237	801	1005			6.71531e-07	6.51449e-07	1.79684e-07	1.56649e-06	2.77687e-06	1.54486e-06	3.00971e-06	1.5209e-06	1.56649e-06	1.96545e-06			1.79684e-07	6.6149e-07	1.56649e-06	1.5209e-06	1.76597e-06	3.00971e-06				0	0	0	0	0	0	0	0	0	0			0
RDN37-1	646	G		54	35	28	799	298	80	437	224	801	1000			4.90036e-07	6.51449e-07	1.79684e-07	1.56258e-06	2.70427e-06	1.48903e-06	2.80436e-06	1.43747e-06	1.56649e-06	1.95567e-06			1.79684e-07	5.70742e-07	1.56258e-06	1.43747e-06	1.76108e-06	2.80436e-06				0	0	0	1	0	0	0	0	0	0			0
RDN37-1	647	A		44	31	28	798	265	74	361	173	801	841			3.99289e-07	5.76997e-07	1.79684e-07	1.56062e-06	2.40481e-06	1.37735e-06	2.31664e-06	1.11019e-06	1.56649e-06	1.64472e-06			1.79684e-07	4.88143e-07	1.56062e-06	1.11019e-06	1.6056e-06	2.40481e-06				0	0	0	2	2	0	0	0	5	1			0
RDN37-1	648	G		4	31	27	732	253	72	356	173	800	827			3.6299e-08	5.76997e-07	1.73267e-07	1.43155e-06	2.29591e-06	1.34012e-06	2.28456e-06	1.11019e-06	1.56453e-06	1.61734e-06			3.6299e-08	3.75132e-07	1.43155e-06	1.11019e-06	1.59094e-06	2.29591e-06				0	0	0	1	0	0	0	1	2	1			0
RDN37-1	649	A		1	31	23	747	207	65	352	173	788	754			9.07474e-09	5.76997e-07	1.47598e-07	1.46088e-06	1.87847e-06	1.20983e-06	2.25889e-06	1.11019e-06	1.54107e-06	1.47457e-06			9.07474e-09	3.62298e-07	1.46088e-06	1.11019e-06	1.50782e-06	2.25889e-06				0	1	0	2	1	0	0	0	6	2			0
RDN37-1	650	T		0	31	18	699	207	64	345	173	787	724			0	5.76997e-07	1.15511e-07	1.36701e-06	1.87847e-06	1.19122e-06	2.21397e-06	1.11019e-06	1.53911e-06	1.4159e-06			0	3.46254e-07	1.36701e-06	1.11019e-06	1.47751e-06	2.21397e-06				0	0	0	6	1	0	0	0	10	5			0
RDN37-1	651	T		0	31	18	698	205	62	299	173	787	722			0	5.76997e-07	1.15511e-07	1.36506e-06	1.86032e-06	1.15399e-06	1.91877e-06	1.11019e-06	1.53911e-06	1.41199e-06			0	3.46254e-07	1.36506e-06	1.11019e-06	1.47555e-06	1.91877e-06				0	3	0	201	33	3	15	20	273	200			0
RDN37-1	652	T		0	31	18	697	205	60	276	206	786	680			0	5.76997e-07	1.15511e-07	1.3631e-06	1.86032e-06	1.11677e-06	1.77117e-06	1.32196e-06	1.53716e-06	1.32985e-06			0	3.46254e-07	1.3631e-06	1.11677e-06	1.43351e-06	1.86032e-06				0	0	0	0	2	0	0	0	0	0			0
RDN37-1	653	C		0	27	18	649	205	67	208	206	732	568			0	5.02546e-07	1.15511e-07	1.26923e-06	1.86032e-06	1.24706e-06	1.3348e-06	1.32196e-06	1.43155e-06	1.11082e-06			0	3.09029e-07	1.26923e-06	1.11082e-06	1.32838e-06	1.86032e-06				0	0	0	0	0	0	0	0	0	0			0
RDN37-1	654	G		0	27	18	648	205	67	206	206	726	565			0	5.02546e-07	1.15511e-07	1.26727e-06	1.86032e-06	1.24706e-06	1.32196e-06	1.32196e-06	1.41982e-06	1.10495e-06			0	3.09029e-07	1.26727e-06	1.10495e-06	1.32196e-06	1.86032e-06				0	0	0	0	0	0	0	0	0	0			0
RDN37-1	655	G		0	28	18	676	205	55	205	206	726	565			0	5.21159e-07	1.15511e-07	1.32203e-06	1.86032e-06	1.0237e-06	1.31555e-06	1.32196e-06	1.41982e-06	1.10495e-06			0	3.18335e-07	1.32203e-06	1.0237e-06	1.31875e-06	1.86032e-06				0	0	0	0	0	0	0	0	0	0			0
RDN37-1	656	T		0	28	18	676	205	55	190	206	726	562			0	5.21159e-07	1.15511e-07	1.32203e-06	1.86032e-06	1.0237e-06	1.21929e-06	1.32196e-06	1.41982e-06	1.09909e-06			0	3.18335e-07	1.32203e-06	1.0237e-06	1.27062e-06	1.86032e-06				0	0	0	0	0	0	0	0	0	0			0
RDN37-1	657	T		0	31	17	676	203	54	155	206	704	509			0	5.76997e-07	1.09094e-07	1.32203e-06	1.84217e-06	1.00509e-06	9.94681e-07	1.32196e-06	1.37679e-06	9.95435e-07			0	3.43046e-07	1.32203e-06	9.94681e-07	1.16353e-06	1.84217e-06				0	0	0	0	0	0	0	0	0	0			0
RDN37-1	658	T		0	24	17	662	187	54	115	206	665	508			0	4.46708e-07	1.09094e-07	1.29465e-06	1.69698e-06	1.00509e-06	7.37989e-07	1.32196e-06	1.30052e-06	9.9348e-07			0	2.77901e-07	1.29465e-06	7.37989e-07	1.15281e-06	1.69698e-06				0	0	0	0	0	0	0	0	0	0			0
RDN37-1	659	C		0	24	17	662	165	50	101	206	664	490			0	4.46708e-07	1.09094e-07	1.29465e-06	1.49733e-06	9.30641e-07	6.48147e-07	1.32196e-06	1.29856e-06	9.58278e-07			0	2.77901e-07	1.29465e-06	6.48147e-07	1.12842e-06	1.49733e-06				0	0	0	0	0	0	0	0	0	0			0
RDN37-1	660	T		0	24	17	662	165	48	83	177	662	485			0	4.46708e-07	1.09094e-07	1.29465e-06	1.49733e-06	8.93415e-07	5.32636e-07	1.13586e-06	1.29465e-06	9.48499e-07			0	2.77901e-07	1.29465e-06	5.32636e-07	1.04218e-06	1.49733e-06				0	0	0	0	0	0	0	0	0	0			0
RDN37-1	661	T		0	21	17	662	165	46	77	118	662	485			0	3.90869e-07	1.09094e-07	1.29465e-06	1.49733e-06	8.5619e-07	4.94132e-07	7.57241e-07	1.29465e-06	9.48499e-07			0	2.49982e-07	1.29465e-06	4.94132e-07	9.02344e-07	1.49733e-06				0	0	0	0	0	0	0	0	0	0			0
RDN37-1	662	T		0	21	17	662	162	48	56	115	662	482			0	3.90869e-07	1.09094e-07	1.29465e-06	1.47011e-06	8.93415e-07	3.59369e-07	7.37989e-07	1.29465e-06	9.42632e-07			0	2.49982e-07	1.29465e-06	3.59369e-07	9.18024e-07	1.47011e-06				0	0	0	0	0	1	0	0	0	0			0
RDN37-1	663	C		0	21	17	490	162	48	56	115	589	286			0	3.90869e-07	1.09094e-07	9.58278e-07	1.47011e-06	8.93415e-07	3.59369e-07	7.37989e-07	1.15189e-06	5.59321e-07			0	2.49982e-07	9.58278e-07	3.59369e-07	8.15702e-07	1.47011e-06				0	0	0	0	0	1	0	0	0	0			0
RDN37-1	664	T		0	23	17	420	162	48	56	115	524	234			0	4.28095e-07	1.09094e-07	8.21381e-07	1.47011e-06	8.93415e-07	3.59369e-07	7.37989e-07	1.02477e-06	4.57626e-07			0	2.68594e-07	8.21381e-07	3.59369e-07	8.15702e-07	1.47011e-06				0	0	0	0	0	1	0	0	0	0			0
RDN37-1	665	T		0	23	3	394	162	48	56	114	524	205			0	4.28095e-07	1.92519e-08	7.70533e-07	1.47011e-06	8.93415e-07	3.59369e-07	7.31572e-07	1.02477e-06	4.00912e-07			0	2.23673e-07	7.70533e-07	3.59369e-07	8.12493e-07	1.47011e-06				0	0	0	0	0	2	0	0	1	1			0
RDN37-1	666	T		0	23	1	394	162	48	56	96	488	205			0	4.28095e-07	6.4173e-09	7.70533e-07	1.47011e-06	8.93415e-07	3.59369e-07	6.1606e-07	9.54366e-07	4.00912e-07			0	2.17256e-07	7.70533e-07	3.59369e-07	7.54738e-07	1.47011e-06				0	0	0	0	0	2	0	0	0	0			0
RDN37-1	667	T		0	25	0	394	162	61	56	96	488	205			0	4.6532e-07	0	7.70533e-07	1.47011e-06	1.13538e-06	3.59369e-07	6.1606e-07	9.54366e-07	4.00912e-07			0	2.3266e-07	7.70533e-07	3.59369e-07	7.85213e-07	1.47011e-06				0	0	0	0	0	2	0	0	0	0			0
RDN37-1	668	T		0	25	0	394	162	57	56	96	488	205			0	4.6532e-07	0	7.70533e-07	1.47011e-06	1.06093e-06	3.59369e-07	6.1606e-07	9.54366e-07	4.00912e-07			0	2.3266e-07	7.70533e-07	3.59369e-07	7.85213e-07	1.47011e-06				0	0	0	0	0	2	0	0	0	0			0
RDN37-1	669	T		0	25	8	394	162	58	56	96	429	205			0	4.6532e-07	5.13384e-08	7.70533e-07	1.47011e-06	1.07954e-06	3.59369e-07	6.1606e-07	8.38982e-07	4.00912e-07			0	2.58329e-07	7.70533e-07	3.59369e-07	7.27521e-07	1.47011e-06				0	0	0	0	0	0	0	0	0	0			0
RDN37-1	670	A		0	28	8	372	162	58	56	69	374	205			0	5.21159e-07	5.13384e-08	7.27509e-07	1.47011e-06	1.07954e-06	3.59369e-07	4.42793e-07	7.3142e-07	4.00912e-07			0	2.86249e-07	7.27509e-07	3.59369e-07	5.87107e-07	1.47011e-06				0	0	0	0	0	0	0	0	0	0			0
RDN37-1	671	C		52	50	8	399	162	77	56	201	427	205			4.71887e-07	9.30641e-07	5.13384e-08	7.80312e-07	1.47011e-06	1.43319e-06	3.59369e-07	1.28988e-06	8.3507e-07	4.00912e-07			5.13384e-08	6.26099e-07	9.30641e-07	3.59369e-07	1.06247e-06	1.47011e-06				0	0	0	0	0	0	0	0	0	0			0
RDN37-1	672	T		52	52	8	426	162	74	56	221	397	205			4.71887e-07	9.67866e-07	5.13384e-08	8.33115e-07	1.47011e-06	1.37735e-06	3.59369e-07	1.41822e-06	7.764e-07	4.00912e-07			5.13384e-08	6.52501e-07	9.67866e-07	3.59369e-07	1.07687e-06	1.47011e-06				0	0	0	0	0	0	0	0	0	0			0
RDN37-1	673	G		52	52	8	426	162	76	56	221	398	205			4.71887e-07	9.67866e-07	5.13384e-08	8.33115e-07	1.47011e-06	1.41457e-06	3.59369e-07	1.41822e-06	7.78356e-07	4.00912e-07			5.13384e-08	6.52501e-07	9.67866e-07	3.59369e-07	1.09647e-06	1.47011e-06				0	0	0	0	0	0	0	0	0	0			0
RDN37-1	674	C		52	57	8	426	195	83	74	221	397	205			4.71887e-07	1.06093e-06	5.13384e-08	8.33115e-07	1.76957e-06	1.54486e-06	4.7488e-07	1.41822e-06	7.764e-07	4.00912e-07			5.13384e-08	6.52501e-07	1.06093e-06	4.00912e-07	1.09731e-06	1.76957e-06				0	0	0	0	0	0	0	20	0	0			0
RDN37-1	675	T		52	57	8	426	195	83	74	220	397	205			4.71887e-07	1.06093e-06	5.13384e-08	8.33115e-07	1.76957e-06	1.54486e-06	4.7488e-07	1.41181e-06	7.764e-07	4.00912e-07			5.13384e-08	6.52501e-07	1.06093e-06	4.00912e-07	1.0941e-06	1.76957e-06				0	0	0	0	0	0	0	0	0	1			0
RDN37-1	676	T		52	48	8	485	195	83	74	220	397	205			4.71887e-07	8.93415e-07	5.13384e-08	9.48499e-07	1.76957e-06	1.54486e-06	4.7488e-07	1.41181e-06	7.764e-07	4.00912e-07			5.13384e-08	6.82651e-07	9.48499e-07	4.00912e-07	1.0941e-06	1.76957e-06				0	0	0	0	0	0	0	0	0	1			0
RDN37-1	677	G		52	48	8	485	194	85	73	220	397	205			4.71887e-07	8.93415e-07	5.13384e-08	9.48499e-07	1.7605e-06	1.58209e-06	4.68463e-07	1.41181e-06	7.764e-07	4.00912e-07			5.13384e-08	6.82651e-07	9.48499e-07	4.00912e-07	1.0941e-06	1.7605e-06				0	0	0	4	0	0	0	0	0	0			0
RDN37-1	678	T		52	48	9	533	194	85	73	247	397	189			4.71887e-07	8.93415e-07	5.77557e-08	1.04237e-06	1.7605e-06	1.58209e-06	4.68463e-07	1.58507e-06	7.764e-07	3.69621e-07			5.77557e-08	6.82651e-07	1.04237e-06	3.69621e-07	1.17924e-06	1.7605e-06				0	0	0	4	0	0	0	0	1	0			0
RDN37-1	679	T		52	48	9	532	194	93	55	256	397	189			4.71887e-07	8.93415e-07	5.77557e-08	1.04042e-06	1.7605e-06	1.73099e-06	3.52951e-07	1.64283e-06	7.764e-07	3.69621e-07			5.77557e-08	6.82651e-07	1.04042e-06	3.52951e-07	1.20961e-06	1.7605e-06				0	0	0	0	0	0	0	0	0	0			0
RDN37-1	680	G		52	48	9	503	194	90	54	256	397	189			4.71887e-07	8.93415e-07	5.77557e-08	9.83701e-07	1.7605e-06	1.67515e-06	3.46534e-07	1.64283e-06	7.764e-07	3.69621e-07			5.77557e-08	6.82651e-07	9.83701e-07	3.46534e-07	1.20961e-06	1.7605e-06				0	0	0	0	0	0	0	0	0	0			0
RDN37-1	681	C		52	48	9	503	194	90	38	275	397	189			4.71887e-07	8.93415e-07	5.77557e-08	9.83701e-07	1.7605e-06	1.67515e-06	2.43857e-07	1.76476e-06	7.764e-07	3.69621e-07			5.77557e-08	6.82651e-07	9.83701e-07	2.43857e-07	1.22578e-06	1.76476e-06				0	0	0	0	0	0	0	0	0	0			0
RDN37-1	682	T		52	48	9	503	193	90	38	275	350	189			4.71887e-07	8.93415e-07	5.77557e-08	9.83701e-07	1.75143e-06	1.67515e-06	2.43857e-07	1.76476e-06	6.84484e-07	3.69621e-07			5.77557e-08	6.82651e-07	9.83701e-07	2.43857e-07	1.17982e-06	1.76476e-06				0	0	0	0	0	0	0	0	0	0			0
RDN37-1	683	T		52	49	9	503	193	90	18	275	350	189			4.71887e-07	9.12028e-07	5.77557e-08	9.83701e-07	1.75143e-06	1.67515e-06	1.15511e-07	1.76476e-06	6.84484e-07	3.69621e-07			5.77557e-08	6.91957e-07	9.83701e-07	1.15511e-07	1.17982e-06	1.76476e-06				0	0	0	0	0	0	0	0	0	0			0
RDN37-1	684	C		52	44	9	475	193	90	18	275	256	189			4.71887e-07	8.18964e-07	5.77557e-08	9.28943e-07	1.75143e-06	1.67515e-06	1.15511e-07	1.76476e-06	5.00651e-07	3.69621e-07			5.77557e-08	6.45425e-07	9.28943e-07	1.15511e-07	1.0879e-06	1.76476e-06				0	0	0	0	0	0	0	0	6	0			0
RDN37-1	685	T		52	42	9	471	118	90	18	275	245	162			4.71887e-07	7.81738e-07	5.77557e-08	9.2112e-07	1.07082e-06	1.67515e-06	1.15511e-07	1.76476e-06	4.79139e-07	3.16818e-07			5.77557e-08	6.26812e-07	9.2112e-07	1.15511e-07	7.74979e-07	1.76476e-06				0	0	0	0	0	0	0	0	6	0			0
RDN37-1	686	T		52	42	9	471	105	90	18	275	243	162			4.71887e-07	7.81738e-07	5.77557e-08	9.2112e-07	9.52848e-07	1.67515e-06	1.15511e-07	1.76476e-06	4.75227e-07	3.16818e-07			5.77557e-08	6.26812e-07	9.2112e-07	1.15511e-07	7.14038e-07	1.76476e-06				0	0	0	23	0	0	0	0	0	0			0
RDN37-1	687	C		52	42	1	471	105	88	18	275	243	162			4.71887e-07	7.81738e-07	6.4173e-09	9.2112e-07	9.52848e-07	1.63793e-06	1.15511e-07	1.76476e-06	4.75227e-07	3.16818e-07			6.4173e-09	6.26812e-07	9.2112e-07	1.15511e-07	7.14038e-07	1.76476e-06				0	0	0	23	0	0	0	0	0	0			0
RDN37-1	688	T		52	42	1	471	59	88	18	275	243	162			4.71887e-07	7.81738e-07	6.4173e-09	9.2112e-07	5.3541e-07	1.63793e-06	1.15511e-07	1.76476e-06	4.75227e-07	3.16818e-07			6.4173e-09	6.26812e-07	9.2112e-07	1.15511e-07	5.05319e-07	1.76476e-06				0	0	0	0	0	0	0	0	0	0			0
RDN37-1	689	T		52	41	1	471	59	88	18	275	242	160			4.71887e-07	7.63125e-07	6.4173e-09	9.2112e-07	5.3541e-07	1.63793e-06	1.15511e-07	1.76476e-06	4.73272e-07	3.12907e-07			6.4173e-09	6.17506e-07	9.2112e-07	1.15511e-07	5.04341e-07	1.76476e-06				0	0	0	107	0	0	0	0	19	4			0
RDN37-1	690	T		52	37	1	468	59	88	18	275	242	160			4.71887e-07	6.88674e-07	6.4173e-09	9.15253e-07	5.3541e-07	1.63793e-06	1.15511e-07	1.76476e-06	4.73272e-07	3.12907e-07			6.4173e-09	5.8028e-07	9.15253e-07	1.15511e-07	5.04341e-07	1.76476e-06				0	0	0	53	0	0	0	0	0	0			0
RDN37-1	691	T		52	34	22	438	59	87	18	325	242	160			4.71887e-07	6.32836e-07	1.41181e-07	8.56583e-07	5.3541e-07	1.61932e-06	1.15511e-07	2.08562e-06	4.73272e-07	3.12907e-07			1.41181e-07	5.52361e-07	8.56583e-07	1.15511e-07	5.04341e-07	2.08562e-06				0	0	0	0	0	0	0	0	0	0			0
RDN37-1	692	A		52	31	22	422	59	86	0	281	242	159			4.71887e-07	5.76997e-07	1.41181e-07	8.25292e-07	5.3541e-07	1.6007e-06	0	1.80326e-06	4.73272e-07	3.10951e-07			1.41181e-07	5.24442e-07	8.25292e-07	0	5.04341e-07	1.80326e-06				0	0	0	0	0	0	0	0	0	0			0
RDN37-1	693	A		153	63	45	692	139	117	26	412	512	296			1.38844e-06	1.17261e-06	2.88778e-07	1.35332e-06	1.26139e-06	2.1777e-06	1.6685e-07	2.64393e-06	1.0013e-06	5.78878e-07			2.88778e-07	1.26297e-06	1.38844e-06	1.6685e-07	1.13135e-06	2.64393e-06				0	0	0	0	0	0	0	0	0	0			0
RDN37-1	694	G		153	64	45	682	139	117	26	412	511	289			1.38844e-06	1.19122e-06	2.88778e-07	1.33377e-06	1.26139e-06	2.1777e-06	1.6685e-07	2.64393e-06	9.99347e-07	5.65188e-07			2.88778e-07	1.26249e-06	1.38844e-06	1.6685e-07	1.13037e-06	2.64393e-06				0	0	0	0	0	0	0	0	0	0			0
RDN37-1	695	A		153	64	45	617	129	114	26	412	509	262			1.38844e-06	1.19122e-06	2.88778e-07	1.20665e-06	1.17064e-06	2.12186e-06	1.6685e-07	2.64393e-06	9.95435e-07	5.12385e-07			2.88778e-07	1.19893e-06	1.38844e-06	1.6685e-07	1.08304e-06	2.64393e-06				0	0	0	0	0	0	0	0	0	0			0
RDN37-1	696	T		153	64	45	566	129	102	49	412	508	241			1.38844e-06	1.19122e-06	2.88778e-07	1.10691e-06	1.17064e-06	1.89851e-06	3.14447e-07	2.64393e-06	9.9348e-07	4.71316e-07			2.88778e-07	1.14906e-06	1.38844e-06	3.14447e-07	1.08206e-06	2.64393e-06				0	0	0	0	0	0	0	0	0	0			0
RDN37-1	697	A		101	64	45	562	129	98	49	385	508	238			9.16549e-07	1.19122e-06	2.88778e-07	1.09909e-06	1.17064e-06	1.82406e-06	3.14447e-07	2.47066e-06	9.9348e-07	4.65449e-07			2.88778e-07	1.00782e-06	1.19122e-06	3.14447e-07	1.08206e-06	2.47066e-06				0	0	0	0	0	0	0	0	0	0			0
RDN37-1	698	G		213	81	45	584	185	113	105	387	754	269			1.93292e-06	1.50764e-06	2.88778e-07	1.14211e-06	1.67883e-06	2.10325e-06	6.73816e-07	2.48349e-06	1.47457e-06	5.26075e-07			2.88778e-07	1.32487e-06	1.93292e-06	5.26075e-07	1.5767e-06	2.48349e-06				0	0	0	0	0	0	0	0	0	0			0
RDN37-1	699	T		213	71	45	562	185	101	105	386	753	269			1.93292e-06	1.32151e-06	2.88778e-07	1.09909e-06	1.67883e-06	1.87989e-06	6.73816e-07	2.47708e-06	1.47262e-06	5.26075e-07			2.88778e-07	1.2103e-06	1.93292e-06	5.26075e-07	1.57572e-06	2.47708e-06				0	0	0	0	0	0	0	0	1	0			0
RDN37-1	700	T		213	71	44	502	185	72	105	413	753	269			1.93292e-06	1.32151e-06	2.82361e-07	9.81746e-07	1.67883e-06	1.34012e-06	6.73816e-07	2.65034e-06	1.47262e-06	5.26075e-07			2.82361e-07	1.15163e-06	1.93292e-06	5.26075e-07	1.40637e-06	2.65034e-06				0	0	0	0	0	0	0	0	20	0			0
RDN37-1	701	A		254	88	44	653	964	139	419	671	1764	744			2.30498e-06	1.63793e-06	2.82361e-07	1.27705e-06	8.74805e-06	2.58718e-06	2.68885e-06	4.30601e-06	3.4498e-06	1.45502e-06			2.82361e-07	1.45749e-06	2.30498e-06	1.45502e-06	3.06932e-06	8.74805e-06				0	0	0	0	0	0	0	0	50	0			0
RDN37-1	702	T		270	135	68	1214	1685	251	496	1058	2696	1062			2.45018e-06	2.51273e-06	4.36376e-07	2.37418e-06	1.52909e-05	4.67182e-06	3.18298e-06	6.7895e-06	5.27248e-06	2.07692e-06			4.36376e-07	2.41218e-06	2.51273e-06	2.07692e-06	4.97215e-06	1.52909e-05				0	0	0	0	0	0	0	0	50	0			0
RDN37-1	703	C		288	138	68	1212	1745	255	524	1049	2686	1058			2.61353e-06	2.56857e-06	4.36376e-07	2.37027e-06	1.58354e-05	4.74627e-06	3.36266e-06	6.73174e-06	5.25293e-06	2.0691e-06			4.36376e-07	2.46942e-06	2.61353e-06	2.0691e-06	4.9996e-06	1.58354e-05				0	0	0	0	0	0	0	0	0	0			0
RDN37-1	704	T		288	138	68	1212	1818	267	524	1020	2675	1125			2.61353e-06	2.56857e-06	4.36376e-07	2.37027e-06	1.64979e-05	4.96962e-06	3.36266e-06	6.54564e-06	5.23141e-06	2.20013e-06			4.36376e-07	2.46942e-06	2.61353e-06	2.20013e-06	5.10052e-06	1.64979e-05				0	0	0	0	0	0	0	0	0	0			0
RDN37-1	705	G		288	151	90	1212	1803	279	524	1051	2670	1123			2.61353e-06	2.81054e-06	5.77557e-07	2.37027e-06	1.63618e-05	5.19298e-06	3.36266e-06	6.74458e-06	5.22164e-06	2.19622e-06			5.77557e-07	2.4919e-06	2.81054e-06	2.19622e-06	5.20731e-06	1.63618e-05				0	0	0	0	0	0	0	0	0	0			0
RDN37-1	706	G		288	164	90	1239	1829	281	567	1142	2709	1108			2.61353e-06	3.0525e-06	5.77557e-07	2.42307e-06	1.65977e-05	5.2302e-06	3.63861e-06	7.32855e-06	5.29791e-06	2.16688e-06			5.77557e-07	2.5183e-06	3.0525e-06	2.16688e-06	5.26405e-06	1.65977e-05				0	0	0	0	0	0	0	0	0	0			0
RDN37-1	707	T		288	164	90	1239	1841	282	567	1142	2707	1101			2.61353e-06	3.0525e-06	5.77557e-07	2.42307e-06	1.67066e-05	5.24881e-06	3.63861e-06	7.32855e-06	5.29399e-06	2.15319e-06			5.77557e-07	2.5183e-06	3.0525e-06	2.15319e-06	5.2714e-06	1.67066e-05				0	0	0	0	0	0	0	0	0	0			0
RDN37-1	708	T		288	164	90	1239	1967	282	567	1166	2731	1118			2.61353e-06	3.0525e-06	5.77557e-07	2.42307e-06	1.785e-05	5.24881e-06	3.63861e-06	7.48257e-06	5.34093e-06	2.18644e-06			5.77557e-07	2.5183e-06	3.0525e-06	2.18644e-06	5.29487e-06	1.785e-05				0	0	0	0	0	0	48	1	48	0			0
RDN37-1	709	G		288	170	90	1239	1987	283	567	1166	2773	1144			2.61353e-06	3.16418e-06	5.77557e-07	2.42307e-06	1.80315e-05	5.26743e-06	3.63861e-06	7.48257e-06	5.42307e-06	2.23728e-06			5.77557e-07	2.5183e-06	3.16418e-06	2.23728e-06	5.34525e-06	1.80315e-05				0	0	0	0	0	0	0	0	0	0			0
RDN37-1	710	A		288	193	90	1388	2078	310	619	1282	2976	1267			2.61353e-06	3.59227e-06	5.77557e-07	2.71447e-06	1.88573e-05	5.76997e-06	3.97231e-06	8.22697e-06	5.82007e-06	2.47783e-06			5.77557e-07	2.664e-06	3.59227e-06	2.47783e-06	5.79502e-06	1.88573e-05				0	0	0	52	0	0	0	0	0	0			0
RDN37-1	711	T		288	196	90	1485	2156	311	619	1301	3064	1279			2.61353e-06	3.64811e-06	5.77557e-07	2.90417e-06	1.95651e-05	5.78859e-06	3.97231e-06	8.3489e-06	5.99217e-06	2.5013e-06			5.77557e-07	2.75885e-06	3.64811e-06	2.5013e-06	5.89038e-06	1.95651e-05				0	0	0	0	0	0	0	0	0	0			0
RDN37-1	712	C		288	201	90	1419	2198	319	619	1303	3089	1277			2.61353e-06	3.74118e-06	5.77557e-07	2.77509e-06	1.99463e-05	5.93749e-06	3.97231e-06	8.36174e-06	6.04106e-06	2.49739e-06			5.77557e-07	2.69431e-06	3.74118e-06	2.49739e-06	5.98927e-06	1.99463e-05				0	0	0	0	0	0	0	0	0	0			0
RDN37-1	713	C		288	193	90	1378	2224	332	702	1254	3157	1309			2.61353e-06	3.59227e-06	5.77557e-07	2.69491e-06	2.01822e-05	6.17946e-06	4.50494e-06	8.04729e-06	6.17405e-06	2.55997e-06			5.77557e-07	2.65422e-06	3.59227e-06	2.55997e-06	6.17675e-06	2.01822e-05				0	0	0	50	0	0	11	0	0	0			0
RDN37-1	714	T		288	209	90	1398	2322	356	688	1298	3355	1349			2.61353e-06	3.89008e-06	5.77557e-07	2.73402e-06	2.10716e-05	6.62616e-06	4.4151e-06	8.32965e-06	6.56127e-06	2.6382e-06			5.77557e-07	2.67378e-06	3.89008e-06	2.6382e-06	6.59372e-06	2.10716e-05				0	0	0	50	0	0	0	0	0	0			0
RDN37-1	715	G		288	212	90	1398	2361	353	688	1306	3355	1358			2.61353e-06	3.94592e-06	5.77557e-07	2.73402e-06	2.14255e-05	6.57032e-06	4.4151e-06	8.38099e-06	6.56127e-06	2.6558e-06			5.77557e-07	2.67378e-06	3.94592e-06	2.6558e-06	6.5658e-06	2.14255e-05				0	0	0	0	0	0	0	0	0	0			0
RDN37-1	716	C		288	207	69	1398	2371	353	688	1306	3341	1358			2.61353e-06	3.85285e-06	4.42793e-07	2.73402e-06	2.15162e-05	6.57032e-06	4.4151e-06	8.38099e-06	6.53389e-06	2.6558e-06			4.42793e-07	2.67378e-06	3.85285e-06	2.6558e-06	6.55211e-06	2.15162e-05				0	0	0	0	0	0	0	0	0	60			0
RDN37-1	717	C		288	207	69	1398	2371	353	688	1306	3352	1358			2.61353e-06	3.85285e-06	4.42793e-07	2.73402e-06	2.15162e-05	6.57032e-06	4.4151e-06	8.38099e-06	6.5554e-06	2.6558e-06			4.42793e-07	2.67378e-06	3.85285e-06	2.6558e-06	6.56286e-06	2.15162e-05				0	0	0	0	0	0	11	34	0	0			0
RDN37-1	718	A		288	204	69	1375	2314	354	687	1306	3346	1358			2.61353e-06	3.79701e-06	4.42793e-07	2.68904e-06	2.0999e-05	6.58894e-06	4.40868e-06	8.38099e-06	6.54367e-06	2.6558e-06			4.42793e-07	2.65129e-06	3.79701e-06	2.6558e-06	6.5663e-06	2.0999e-05				0	0	0	0	0	0	0	0	0	0			0
RDN37-1	719	G		288	209	69	1468	2337	361	667	1328	3464	1427			2.61353e-06	3.89008e-06	4.42793e-07	2.87092e-06	2.12077e-05	6.71923e-06	4.28034e-06	8.52217e-06	6.77444e-06	2.79074e-06			4.42793e-07	2.74222e-06	3.89008e-06	2.79074e-06	6.74683e-06	2.12077e-05				0	0	0	29	0	0	0	25	0	0			0
RDN37-1	720	T		288	196	69	1468	2337	361	667	1328	3463	1450			2.61353e-06	3.64811e-06	4.42793e-07	2.87092e-06	2.12077e-05	6.71923e-06	4.28034e-06	8.52217e-06	6.77248e-06	2.83572e-06			4.42793e-07	2.74222e-06	3.64811e-06	2.83572e-06	6.74585e-06	2.12077e-05				0	0	0	29	0	0	0	25	0	0			0
RDN37-1	721	A		272	192	69	1432	2300	354	668	1299	3442	1427			2.46833e-06	3.57366e-06	4.42793e-07	2.80052e-06	2.08719e-05	6.58894e-06	4.28675e-06	8.33607e-06	6.73141e-06	2.79074e-06			4.42793e-07	2.63442e-06	3.57366e-06	2.79074e-06	6.66017e-06	2.08719e-05				0	0	0	29	0	0	0	25	0	0			0
RDN37-1	722	G		327	213	69	1610	2434	397	895	1409	3594	1538			2.96744e-06	3.96453e-06	4.42793e-07	3.14863e-06	2.20879e-05	7.38929e-06	5.74348e-06	9.04197e-06	7.02867e-06	3.00782e-06			4.42793e-07	3.05803e-06	3.96453e-06	3.00782e-06	7.20898e-06	2.20879e-05				0	0	0	0	0	0	0	0	0	0			0
RDN37-1	723	T		309	209	69	1610	2434	387	890	1407	3629	1538			2.8041e-06	3.89008e-06	4.42793e-07	3.14863e-06	2.20879e-05	7.20316e-06	5.71139e-06	9.02913e-06	7.09712e-06	3.00782e-06			4.42793e-07	2.97636e-06	3.89008e-06	3.00782e-06	7.15014e-06	2.20879e-05				0	0	0	1	0	0	0	0	0	0			0
RDN37-1	724	C		309	209	69	1588	2416	398	878	1442	3648	1538			2.8041e-06	3.89008e-06	4.42793e-07	3.1056e-06	2.19246e-05	7.4079e-06	5.63439e-06	9.25374e-06	7.13428e-06	3.00782e-06			4.42793e-07	2.95485e-06	3.89008e-06	3.00782e-06	7.27109e-06	2.19246e-05				0	0	0	1	0	0	0	0	25	0			0
RDN37-1	725	A		347	203	69	1621	2363	408	830	1402	3715	1669			3.14894e-06	3.7784e-06	4.42793e-07	3.17014e-06	2.14436e-05	7.59403e-06	5.32636e-06	8.99705e-06	7.26531e-06	3.26401e-06			4.42793e-07	3.15954e-06	3.7784e-06	3.26401e-06	7.42967e-06	2.14436e-05				0	0	0	1	0	0	0	0	0	1			0
RDN37-1	726	T		582	259	138	2047	2662	543	984	1600	4539	2036			5.2815e-06	4.82072e-06	8.85587e-07	4.00325e-06	2.4157e-05	1.01068e-05	6.31462e-06	1.02677e-05	8.87678e-06	3.98174e-06			8.85587e-07	4.41199e-06	5.2815e-06	3.98174e-06	9.49177e-06	2.4157e-05				0	0	0	30	0	0	0	0	24	0			0
RDN37-1	727	A		582	257	138	2047	2620	545	984	1566	4544	2036			5.2815e-06	4.78349e-06	8.85587e-07	4.00325e-06	2.37758e-05	1.0144e-05	6.31462e-06	1.00495e-05	8.88656e-06	3.98174e-06			8.85587e-07	4.39337e-06	5.2815e-06	3.98174e-06	9.46802e-06	2.37758e-05				0	0	0	49	0	0	0	0	24	0			0
RDN37-1	728	T		599	397	138	2608	2803	653	993	1736	5074	2581			5.43577e-06	7.38929e-06	8.85587e-07	5.10038e-06	2.54365e-05	1.21542e-05	6.37237e-06	1.11404e-05	9.92306e-06	5.04758e-06			8.85587e-07	5.26808e-06	7.38929e-06	5.04758e-06	1.05317e-05	2.54365e-05				0	0	0	0	0	0	0	0	0	0			0
RDN37-1	729	G		599	394	138	2606	2782	653	991	1716	5034	2581			5.43577e-06	7.33345e-06	8.85587e-07	5.09647e-06	2.52459e-05	1.21542e-05	6.35954e-06	1.10121e-05	9.84484e-06	5.04758e-06			8.85587e-07	5.26612e-06	7.33345e-06	5.04758e-06	1.04285e-05	2.52459e-05				0	0	0	0	0	0	0	0	0	0			0
RDN37-1	730	C		589	396	115	2520	2747	647	970	1688	4898	2581			5.34502e-06	7.37068e-06	7.37989e-07	4.92828e-06	2.49283e-05	1.20425e-05	6.22478e-06	1.08324e-05	9.57886e-06	5.04758e-06			7.37989e-07	5.13665e-06	7.37068e-06	5.04758e-06	1.02056e-05	2.49283e-05				0	0	0	0	0	0	0	0	0	0			0
RDN37-1	731	T		632	388	148	2541	2729	645	1038	1647	4825	2557			5.73524e-06	7.22177e-06	9.4976e-07	4.96935e-06	2.4765e-05	1.20053e-05	6.66115e-06	1.05693e-05	9.4361e-06	5.00064e-06			9.4976e-07	5.3523e-06	7.22177e-06	5.00064e-06	1.00027e-05	2.4765e-05				0	0	0	0	0	0	0	0	0	0			0
RDN37-1	732	T		577	365	126	2565	2705	644	1010	1606	4730	2624			5.23613e-06	6.79368e-06	8.08579e-07	5.01629e-06	2.45472e-05	1.19867e-05	6.48147e-06	1.03062e-05	9.25031e-06	5.13167e-06			8.08579e-07	5.12621e-06	6.79368e-06	5.13167e-06	9.77824e-06	2.45472e-05				0	0	0	9	0	0	0	24	51	64			0
RDN37-1	733	G		577	358	126	2520	2705	643	985	1556	4752	2624			5.23613e-06	6.66339e-06	8.08579e-07	4.92828e-06	2.45472e-05	1.1968e-05	6.32104e-06	9.98531e-06	9.29334e-06	5.13167e-06			8.08579e-07	5.08221e-06	6.66339e-06	5.13167e-06	9.63932e-06	2.45472e-05				0	0	0	9	0	0	17	54	0	7			0
RDN37-1	734	T		577	358	147	2472	2677	646	1013	1555	4696	2589			5.23613e-06	6.66339e-06	9.43342e-07	4.83441e-06	2.42931e-05	1.20239e-05	6.50072e-06	9.97889e-06	9.18382e-06	5.06323e-06			9.43342e-07	5.03527e-06	6.66339e-06	5.06323e-06	9.58136e-06	2.42931e-05				0	0	0	10	0	0	17	54	0	7			0
RDN37-1	735	C		577	356	147	2376	2616	638	1013	1572	4688	2542			5.23613e-06	6.62616e-06	9.43342e-07	4.64667e-06	2.37395e-05	1.1875e-05	6.50072e-06	1.0088e-05	9.16817e-06	4.97131e-06			9.43342e-07	4.9414e-06	6.62616e-06	4.97131e-06	9.62808e-06	2.37395e-05				0	1	0	10	0	0	0	20	19	0			0
RDN37-1	736	T		576	354	147	2303	2597	642	991	1572	4705	2594			5.22705e-06	6.58894e-06	9.43342e-07	4.5039e-06	2.35671e-05	1.19494e-05	6.35954e-06	1.0088e-05	9.20142e-06	5.073e-06			9.43342e-07	4.86548e-06	6.58894e-06	5.073e-06	9.6447e-06	2.35671e-05				0	0	0	10	1	0	0	20	19	0			0
RDN37-1	737	C		576	345	147	2245	2554	632	983	1528	4678	2582			5.22705e-06	6.42142e-06	9.43342e-07	4.39048e-06	2.31769e-05	1.17633e-05	6.3082e-06	9.80563e-06	9.14862e-06	5.04954e-06			9.43342e-07	4.80876e-06	6.42142e-06	5.04954e-06	9.47712e-06	2.31769e-05				0	0	0	0	1	0	0	0	24	0			0
RDN37-1	738	A		576	338	147	2286	2501	626	983	1527	4488	2567			5.22705e-06	6.29113e-06	9.43342e-07	4.47066e-06	2.26959e-05	1.16516e-05	6.3082e-06	9.79921e-06	8.77704e-06	5.0202e-06			9.43342e-07	4.84886e-06	6.29113e-06	5.0202e-06	9.28813e-06	2.26959e-05				0	0	0	0	1	0	0	0	0	0			0
RDN37-1	739	A		829	380	147	2836	2804	722	1183	2133	6927	4237			7.52296e-06	7.07287e-06	9.43342e-07	5.54628e-06	2.54456e-05	1.34385e-05	7.59166e-06	1.36881e-05	1.35469e-05	8.28617e-06			9.43342e-07	6.30957e-06	7.52296e-06	7.59166e-06	1.34927e-05	2.54456e-05				0	0	0	34	1	0	0	17	20	0			0
RDN37-1	740	A		829	385	147	2895	2782	728	1183	2173	6918	4236			7.52296e-06	7.16593e-06	9.43342e-07	5.66166e-06	2.52459e-05	1.35501e-05	7.59166e-06	1.39448e-05	1.35293e-05	8.28421e-06			9.43342e-07	6.4138e-06	7.52296e-06	7.59166e-06	1.35397e-05	2.52459e-05				0	0	0	0	0	0	0	17	0	0			0
RDN37-1	741	G		769	371	147	2911	2807	727	1183	2131	6895	4232			6.97848e-06	6.90535e-06	9.43342e-07	5.69295e-06	2.54728e-05	1.35315e-05	7.59166e-06	1.36753e-05	1.34843e-05	8.27639e-06			9.43342e-07	6.29915e-06	6.97848e-06	7.59166e-06	1.35079e-05	2.54728e-05				0	0	0	0	0	0	0	0	0	0			0
RDN37-1	742	A		756	374	147	2840	2688	700	1127	1956	6816	4299			6.86051e-06	6.96119e-06	9.43342e-07	5.5541e-06	2.43929e-05	1.3029e-05	7.23229e-06	1.25522e-05	1.33298e-05	8.40742e-06			9.43342e-07	6.2073e-06	6.96119e-06	7.23229e-06	1.27906e-05	2.43929e-05				0	0	0	0	0	0	0	0	0	0			0
RDN37-1	743	T		696	366	147	2829	2621	663	1082	1997	6891	4292			6.31602e-06	6.81229e-06	9.43342e-07	5.53259e-06	2.37849e-05	1.23403e-05	6.94351e-06	1.28153e-05	1.34765e-05	8.39373e-06			9.43342e-07	5.9243e-06	6.81229e-06	6.94351e-06	1.25778e-05	2.37849e-05				0	0	0	0	0	0	0	0	0	0			0
RDN37-1	744	T		564	330	147	2600	2396	617	1080	1928	6945	4386			5.11815e-06	6.14223e-06	9.43342e-07	5.08474e-06	2.17431e-05	1.14841e-05	6.93068e-06	1.23725e-05	1.35821e-05	8.57756e-06			9.43342e-07	5.10145e-06	6.14223e-06	6.93068e-06	1.19283e-05	2.17431e-05				0	0	0	26	0	0	0	43	122	33			0
RDN37-1	745	A		564	322	123	2364	2332	598	1060	1927	6809	4393			5.11815e-06	5.99333e-06	7.89327e-07	4.6232e-06	2.11623e-05	1.11305e-05	6.80233e-06	1.23661e-05	1.33161e-05	8.59125e-06			7.89327e-07	4.87068e-06	5.99333e-06	6.80233e-06	1.17483e-05	2.11623e-05				0	0	0	0	0	0	0	0	0	0			0
RDN37-1	746	A		581	327	194	2386	2940	662	1105	2562	8651	6295			5.27243e-06	6.08639e-06	1.24496e-06	4.66623e-06	2.66797e-05	1.23217e-05	7.09111e-06	1.64411e-05	1.69185e-05	1.23109e-05			1.24496e-06	4.96933e-06	6.08639e-06	7.09111e-06	1.43814e-05	2.66797e-05				0	0	0	2	0	0	0	0	0	0			0
RDN37-1	747	G		541	327	170	2384	2896	649	1105	2537	8736	6437			4.90944e-06	6.08639e-06	1.09094e-06	4.66231e-06	2.62805e-05	1.20797e-05	7.09111e-06	1.62807e-05	1.70847e-05	1.25886e-05			1.09094e-06	4.78587e-06	6.08639e-06	7.09111e-06	1.44347e-05	2.62805e-05				0	0	0	0	0	0	0	0	0	0			0
RDN37-1	748	C		541	319	170	2231	2788	637	1080	2535	8492	6489			4.90944e-06	5.93749e-06	1.09094e-06	4.3631e-06	2.53004e-05	1.18564e-05	6.93068e-06	1.62678e-05	1.66075e-05	1.26903e-05			1.09094e-06	4.63627e-06	5.93749e-06	6.93068e-06	1.44791e-05	2.53004e-05				0	0	0	1	0	0	0	0	0	0			0
RDN37-1	749	C		498	275	170	2092	2685	616	1057	2529	8465	6495			4.51922e-06	5.11852e-06	1.09094e-06	4.09126e-06	2.43657e-05	1.14655e-05	6.78308e-06	1.62293e-05	1.65547e-05	1.27021e-05			1.09094e-06	4.30524e-06	5.11852e-06	6.78308e-06	1.44657e-05	2.43657e-05				0	8	0	82	0	7	12	29	75	22			0
RDN37-1	750	A		483	251	170	2009	2670	575	1055	2476	8393	6486			4.3831e-06	4.67182e-06	1.09094e-06	3.92894e-06	2.42296e-05	1.07024e-05	6.77025e-06	1.58892e-05	1.64139e-05	1.26845e-05			1.09094e-06	4.15602e-06	4.67182e-06	6.77025e-06	1.42868e-05	2.42296e-05				0	0	0	0	0	0	0	27	0	0			0
RDN37-1	751	T		466	259	170	2033	2647	612	1108	2528	8341	6770			4.22883e-06	4.82072e-06	1.09094e-06	3.97587e-06	2.40208e-05	1.1391e-05	7.11036e-06	1.62229e-05	1.63122e-05	1.32399e-05			1.09094e-06	4.10235e-06	4.82072e-06	7.11036e-06	1.47314e-05	2.40208e-05				0	0	0	0	0	0	0	27	0	0			0
RDN37-1	752	G		439	248	151	1951	2636	582	1052	2448	8189	6711			3.98381e-06	4.61598e-06	9.69012e-07	3.81551e-06	2.3921e-05	1.08327e-05	6.75099e-06	1.57095e-05	1.6015e-05	1.31245e-05			9.69012e-07	3.89966e-06	4.61598e-06	6.75099e-06	1.4417e-05	2.3921e-05				0	0	0	0	0	0	0	27	0	0			0
RDN37-1	753	C		439	239	149	1897	2630	578	1023	2440	8289	6706			3.98381e-06	4.44846e-06	9.56177e-07	3.7099e-06	2.38666e-05	1.07582e-05	6.56489e-06	1.56582e-05	1.62105e-05	1.31147e-05			9.56177e-07	3.84686e-06	4.44846e-06	6.56489e-06	1.43865e-05	2.38666e-05				0	0	0	0	0	0	0	41	0	0			0
RDN37-1	754	A		439	237	130	1867	2581	573	1022	2426	8261	6633			3.98381e-06	4.41124e-06	8.34248e-07	3.65123e-06	2.34219e-05	1.06651e-05	6.55848e-06	1.55684e-05	1.61558e-05	1.29719e-05			8.34248e-07	3.81752e-06	4.41124e-06	6.55848e-06	1.42702e-05	2.34219e-05				0	0	0	0	0	0	0	0	0	0			0
RDN37-1	755	T		439	218	200	1880	2606	573	1015	2667	8592	6751			3.98381e-06	4.05759e-06	1.28346e-06	3.67666e-06	2.36488e-05	1.06651e-05	6.51355e-06	1.71149e-05	1.68031e-05	1.32027e-05			1.28346e-06	3.83023e-06	4.05759e-06	6.51355e-06	1.50029e-05	2.36488e-05				0	0	0	0	0	0	0	42	0	0			0
RDN37-1	756	G		439	214	200	1795	2606	562	986	2667	8442	6728			3.98381e-06	3.98314e-06	1.28346e-06	3.51043e-06	2.36488e-05	1.04604e-05	6.32745e-06	1.71149e-05	1.65098e-05	1.31577e-05			1.28346e-06	3.74678e-06	3.98381e-06	6.32745e-06	1.48337e-05	2.36488e-05				0	0	0	0	0	0	0	0	0	0			0
RDN37-1	757	T		391	211	200	1747	2648	551	951	2706	8414	6746			3.54822e-06	3.9273e-06	1.28346e-06	3.41655e-06	2.40299e-05	1.02557e-05	6.10285e-06	1.73652e-05	1.6455e-05	1.31929e-05			1.28346e-06	3.48239e-06	3.9273e-06	6.10285e-06	1.4824e-05	2.40299e-05				0	0	0	0	0	0	0	0	0	0			0
RDN37-1	758	C		329	190	167	1580	2525	512	951	2683	8299	6596			2.98559e-06	3.53644e-06	1.07169e-06	3.08996e-06	2.29137e-05	9.52976e-06	6.10285e-06	1.72176e-05	1.62301e-05	1.28996e-05			1.07169e-06	3.03777e-06	3.53644e-06	6.10285e-06	1.45648e-05	2.29137e-05				0	0	0	0	1	0	0	0	0	0			0
RDN37-1	759	T		285	181	167	1576	2508	513	950	2577	8289	6630			2.5863e-06	3.36892e-06	1.07169e-06	3.08213e-06	2.27595e-05	9.54837e-06	6.09643e-06	1.65374e-05	1.62105e-05	1.29661e-05			1.07169e-06	2.83422e-06	3.36892e-06	6.09643e-06	1.45883e-05	2.27595e-05				0	0	0	0	1	0	0	0	0	50			0
RDN37-1	760	A		250	176	167	1511	2468	512	923	2577	8305	6669			2.26869e-06	3.27586e-06	1.07169e-06	2.95502e-06	2.23965e-05	9.52976e-06	5.92316e-06	1.65374e-05	1.62418e-05	1.30424e-05			1.07169e-06	2.61185e-06	3.27586e-06	5.92316e-06	1.46421e-05	2.23965e-05				0	0	0	0	1	0	0	0	65	19			0
RDN37-1	761	A		211	176	167	1489	2680	559	1010	2897	8983	6943			1.91477e-06	3.27586e-06	1.07169e-06	2.91199e-06	2.43203e-05	1.04046e-05	6.48147e-06	1.85909e-05	1.75678e-05	1.35782e-05			1.07169e-06	2.41338e-06	3.27586e-06	6.48147e-06	1.5573e-05	2.43203e-05				0	0	0	0	0	0	41	0	65	22			0
RDN37-1	762	G		211	173	167	1433	2635	550	993	2897	8999	6944			1.91477e-06	3.22002e-06	1.07169e-06	2.80247e-06	2.39119e-05	1.0237e-05	6.37237e-06	1.85909e-05	1.75991e-05	1.35802e-05			1.07169e-06	2.35862e-06	3.22002e-06	6.37237e-06	1.55896e-05	2.39119e-05				0	0	0	5	0	0	0	30	65	178			0
RDN37-1	763	T		206	169	141	1377	2590	541	983	2882	8954	6910			1.8694e-06	3.14557e-06	9.04839e-07	2.69296e-06	2.35036e-05	1.00695e-05	6.3082e-06	1.84946e-05	1.75111e-05	1.35137e-05			9.04839e-07	2.28118e-06	3.14557e-06	6.3082e-06	1.55124e-05	2.35036e-05				0	0	0	40	0	0	26	31	154	233			0
RDN37-1	764	A		164	156	141	1281	2393	512	1001	2815	8851	6865			1.48826e-06	2.9036e-06	9.04839e-07	2.50521e-06	2.17159e-05	9.52976e-06	6.42371e-06	1.80647e-05	1.73096e-05	1.34257e-05			9.04839e-07	1.99673e-06	2.9036e-06	6.42371e-06	1.53676e-05	2.17159e-05				0	0	19	23	0	4	113	474	2032	1935			0
RDN37-1	765	T		147	149	141	1170	2296	508	1165	2930	8915	6820			1.33399e-06	2.77331e-06	9.04839e-07	2.28813e-06	2.08356e-05	9.45531e-06	7.47615e-06	1.88027e-05	1.74348e-05	1.33377e-05			9.04839e-07	1.81106e-06	2.77331e-06	7.47615e-06	1.53862e-05	2.08356e-05				0	0	19	0	0	4	129	346	1642	1637			0
RDN37-1	766	A		147	134	140	1122	2280	516	1070	2889	8746	6586			1.33399e-06	2.49412e-06	8.98421e-07	2.19426e-06	2.06904e-05	9.60421e-06	6.86651e-06	1.85396e-05	1.71043e-05	1.288e-05			8.98421e-07	1.76412e-06	2.49412e-06	6.86651e-06	1.49922e-05	2.06904e-05				0	0	0	0	0	0	25	43	409	270			0
RDN37-1	767	A		147	140	140	1160	2446	550	1164	2921	8311	6025			1.33399e-06	2.60579e-06	8.98421e-07	2.26858e-06	2.21968e-05	1.0237e-05	7.46973e-06	1.87449e-05	1.62536e-05	1.17829e-05			8.98421e-07	1.80128e-06	2.60579e-06	7.46973e-06	1.40182e-05	2.21968e-05				0	0	0	0	0	0	0	0	0	0			0
RDN37-1	768	G		147	140	140	1075	2446	548	1164	2966	8259	5931			1.33399e-06	2.60579e-06	8.98421e-07	2.10234e-06	2.21968e-05	1.01998e-05	7.46973e-06	1.90337e-05	1.61519e-05	1.15991e-05			8.98421e-07	1.71817e-06	2.60579e-06	7.46973e-06	1.38755e-05	2.21968e-05				0	0	0	0	0	0	0	0	0	0			0
RDN37-1	769	C		190	127	140	964	2381	531	1120	2914	8201	5767			1.7242e-06	2.36383e-06	8.98421e-07	1.88526e-06	2.1607e-05	9.88341e-06	7.18737e-06	1.87e-05	1.60384e-05	1.12783e-05			8.98421e-07	1.80473e-06	2.36383e-06	7.18737e-06	1.36584e-05	2.1607e-05				0	0	0	0	0	0	0	0	0	0			0
RDN37-1	770	A		146	96	140	930	2395	510	1111	2770	7789	5347			1.32491e-06	1.78683e-06	8.98421e-07	1.81877e-06	2.1734e-05	9.49254e-06	7.12962e-06	1.77759e-05	1.52327e-05	1.0457e-05			8.98421e-07	1.55587e-06	1.81877e-06	7.12962e-06	1.28448e-05	2.1734e-05				0	0	0	0	0	0	0	0	0	0			0
RDN37-1	771	A		213	107	89	802	2222	576	1732	3279	8675	5464			1.93292e-06	1.99157e-06	5.71139e-07	1.56845e-06	2.01641e-05	1.0721e-05	1.11148e-05	2.10423e-05	1.69654e-05	1.06858e-05			5.71139e-07	1.75068e-06	1.99157e-06	1.06858e-05	1.40401e-05	2.10423e-05				0	0	0	0	0	0	0	2	65	54			0
RDN37-1	772	T		213	104	89	849	2279	581	1832	3409	8529	5508			1.93292e-06	1.93573e-06	5.71139e-07	1.66036e-06	2.06813e-05	1.0814e-05	1.17565e-05	2.18766e-05	1.66799e-05	1.07718e-05			5.71139e-07	1.79664e-06	1.93573e-06	1.07718e-05	1.42182e-05	2.18766e-05				0	0	0	0	0	0	0	0	0	0			0
RDN37-1	773	T		233	86	89	803	2268	582	1816	3059	7387	4671			2.11442e-06	1.6007e-06	5.71139e-07	1.5704e-06	2.05815e-05	1.08327e-05	1.16538e-05	1.96305e-05	1.44465e-05	9.13493e-06			5.71139e-07	1.58555e-06	2.11442e-06	9.13493e-06	1.30502e-05	2.05815e-05				0	0	0	0	0	6	109	240	389	62			0
RDN37-1	774	T		232	78	36	737	2221	576	1770	2974	7132	4583			2.10534e-06	1.4518e-06	2.31023e-07	1.44133e-06	2.0155e-05	1.0721e-05	1.13586e-05	1.9085e-05	1.39478e-05	8.96283e-06			2.31023e-07	1.44656e-06	2.10534e-06	8.96283e-06	1.26532e-05	2.0155e-05				0	0	0	0	0	0	0	39	171	0			0
RDN37-1	775	A		226	78	18	737	2261	574	1737	2958	7078	4511			2.05089e-06	1.4518e-06	1.15511e-07	1.44133e-06	2.0518e-05	1.06838e-05	1.11468e-05	1.89824e-05	1.38422e-05	8.82202e-06			1.15511e-07	1.44656e-06	2.05089e-06	8.82202e-06	1.24945e-05	2.0518e-05				0	0	0	54	0	0	36	29	279	50			0
RDN37-1	776	T		296	104	43	802	2701	648	2221	3115	7586	4420			2.68612e-06	1.93573e-06	2.75944e-07	1.56845e-06	2.45109e-05	1.20611e-05	1.42528e-05	1.99899e-05	1.48357e-05	8.64406e-06			2.75944e-07	1.75209e-06	2.68612e-06	8.64406e-06	1.45443e-05	2.45109e-05				0	0	0	54	0	0	45	102	371	229			0
RDN37-1	777	A		296	104	25	800	2677	633	2204	3092	7469	4325			2.68612e-06	1.93573e-06	1.60432e-07	1.56453e-06	2.42931e-05	1.17819e-05	1.41437e-05	1.98423e-05	1.46069e-05	8.45827e-06			1.60432e-07	1.75013e-06	2.68612e-06	8.45827e-06	1.43753e-05	2.42931e-05				0	0	0	0	0	0	0	0	0	0			0
RDN37-1	778	C		376	127	25	830	2808	653	2349	3182	7457	4295			3.4121e-06	2.36383e-06	1.60432e-07	1.6232e-06	2.54819e-05	1.21542e-05	1.50742e-05	2.04198e-05	1.45834e-05	8.3996e-06			1.60432e-07	1.99352e-06	3.4121e-06	8.3996e-06	1.48288e-05	2.54819e-05				0	0	0	0	0	0	0	0	0	42			0
RDN37-1	779	A		376	127	25	830	2767	654	2349	3181	7440	4295			3.4121e-06	2.36383e-06	1.60432e-07	1.6232e-06	2.51098e-05	1.21728e-05	1.50742e-05	2.04134e-05	1.45502e-05	8.3996e-06			1.60432e-07	1.99352e-06	3.4121e-06	8.3996e-06	1.48122e-05	2.51098e-05				0	0	0	0	0	0	0	0	0	42			0
RDN37-1	780	G		376	162	39	977	2800	655	2572	2915	7241	4264			3.4121e-06	3.01528e-06	2.50275e-07	1.91069e-06	2.54093e-05	1.21914e-05	1.65053e-05	1.87064e-05	1.4161e-05	8.33897e-06			2.50275e-07	2.46298e-06	3.4121e-06	8.33897e-06	1.53331e-05	2.54093e-05				0	0	0	0	0	0	34	0	0	0			0
RDN37-1	781	T		376	159	39	884	2800	647	2549	2876	7102	4187			3.4121e-06	2.95944e-06	2.50275e-07	1.72881e-06	2.54093e-05	1.20425e-05	1.63577e-05	1.84561e-05	1.38892e-05	8.18838e-06			2.50275e-07	2.34412e-06	3.4121e-06	8.18838e-06	1.51234e-05	2.54093e-05				0	0	0	0	0	0	0	0	0	0			0
RDN37-1	782	G		345	159	39	803	2800	622	2567	2860	7025	4185			3.13079e-06	2.95944e-06	2.50275e-07	1.5704e-06	2.54093e-05	1.15772e-05	1.64732e-05	1.83535e-05	1.37386e-05	8.18447e-06			2.50275e-07	2.26492e-06	3.13079e-06	8.18447e-06	1.51059e-05	2.54093e-05				0	0	0	0	0	0	0	0	0	0			0
RDN37-1	783	A		397	178	39	916	2826	648	2757	2874	7029	4233			3.60267e-06	3.31308e-06	2.50275e-07	1.79139e-06	2.56452e-05	1.20611e-05	1.76925e-05	1.84433e-05	1.37464e-05	8.27835e-06			2.50275e-07	2.55224e-06	3.60267e-06	8.27835e-06	1.57194e-05	2.56452e-05				0	0	0	0	0	0	36	36	49	28			0
RDN37-1	784	A		397	178	39	916	2793	639	2737	2874	7050	4171			3.60267e-06	3.31308e-06	2.50275e-07	1.79139e-06	2.53458e-05	1.18936e-05	1.75641e-05	1.84433e-05	1.37875e-05	8.15709e-06			2.50275e-07	2.55224e-06	3.60267e-06	8.15709e-06	1.56758e-05	2.53458e-05				0	0	0	0	0	0	0	0	0	0			0
RDN37-1	785	A		397	178	39	945	2793	635	2733	2874	6973	4089			3.60267e-06	3.31308e-06	2.50275e-07	1.84811e-06	2.53458e-05	1.18191e-05	1.75385e-05	1.84433e-05	1.36369e-05	7.99673e-06			2.50275e-07	2.58059e-06	3.60267e-06	7.99673e-06	1.55877e-05	2.53458e-05				0	0	0	0	0	0	0	0	0	0			0
RDN37-1	786	C		397	178	39	945	2778	624	2722	2927	6879	4024			3.60267e-06	3.31308e-06	2.50275e-07	1.84811e-06	2.52096e-05	1.16144e-05	1.74679e-05	1.87834e-05	1.3453e-05	7.86961e-06			2.50275e-07	2.58059e-06	3.60267e-06	7.86961e-06	1.54605e-05	2.52096e-05				0	0	0	0	0	0	0	0	0	0			0
RDN37-1	787	T		397	177	39	909	2778	618	2715	2927	6862	4023			3.60267e-06	3.29447e-06	2.50275e-07	1.7777e-06	2.52096e-05	1.15027e-05	1.7423e-05	1.87834e-05	1.34198e-05	7.86765e-06			2.50275e-07	2.53609e-06	3.60267e-06	7.86765e-06	1.54214e-05	2.52096e-05				0	0	0	0	0	0	0	0	0	0			0
RDN37-1	788	G		397	177	39	899	2778	612	2715	2831	6910	4029			3.60267e-06	3.29447e-06	2.50275e-07	1.75815e-06	2.52096e-05	1.1391e-05	1.7423e-05	1.81674e-05	1.35137e-05	7.87939e-06			2.50275e-07	2.52631e-06	3.60267e-06	7.87939e-06	1.54683e-05	2.52096e-05				0	0	0	0	0	0	0	0	0	0			0
RDN37-1	789	C		397	180	39	922	2838	618	2736	2850	6899	3963			3.60267e-06	3.35031e-06	2.50275e-07	1.80313e-06	2.57541e-05	1.15027e-05	1.75577e-05	1.82893e-05	1.34922e-05	7.75031e-06			2.50275e-07	2.57672e-06	3.60267e-06	7.75031e-06	1.55249e-05	2.57541e-05				0	0	0	0	0	0	0	0	0	0			0
RDN37-1	790	G		397	176	39	922	2838	609	2752	2737	6817	3963			3.60267e-06	3.27586e-06	2.50275e-07	1.80313e-06	2.57541e-05	1.13352e-05	1.76604e-05	1.75641e-05	1.33318e-05	7.75031e-06			2.50275e-07	2.53949e-06	3.60267e-06	7.75031e-06	1.5448e-05	2.57541e-05				0	0	0	0	0	0	0	0	0	0			0
RDN37-1	791	A		362	180	39	948	2771	594	2972	2652	6811	3941			3.28506e-06	3.35031e-06	2.50275e-07	1.85397e-06	2.51461e-05	1.1056e-05	1.90722e-05	1.70187e-05	1.33201e-05	7.70729e-06			2.50275e-07	2.56952e-06	3.35031e-06	7.70729e-06	1.51694e-05	2.51461e-05				0	0	0	0	0	0	2	0	0	0			0
RDN37-1	792	A		401	185	39	948	2727	600	2952	2611	6703	3828			3.63897e-06	3.44337e-06	2.50275e-07	1.85397e-06	2.47468e-05	1.11677e-05	1.89439e-05	1.67556e-05	1.31088e-05	7.4863e-06			2.50275e-07	2.64867e-06	3.63897e-06	7.4863e-06	1.49322e-05	2.47468e-05				0	2	0	102	0	0	0	0	0	28			0
RDN37-1	793	T		373	178	39	948	2706	591	2910	2541	6577	3804			3.38488e-06	3.31308e-06	2.50275e-07	1.85397e-06	2.45563e-05	1.10002e-05	1.86743e-05	1.63063e-05	1.28624e-05	7.43936e-06			2.50275e-07	2.58353e-06	3.38488e-06	7.43936e-06	1.45844e-05	2.45563e-05				0	0	0	0	0	0	0	0	0	0			0
RDN37-1	794	G		373	176	39	948	2693	574	2837	2323	6597	3758			3.38488e-06	3.27586e-06	2.50275e-07	1.85397e-06	2.44383e-05	1.06838e-05	1.82059e-05	1.49074e-05	1.29015e-05	7.3494e-06			2.50275e-07	2.56491e-06	3.38488e-06	7.3494e-06	1.39045e-05	2.44383e-05				0	0	0	0	0	0	0	0	0	0			0
RDN37-1	795	G		373	177	39	903	2612	572	2802	2301	6485	3769			3.38488e-06	3.29447e-06	2.50275e-07	1.76597e-06	2.37032e-05	1.06465e-05	1.79813e-05	1.47662e-05	1.26825e-05	7.37091e-06			2.50275e-07	2.53022e-06	3.38488e-06	7.37091e-06	1.37244e-05	2.37032e-05				0	0	0	0	0	0	0	0	0	0			0
RDN37-1	796	C		373	176	39	881	2556	557	2752	2301	6376	3751			3.38488e-06	3.27586e-06	2.50275e-07	1.72294e-06	2.3195e-05	1.03673e-05	1.76604e-05	1.47662e-05	1.24693e-05	7.33571e-06			2.50275e-07	2.4994e-06	3.38488e-06	7.33571e-06	1.36178e-05	2.3195e-05				0	0	0	0	0	0	0	0	0	0			0
RDN37-1	797	T		373	173	39	839	2519	555	2741	2219	6259	3727			3.38488e-06	3.22002e-06	2.50275e-07	1.64081e-06	2.28593e-05	1.03301e-05	1.75898e-05	1.424e-05	1.22405e-05	7.28878e-06			2.50275e-07	2.43041e-06	3.38488e-06	7.28878e-06	1.32403e-05	2.28593e-05				0	0	0	0	0	0	0	0	0	0			0
RDN37-1	798	C		373	169	39	838	2298	524	2698	2138	6085	3643			3.38488e-06	3.14557e-06	2.50275e-07	1.63885e-06	2.08538e-05	9.75312e-06	1.73139e-05	1.37202e-05	1.19002e-05	7.1245e-06			2.50275e-07	2.39221e-06	3.38488e-06	7.1245e-06	1.28102e-05	2.08538e-05				0	0	0	0	0	0	0	0	0	0			0
RDN37-1	799	A		373	165	39	827	2236	509	2679	2083	5778	3552			3.38488e-06	3.07111e-06	2.50275e-07	1.61734e-06	2.02911e-05	9.47392e-06	1.71919e-05	1.33672e-05	1.12999e-05	6.94653e-06			2.50275e-07	2.34423e-06	3.38488e-06	6.94653e-06	1.23335e-05	2.02911e-05				0	0	0	0	0	0	0	0	0	0			0
RDN37-1	800	T		277	165	14	738	1086	349	1812	841	2531	2363			2.5137e-06	3.07111e-06	8.98421e-08	1.44328e-06	9.85517e-06	6.49587e-06	1.16281e-05	5.39695e-06	4.9498e-06	4.62124e-06			8.98421e-08	1.97849e-06	3.07111e-06	4.62124e-06	5.94641e-06	1.16281e-05				0	0	0	0	0	0	10	0	0	36			0
RDN37-1	801	T		276	155	14	691	1070	332	1790	787	2446	2359			2.50463e-06	2.88499e-06	8.98421e-08	1.35137e-06	9.70997e-06	6.17946e-06	1.1487e-05	5.05041e-06	4.78357e-06	4.61342e-06			8.98421e-08	1.928e-06	2.88499e-06	4.61342e-06	5.61493e-06	1.1487e-05				0	0	0	24	0	0	34	31	19	68			0
RDN37-1	802	A		254	149	0	684	1069	319	1515	689	2392	2220			2.30498e-06	2.77331e-06	0	1.33768e-06	9.7009e-06	5.93749e-06	9.7222e-06	4.42152e-06	4.67796e-06	4.34158e-06			0	1.82133e-06	2.77331e-06	4.34158e-06	5.30772e-06	9.7222e-06				0	0	0	24	0	0	10	31	19	68			0
RDN37-1	803	A		367	216	0	816	1500	396	1471	743	2794	1952			3.33043e-06	4.02037e-06	0	1.59583e-06	1.36121e-05	7.37068e-06	9.43984e-06	4.76805e-06	5.46414e-06	3.81747e-06			0	2.46313e-06	4.02037e-06	3.81747e-06	6.41741e-06	1.36121e-05				0	0	0	0	0	0	0	0	0	1			0
RDN37-1	804	A		367	215	0	816	1475	399	1406	772	2792	1765			3.33043e-06	4.00176e-06	0	1.59583e-06	1.33852e-05	7.42651e-06	9.02272e-06	4.95415e-06	5.46023e-06	3.45176e-06			0	2.46313e-06	4.00176e-06	3.45176e-06	6.44337e-06	1.33852e-05				0	0	0	0	0	0	0	0	0	0			0
RDN37-1	805	T		324	215	0	816	1454	389	1406	756	2719	1719			2.94022e-06	4.00176e-06	0	1.59583e-06	1.31947e-05	7.24039e-06	9.02272e-06	4.85148e-06	5.31746e-06	3.36179e-06			0	2.26802e-06	4.00176e-06	3.36179e-06	6.27892e-06	1.31947e-05				0	0	0	0	0	0	0	0	0	0			0
RDN37-1	806	C		300	198	0	659	1409	363	1364	736	2687	1718			2.72242e-06	3.68534e-06	0	1.28879e-06	1.27863e-05	6.75645e-06	8.75319e-06	4.72313e-06	5.25488e-06	3.35984e-06			0	2.0056e-06	3.68534e-06	3.35984e-06	6.00567e-06	1.27863e-05				0	1	0	0	0	0	0	0	0	0			0
RDN37-1	807	A		262	196	0	639	1461	357	1259	705	2665	1695			2.37758e-06	3.64811e-06	0	1.24967e-06	1.32582e-05	6.64478e-06	8.07938e-06	4.52419e-06	5.21186e-06	3.31486e-06			0	1.81363e-06	3.64811e-06	3.31486e-06	5.92832e-06	1.32582e-05				0	0	0	0	0	0	0	0	0	0			0
RDN37-1	808	G		286	193	45	598	1660	386	1215	628	2450	1259			2.59538e-06	3.59227e-06	2.88778e-07	1.16949e-06	1.50641e-05	7.18455e-06	7.79701e-06	4.03006e-06	4.79139e-06	2.46219e-06			2.88778e-07	1.88243e-06	3.59227e-06	2.46219e-06	5.98797e-06	1.50641e-05				0	0	0	0	0	0	0	0	0	22			0
RDN37-1	809	T		206	191	45	582	1639	378	1114	628	2408	1233			1.8694e-06	3.55505e-06	2.88778e-07	1.1382e-06	1.48735e-05	7.03564e-06	7.14887e-06	4.03006e-06	4.70925e-06	2.41134e-06			2.88778e-07	1.5038e-06	3.55505e-06	2.41134e-06	5.87245e-06	1.48735e-05				0	0	0	0	0	0	0	0	0	22			0
RDN37-1	810	T		206	183	45	542	1640	352	1060	530	2408	1176			1.8694e-06	3.40615e-06	2.88778e-07	1.05997e-06	1.48826e-05	6.55171e-06	6.80233e-06	3.40117e-06	4.70925e-06	2.29987e-06			2.88778e-07	1.46468e-06	3.40615e-06	2.29987e-06	5.63048e-06	1.48826e-05				0	0	0	0	0	5	53	0	0	22			0
RDN37-1	811	A		206	164	45	542	1640	361	1007	507	2385	1176			1.8694e-06	3.0525e-06	2.88778e-07	1.05997e-06	1.48826e-05	6.71923e-06	6.46222e-06	3.25357e-06	4.66427e-06	2.29987e-06			2.88778e-07	1.46468e-06	3.0525e-06	2.29987e-06	5.56324e-06	1.48826e-05				0	0	0	0	0	0	0	0	0	22			0
RDN37-1	812	T		322	170	64	625	2434	447	1240	670	3044	1388			2.92207e-06	3.16418e-06	4.10707e-07	1.22229e-06	2.20879e-05	8.31993e-06	7.95745e-06	4.29959e-06	5.95306e-06	2.71447e-06			4.10707e-07	2.07218e-06	3.16418e-06	2.71447e-06	6.95525e-06	2.20879e-05				0	0	0	0	0	0	0	0	0	0			0
RDN37-1	813	C		321	166	64	625	2434	441	1191	670	3019	1388			2.91299e-06	3.08973e-06	4.10707e-07	1.22229e-06	2.20879e-05	8.20825e-06	7.643e-06	4.29959e-06	5.90416e-06	2.71447e-06			4.10707e-07	2.06764e-06	3.08973e-06	2.71447e-06	6.77358e-06	2.20879e-05				0	0	0	0	0	0	0	0	0	0			0
RDN37-1	814	G		308	164	64	624	2450	445	1213	670	3078	1388			2.79502e-06	3.0525e-06	4.10707e-07	1.22034e-06	2.22331e-05	8.2827e-06	7.78418e-06	4.29959e-06	6.01955e-06	2.71447e-06			4.10707e-07	2.00768e-06	3.0525e-06	2.71447e-06	6.90186e-06	2.22331e-05				0	0	0	0	0	0	0	0	0	0			0
RDN37-1	815	T		308	167	64	624	2650	457	1213	726	3021	1437			2.79502e-06	3.10834e-06	4.10707e-07	1.22034e-06	2.40481e-05	8.50606e-06	7.78418e-06	4.65896e-06	5.90807e-06	2.8103e-06			4.10707e-07	2.00768e-06	3.10834e-06	2.8103e-06	6.84613e-06	2.40481e-05				0	0	0	0	0	0	0	0	0	0			0
RDN37-1	816	T		308	167	64	674	2734	465	1148	726	3021	1437			2.79502e-06	3.10834e-06	4.10707e-07	1.31812e-06	2.48103e-05	8.65496e-06	7.36706e-06	4.65896e-06	5.90807e-06	2.8103e-06			4.10707e-07	2.05657e-06	3.10834e-06	2.8103e-06	6.63757e-06	2.48103e-05				0	0	0	24	0	0	46	0	0	0			0
RDN37-1	817	T		308	163	64	649	2734	465	1123	726	3014	1437			2.79502e-06	3.03389e-06	4.10707e-07	1.26923e-06	2.48103e-05	8.65496e-06	7.20662e-06	4.65896e-06	5.89439e-06	2.8103e-06			4.10707e-07	2.03212e-06	3.03389e-06	2.8103e-06	6.5505e-06	2.48103e-05				0	0	0	0	0	0	0	0	0	0			0
RDN37-1	818	A		308	159	64	649	2734	463	1086	744	2989	1393			2.79502e-06	2.95944e-06	4.10707e-07	1.26923e-06	2.48103e-05	8.61773e-06	6.96918e-06	4.77447e-06	5.84549e-06	2.72425e-06			4.10707e-07	2.03212e-06	2.95944e-06	2.72425e-06	6.40734e-06	2.48103e-05				0	0	0	0	0	0	0	0	0	0			0
RDN37-1	819	T		442	180	64	924	4510	712	1574	1670	5026	2042			4.01104e-06	3.35031e-06	4.10707e-07	1.80704e-06	4.09271e-05	1.32523e-05	1.01008e-05	1.07169e-05	9.82919e-06	3.99348e-06			4.10707e-07	2.57867e-06	4.01104e-06	3.99348e-06	1.04089e-05	4.09271e-05				0	0	0	0	0	0	10	0	0	32			0
RDN37-1	820	T		442	169	64	909	4509	702	1431	1629	5025	1972			4.01104e-06	3.14557e-06	4.10707e-07	1.7777e-06	4.0918e-05	1.30662e-05	9.18315e-06	1.04538e-05	9.82723e-06	3.85658e-06			4.10707e-07	2.46163e-06	4.01104e-06	3.85658e-06	1.01405e-05	4.0918e-05				0	0	0	0	0	0	0	22	53	16			0
RDN37-1	821	T		430	145	64	909	4475	689	1317	1596	4968	1993			3.90214e-06	2.69886e-06	4.10707e-07	1.7777e-06	4.06095e-05	1.28242e-05	8.45158e-06	1.0242e-05	9.71576e-06	3.89765e-06			4.10707e-07	2.23828e-06	3.90214e-06	3.89765e-06	9.97888e-06	4.06095e-05				0	0	0	0	0	0	0	0	0	0			0
RDN37-1	822	G		430	140	64	909	4428	677	1290	1554	4907	1908			3.90214e-06	2.60579e-06	4.10707e-07	1.7777e-06	4.0183e-05	1.26009e-05	8.27831e-06	9.97248e-06	9.59647e-06	3.73142e-06			4.10707e-07	2.19175e-06	3.90214e-06	3.73142e-06	9.78447e-06	4.0183e-05				0	0	0	0	0	0	0	0	0	0			0
RDN37-1	823	A		430	148	64	908	4564	678	1310	1699	4940	1927			3.90214e-06	2.7547e-06	4.10707e-07	1.77575e-06	4.14171e-05	1.26195e-05	8.40666e-06	1.0903e-05	9.661e-06	3.76857e-06			4.10707e-07	2.26522e-06	3.90214e-06	3.76857e-06	1.0282e-05	4.14171e-05				0	0	0	0	0	0	0	0	0	0			0
RDN37-1	824	T		405	146	64	908	4624	674	1309	1699	4997	1927			3.67527e-06	2.71747e-06	4.10707e-07	1.77575e-06	4.19616e-05	1.2545e-05	8.40024e-06	1.0903e-05	9.77248e-06	3.76857e-06			4.10707e-07	2.24661e-06	3.67527e-06	3.76857e-06	1.03377e-05	4.19616e-05				0	0	0	0	0	0	1	0	0	0			0
RDN37-1	825	A		405	138	64	853	4651	668	1284	1672	4967	1865			3.67527e-06	2.56857e-06	4.10707e-07	1.66819e-06	4.22066e-05	1.24334e-05	8.23981e-06	1.07297e-05	9.71381e-06	3.64732e-06			4.10707e-07	2.11838e-06	3.67527e-06	3.64732e-06	1.02218e-05	4.22066e-05				0	0	0	0	0	0	1	0	0	0			0
RDN37-1	826	G		454	153	64	1006	6078	790	1707	2212	5645	2124			4.11993e-06	2.84776e-06	4.10707e-07	1.9674e-06	5.51563e-05	1.47041e-05	1.09543e-05	1.41951e-05	1.10397e-05	4.15384e-06			4.10707e-07	2.40758e-06	4.11993e-06	4.15384e-06	1.26174e-05	5.51563e-05				0	0	0	53	0	0	93	0	85	29			0
RDN37-1	827	T		371	151	64	883	6068	787	1679	2191	5607	2124			3.36673e-06	2.81054e-06	4.10707e-07	1.72686e-06	5.50655e-05	1.46483e-05	1.07746e-05	1.40603e-05	1.09654e-05	4.15384e-06			4.10707e-07	2.2687e-06	3.36673e-06	4.15384e-06	1.25129e-05	5.50655e-05				0	0	0	53	0	0	84	0	85	20			0
RDN37-1	828	T		371	116	64	832	6218	770	1608	2143	5562	2148			3.36673e-06	2.15909e-06	4.10707e-07	1.62712e-06	5.64268e-05	1.43319e-05	1.0319e-05	1.37523e-05	1.08774e-05	4.20078e-06			4.10707e-07	1.8931e-06	3.36673e-06	4.20078e-06	1.23148e-05	5.64268e-05				0	0	0	0	0	0	22	0	0	21			0
RDN37-1	829	C		371	110	64	804	6172	762	1607	2125	5503	2147			3.36673e-06	2.04741e-06	4.10707e-07	1.57236e-06	5.60093e-05	1.4183e-05	1.03126e-05	1.36368e-05	1.0762e-05	4.19882e-06			4.10707e-07	1.80988e-06	3.36673e-06	4.19882e-06	1.21994e-05	5.60093e-05				0	0	0	0	0	0	0	0	0	0			0
RDN37-1	830	C		371	107	64	834	6258	753	1613	2128	5494	2172			3.36673e-06	1.99157e-06	4.10707e-07	1.63103e-06	5.67897e-05	1.40155e-05	1.03511e-05	1.3656e-05	1.07444e-05	4.24771e-06			4.10707e-07	1.8113e-06	3.36673e-06	4.24771e-06	1.22002e-05	5.67897e-05				0	0	0	0	1	0	0	0	11	51			0
RDN37-1	831	T		377	106	64	820	6460	764	1586	2163	5556	2232			3.42118e-06	1.97296e-06	4.10707e-07	1.60365e-06	5.86228e-05	1.42202e-05	1.01778e-05	1.38806e-05	1.08657e-05	4.36505e-06			4.10707e-07	1.7883e-06	3.42118e-06	4.36505e-06	1.23732e-05	5.86228e-05				0	0	0	0	0	0	38	20	28	10			0
RDN37-1	832	T		377	106	45	820	6472	764	1540	2187	5556	2291			3.42118e-06	1.97296e-06	2.88778e-07	1.60365e-06	5.87317e-05	1.42202e-05	9.88264e-06	1.40346e-05	1.08657e-05	4.48044e-06			2.88778e-07	1.7883e-06	3.42118e-06	4.48044e-06	1.24502e-05	5.87317e-05				52	0	0	131	459	33	429	348	1176	357			4.71887e-07
RDN37-1	833	T		377	109	45	820	6472	761	1603	2187	5530	2220			3.42118e-06	2.0288e-06	2.88778e-07	1.60365e-06	5.87317e-05	1.41644e-05	1.02869e-05	1.40346e-05	1.08148e-05	4.34158e-06			2.88778e-07	1.81622e-06	3.42118e-06	4.34158e-06	1.24247e-05	5.87317e-05				32	0	0	0	0	0	0	40	1	0			2.90392e-07
RDN37-1	834	A		377	108	45	819	6465	761	1579	2184	5525	2203			3.42118e-06	2.01018e-06	2.88778e-07	1.60169e-06	5.86682e-05	1.41644e-05	1.01329e-05	1.40154e-05	1.08051e-05	4.30834e-06			2.88778e-07	1.80594e-06	3.42118e-06	4.30834e-06	1.24102e-05	5.86682e-05				0	0	0	0	0	0	0	0	0	0			0
RDN37-1	835	C		387	115	45	963	6759	812	1593	2393	5599	2306			3.51193e-06	2.14047e-06	2.88778e-07	1.88331e-06	6.13362e-05	1.51136e-05	1.02228e-05	1.53566e-05	1.09498e-05	4.50977e-06			2.88778e-07	2.01189e-06	3.51193e-06	4.50977e-06	1.30317e-05	6.13362e-05				0	0	0	0	0	0	0	0	13	0			0
RDN37-1	836	T		387	112	45	936	6721	792	1482	2416	5598	2285			3.51193e-06	2.08464e-06	2.88778e-07	1.83051e-06	6.09913e-05	1.47414e-05	9.51043e-06	1.55042e-05	1.09478e-05	4.4687e-06			2.88778e-07	1.95757e-06	3.51193e-06	4.4687e-06	1.28446e-05	6.09913e-05				0	0	0	0	0	0	0	0	13	0			0
RDN37-1	837	A		357	114	45	875	6633	766	1405	2393	5485	2285			3.23968e-06	2.12186e-06	2.88778e-07	1.71121e-06	6.01928e-05	1.42574e-05	9.0163e-06	1.53566e-05	1.07268e-05	4.4687e-06			2.88778e-07	1.91654e-06	3.23968e-06	4.4687e-06	1.24921e-05	6.01928e-05				0	0	0	0	0	0	0	0	0	0			0
RDN37-1	838	C		375	123	45	928	6882	805	1411	2419	5048	2311			3.40303e-06	2.28938e-06	2.88778e-07	1.81486e-06	6.24524e-05	1.49833e-05	9.0548e-06	1.55234e-05	9.87222e-06	4.51955e-06			2.88778e-07	2.05212e-06	3.40303e-06	4.51955e-06	1.24278e-05	6.24524e-05				0	0	0	0	0	0	0	0	0	1			0
RDN37-1	839	A		305	126	45	875	6619	780	1386	2346	4782	2253			2.7678e-06	2.34521e-06	2.88778e-07	1.71121e-06	6.00657e-05	1.4518e-05	8.89437e-06	1.5055e-05	9.35201e-06	4.40612e-06			2.88778e-07	2.02821e-06	2.7678e-06	4.40612e-06	1.1935e-05	6.00657e-05				0	0	0	0	0	0	0	43	0	1			0
RDN37-1	840	T		315	147	68	1015	5972	805	1191	2273	4435	2154			2.85854e-06	2.73608e-06	4.36376e-07	1.985e-06	5.41944e-05	1.49833e-05	7.643e-06	1.45865e-05	8.67339e-06	4.21251e-06			4.36376e-07	2.36054e-06	2.85854e-06	4.21251e-06	1.163e-05	5.41944e-05				0	0	0	23	39	0	0	0	0	0			0
RDN37-1	841	G		314	150	68	851	5922	788	1191	2247	4393	2153			2.84947e-06	2.79192e-06	4.36376e-07	1.66427e-06	5.37406e-05	1.46669e-05	7.643e-06	1.44197e-05	8.59125e-06	4.21055e-06			4.36376e-07	2.2281e-06	2.84947e-06	4.21055e-06	1.15055e-05	5.37406e-05				0	0	0	23	39	0	0	0	0	0			0
RDN37-1	842	G		314	150	68	834	5930	788	1191	2214	4450	2153			2.84947e-06	2.79192e-06	4.36376e-07	1.63103e-06	5.38132e-05	1.46669e-05	7.643e-06	1.42079e-05	8.70273e-06	4.21055e-06			4.36376e-07	2.21148e-06	2.84947e-06	4.21055e-06	1.14553e-05	5.38132e-05				0	0	0	0	0	0	0	16	23	0			0
RDN37-1	843	T		314	150	68	784	5766	753	1190	2179	4433	2153			2.84947e-06	2.79192e-06	4.36376e-07	1.53324e-06	5.2325e-05	1.40155e-05	7.63658e-06	1.39833e-05	8.66948e-06	4.21055e-06			4.36376e-07	2.16258e-06	2.84947e-06	4.21055e-06	1.13264e-05	5.2325e-05				0	0	0	0	0	0	0	0	6	0			0
RDN37-1	844	A		314	154	26	787	5447	728	1189	2167	4390	2046			2.84947e-06	2.86637e-06	1.6685e-07	1.53911e-06	4.94301e-05	1.35501e-05	7.63016e-06	1.39063e-05	8.58539e-06	4.0013e-06			1.6685e-07	2.19429e-06	2.86637e-06	4.0013e-06	1.10678e-05	4.94301e-05				0	0	0	71	0	0	0	50	98	0			0
RDN37-1	845	T		322	201	52	797	5090	732	995	1948	4485	2211			2.92207e-06	3.74118e-06	3.33699e-07	1.55867e-06	4.61904e-05	1.36246e-05	6.38521e-06	1.25009e-05	8.77117e-06	4.32398e-06			3.33699e-07	2.24037e-06	3.74118e-06	4.32398e-06	1.0636e-05	4.61904e-05				0	0	0	60	0	0	0	50	92	0			0
RDN37-1	846	A		322	192	49	797	4956	718	995	1848	4456	2264			2.92207e-06	3.57366e-06	3.14447e-07	1.55867e-06	4.49744e-05	1.3364e-05	6.38521e-06	1.18592e-05	8.71446e-06	4.42763e-06			3.14447e-07	2.24037e-06	3.57366e-06	4.42763e-06	1.02868e-05	4.49744e-05				0	0	0	0	0	0	0	0	0	0			0
RDN37-1	847	A		556	297	81	1023	5053	697	1037	1914	5122	2679			5.04556e-06	5.52801e-06	5.19801e-07	2.00065e-06	4.58547e-05	1.29731e-05	6.65474e-06	1.22827e-05	1.00169e-05	5.23924e-06			5.19801e-07	3.5231e-06	5.52801e-06	5.23924e-06	1.11498e-05	4.58547e-05				0	0	0	0	0	0	0	0	1	0			0
RDN37-1	848	C		556	296	81	1000	4832	691	1037	1912	4885	2706			5.04556e-06	5.50939e-06	5.19801e-07	1.95567e-06	4.38492e-05	1.28615e-05	6.65474e-06	1.22699e-05	9.55344e-06	5.29204e-06			5.19801e-07	3.50061e-06	5.50939e-06	5.29204e-06	1.09117e-05	4.38492e-05				0	0	0	0	0	0	0	0	0	0			0
RDN37-1	849	T		487	297	81	1004	4813	630	992	1886	4823	2704			4.4194e-06	5.52801e-06	5.19801e-07	1.96349e-06	4.36767e-05	1.17261e-05	6.36596e-06	1.2103e-05	9.43219e-06	5.28813e-06			5.19801e-07	3.19145e-06	5.52801e-06	5.28813e-06	1.05791e-05	4.36767e-05				0	0	0	0	0	0	0	0	0	0			0
RDN37-1	850	G		487	286	81	1004	4836	615	967	1864	4729	2666			4.4194e-06	5.32327e-06	5.19801e-07	1.96349e-06	4.38855e-05	1.14469e-05	6.20552e-06	1.19618e-05	9.24836e-06	5.21381e-06			5.19801e-07	3.19145e-06	5.32327e-06	5.21381e-06	1.03476e-05	4.38855e-05				0	0	0	66	0	0	0	0	0	0			0
RDN37-1	851	T		457	286	81	1019	4796	602	967	1862	4666	2666			4.14716e-06	5.32327e-06	5.19801e-07	1.99283e-06	4.35225e-05	1.12049e-05	6.20552e-06	1.1949e-05	9.12515e-06	5.21381e-06			5.19801e-07	3.06999e-06	5.32327e-06	5.21381e-06	1.0165e-05	4.35225e-05				0	0	0	90	0	0	28	17	57	0			0
RDN37-1	852	G		457	286	81	965	4795	599	935	1861	4666	2641			4.14716e-06	5.32327e-06	5.19801e-07	1.88722e-06	4.35134e-05	1.11491e-05	6.00017e-06	1.19426e-05	9.12515e-06	5.16492e-06			5.19801e-07	3.01719e-06	5.32327e-06	5.16492e-06	1.01371e-05	4.35134e-05				0	0	0	0	0	0	0	0	0	30			0
RDN37-1	853	G		457	286	81	939	4846	597	953	1861	4516	2607			4.14716e-06	5.32327e-06	5.19801e-07	1.83637e-06	4.39762e-05	1.11119e-05	6.11568e-06	1.19426e-05	8.8318e-06	5.09843e-06			5.19801e-07	2.99177e-06	5.32327e-06	5.09843e-06	9.97183e-06	4.39762e-05				0	0	0	25	1	0	0	0	0	0			0
RDN37-1	854	T		457	286	81	916	4631	560	878	1812	4516	2643			4.14716e-06	5.32327e-06	5.19801e-07	1.79139e-06	4.20251e-05	1.04232e-05	5.63439e-06	1.16281e-05	8.8318e-06	5.16883e-06			5.19801e-07	2.96927e-06	5.32327e-06	5.16883e-06	9.62749e-06	4.20251e-05				0	0	0	0	0	0	0	0	0	0			0
RDN37-1	855	A		457	282	81	924	4470	564	864	1751	4404	2570			4.14716e-06	5.24881e-06	5.19801e-07	1.80704e-06	4.05641e-05	1.04976e-05	5.54454e-06	1.12367e-05	8.61276e-06	5.02607e-06			5.19801e-07	2.9771e-06	5.24881e-06	5.02607e-06	9.5552e-06	4.05641e-05				0	0	0	0	0	0	0	0	0	0			0
RDN37-1	856	A		501	276	81	901	3428	542	733	1618	3521	2393			4.54645e-06	5.13714e-06	5.19801e-07	1.76206e-06	3.11082e-05	1.00881e-05	4.70388e-06	1.03832e-05	6.88591e-06	4.67991e-06			5.19801e-07	3.15425e-06	5.13714e-06	4.67991e-06	8.48703e-06	3.11082e-05				0	0	0	0	0	0	0	0	0	65			0
RDN37-1	857	T		467	274	81	901	3192	527	709	1555	3431	2274			4.2379e-06	5.09991e-06	5.19801e-07	1.76206e-06	2.89666e-05	9.80895e-06	4.54986e-06	9.97889e-06	6.7099e-06	4.44719e-06			5.19801e-07	2.99998e-06	5.09991e-06	4.44719e-06	8.25943e-06	2.89666e-05				0	0	0	0	0	0	0	0	0	65			0
RDN37-1	858	T		467	256	81	849	2940	496	596	1383	3173	2247			4.2379e-06	4.76488e-06	5.19801e-07	1.66036e-06	2.66797e-05	9.23196e-06	3.82471e-06	8.87512e-06	6.20534e-06	4.39439e-06			5.19801e-07	2.94913e-06	4.76488e-06	3.82471e-06	7.54023e-06	2.66797e-05				0	0	0	0	0	0	0	0	90	0			0
RDN37-1	859	C		494	230	58	662	2696	438	583	1382	3019	2185			4.48292e-06	4.28095e-06	3.72203e-07	1.29465e-06	2.44655e-05	8.15241e-06	3.74128e-06	8.8687e-06	5.90416e-06	4.27314e-06			3.72203e-07	2.7878e-06	4.48292e-06	3.74128e-06	7.02829e-06	2.44655e-05				0	0	0	0	0	0	0	0	0	0			0
RDN37-1	860	T		501	228	58	657	2635	427	583	1277	2979	2248			4.54645e-06	4.24372e-06	3.72203e-07	1.28487e-06	2.39119e-05	7.94767e-06	3.74128e-06	8.19489e-06	5.82594e-06	4.39634e-06			3.72203e-07	2.7643e-06	4.54645e-06	3.74128e-06	6.8868e-06	2.39119e-05				0	0	0	0	0	0	0	0	0	0			0
RDN37-1	861	A		501	225	58	657	2637	402	601	1209	2881	2317			4.54645e-06	4.18788e-06	3.72203e-07	1.28487e-06	2.39301e-05	7.48235e-06	3.85679e-06	7.75851e-06	5.63428e-06	4.53128e-06			3.72203e-07	2.73638e-06	4.54645e-06	3.85679e-06	6.55832e-06	2.39301e-05				0	0	0	0	0	0	0	0	0	0			0
RDN37-1	862	G		578	242	58	783	2595	400	623	1432	3741	2497			5.2452e-06	4.5043e-06	3.72203e-07	1.53129e-06	2.3549e-05	7.44513e-06	3.99798e-06	9.18957e-06	7.31616e-06	4.8833e-06			3.72203e-07	3.0178e-06	5.2452e-06	3.99798e-06	7.38064e-06	2.3549e-05				0	0	0	0	0	0	0	0	1	0			0
RDN37-1	863	A		538	242	58	783	2595	398	623	1430	3691	2527			4.88221e-06	4.5043e-06	3.72203e-07	1.53129e-06	2.3549e-05	7.4079e-06	3.99798e-06	9.17673e-06	7.21837e-06	4.94197e-06			3.72203e-07	3.0178e-06	4.88221e-06	3.99798e-06	7.31314e-06	2.3549e-05				0	0	0	0	0	0	0	0	3	0			0
RDN37-1	864	G		538	242	58	783	2530	399	639	1370	3658	2527			4.88221e-06	4.5043e-06	3.72203e-07	1.53129e-06	2.29591e-05	7.42651e-06	4.10065e-06	8.79169e-06	7.15384e-06	4.94197e-06			3.72203e-07	3.0178e-06	4.88221e-06	4.10065e-06	7.29017e-06	2.29591e-05				0	0	0	0	0	0	0	22	2	0			0
RDN37-1	865	C		497	231	58	750	2373	399	611	1389	3590	2424			4.51015e-06	4.29956e-06	3.72203e-07	1.46675e-06	2.15344e-05	7.42651e-06	3.92097e-06	8.91362e-06	7.02085e-06	4.74054e-06			3.72203e-07	2.88316e-06	4.51015e-06	3.92097e-06	7.22368e-06	2.15344e-05				0	0	0	0	0	0	0	31	50	0			0
RDN37-1	866	T		451	206	58	725	2225	369	630	1249	3575	2224			4.09271e-06	3.83424e-06	3.72203e-07	1.41786e-06	2.01913e-05	6.86813e-06	4.0429e-06	8.0152e-06	6.99152e-06	4.34941e-06			3.72203e-07	2.62605e-06	4.09271e-06	4.0429e-06	6.92982e-06	2.01913e-05				0	0	0	0	0	0	0	0	2	0			0
RDN37-1	867	A		392	131	66	584	2062	353	563	1165	3435	1998			3.5573e-06	2.43828e-06	4.23542e-07	1.14211e-06	1.87121e-05	6.57032e-06	3.61294e-06	7.47615e-06	6.71772e-06	3.90743e-06			4.23542e-07	1.79019e-06	3.5573e-06	3.61294e-06	6.64402e-06	1.87121e-05				0	0	0	0	0	0	0	0	0	0			0
RDN37-1	868	A		377	129	66	622	1845	354	649	1402	3438	2100			3.42118e-06	2.40105e-06	4.23542e-07	1.21643e-06	1.67429e-05	6.58894e-06	4.16482e-06	8.99705e-06	6.72359e-06	4.1069e-06			4.23542e-07	1.80874e-06	3.42118e-06	4.1069e-06	6.65626e-06	1.67429e-05				0	0	0	0	0	0	0	0	10	0			0
RDN37-1	869	T		359	119	66	623	1893	356	748	1402	3415	2035			3.25783e-06	2.21493e-06	4.23542e-07	1.21838e-06	1.71785e-05	6.62616e-06	4.80014e-06	8.99705e-06	6.67861e-06	3.97979e-06			4.23542e-07	1.71665e-06	3.25783e-06	3.97979e-06	6.65239e-06	1.71785e-05				0	0	0	0	0	0	0	0	0	0			0
RDN37-1	870	A		359	73	66	507	1874	336	748	1385	3350	2059			3.25783e-06	1.35874e-06	4.23542e-07	9.91524e-07	1.70061e-05	6.25391e-06	4.80014e-06	8.88795e-06	6.55149e-06	4.02672e-06			4.23542e-07	1.17513e-06	3.25783e-06	4.02672e-06	6.4027e-06	1.70061e-05				0	0	0	0	0	0	0	0	0	0			0
RDN37-1	871	C		445	76	121	591	2162	352	1166	2120	4223	2646			4.03826e-06	1.41457e-06	7.76493e-07	1.1558e-06	1.96196e-05	6.55171e-06	7.48257e-06	1.36047e-05	8.25879e-06	5.1747e-06			7.76493e-07	1.28519e-06	4.03826e-06	5.1747e-06	7.87068e-06	1.96196e-05				0	0	0	59	0	0	20	0	0	92			0
RDN37-1	872	A		445	67	122	592	2104	350	1183	2061	4278	2550			4.03826e-06	1.24706e-06	7.8291e-07	1.15776e-06	1.90933e-05	6.51449e-06	7.59166e-06	1.3226e-05	8.36635e-06	4.98695e-06			7.8291e-07	1.20241e-06	4.03826e-06	4.98695e-06	7.97901e-06	1.90933e-05				0	0	0	0	0	0	0	0	0	92			0
RDN37-1	873	T		465	114	96	734	2656	488	1846	2734	5941	3677			4.21976e-06	2.12186e-06	6.1606e-07	1.43546e-06	2.41025e-05	9.08305e-06	1.18463e-05	1.75449e-05	1.16186e-05	7.19099e-06			6.1606e-07	1.77866e-06	4.21976e-06	7.19099e-06	1.17325e-05	2.41025e-05				0	0	0	0	0	0	0	0	0	0			0
RDN37-1	874	G		411	103	96	734	2638	491	1901	2792	5890	3663			3.72972e-06	1.91712e-06	6.1606e-07	1.43546e-06	2.39392e-05	9.13889e-06	1.21993e-05	1.79171e-05	1.15189e-05	7.16361e-06			6.1606e-07	1.67629e-06	3.72972e-06	7.16361e-06	1.18591e-05	2.39392e-05				0	0	0	0	0	0	0	0	0	0			0
RDN37-1	875	C		357	112	96	734	2713	510	1901	2965	5890	3801			3.23968e-06	2.08464e-06	6.1606e-07	1.43546e-06	2.46198e-05	9.49254e-06	1.21993e-05	1.90273e-05	1.15189e-05	7.4335e-06			6.1606e-07	1.76005e-06	3.23968e-06	7.4335e-06	1.18591e-05	2.46198e-05				0	0	0	0	0	0	0	0	0	0			0
RDN37-1	876	T		338	112	96	709	2836	506	1959	2966	5918	3878			3.06726e-06	2.08464e-06	6.1606e-07	1.38657e-06	2.5736e-05	9.41809e-06	1.25715e-05	1.90337e-05	1.15736e-05	7.58408e-06			6.1606e-07	1.7356e-06	3.06726e-06	7.58408e-06	1.20726e-05	2.5736e-05				0	0	0	0	0	0	0	0	0	0			0
RDN37-1	877	T		331	110	96	785	2952	496	2022	3102	5977	4093			3.00374e-06	2.04741e-06	6.1606e-07	1.5352e-06	2.67886e-05	9.23196e-06	1.29758e-05	1.99065e-05	1.1689e-05	8.00455e-06			6.1606e-07	1.7913e-06	3.00374e-06	8.00455e-06	1.23324e-05	2.67886e-05				0	0	0	0	0	0	62	23	50	0			0
RDN37-1	878	A		331	110	96	762	2999	489	2022	3102	5977	4145			3.00374e-06	2.04741e-06	6.1606e-07	1.49022e-06	2.72152e-05	9.10167e-06	1.29758e-05	1.99065e-05	1.1689e-05	8.10625e-06			6.1606e-07	1.76881e-06	3.00374e-06	8.10625e-06	1.23324e-05	2.72152e-05				0	0	0	0	0	0	0	0	0	0			0
RDN37-1	879	A		467	227	138	1066	5917	818	3311	5147	8802	5637			4.2379e-06	4.22511e-06	8.85587e-07	2.08474e-06	5.36953e-05	1.52253e-05	2.12477e-05	3.30298e-05	1.72138e-05	1.10241e-05			8.85587e-07	3.15493e-06	4.2379e-06	1.10241e-05	1.92307e-05	5.36953e-05				0	1	2	0	0	0	21	26	0	2			0
RDN37-1	880	A		467	228	138	1066	6082	888	3464	5443	8938	5895			4.2379e-06	4.24372e-06	8.85587e-07	2.08474e-06	5.51926e-05	1.65282e-05	2.22295e-05	3.49293e-05	1.74798e-05	1.15287e-05			8.85587e-07	3.16132e-06	4.24372e-06	1.15287e-05	1.98546e-05	5.51926e-05				0	0	0	0	0	0	20	0	0	0			0
RDN37-1	881	A		467	235	138	1113	6494	973	3636	5616	9453	6143			4.2379e-06	4.37401e-06	8.85587e-07	2.17666e-06	5.89314e-05	1.81103e-05	2.33333e-05	3.60395e-05	1.84869e-05	1.20137e-05			8.85587e-07	3.20728e-06	4.37401e-06	1.20137e-05	2.09101e-05	5.89314e-05				0	0	0	0	0	0	0	0	0	0			0
RDN37-1	882	T		473	239	138	1126	6676	1027	3672	5667	9545	6343			4.29235e-06	4.44846e-06	8.85587e-07	2.20208e-06	6.0583e-05	1.91154e-05	2.35643e-05	3.63668e-05	1.86669e-05	1.24048e-05			8.85587e-07	3.24722e-06	4.44846e-06	1.24048e-05	2.13398e-05	6.0583e-05				0	0	0	0	0	0	0	0	0	0			0
RDN37-1	883	C		443	250	138	1064	6795	1041	3700	5709	9619	6394			4.02011e-06	4.6532e-06	8.85587e-07	2.08083e-06	6.16629e-05	1.93759e-05	2.3744e-05	3.66363e-05	1.88116e-05	1.25045e-05			8.85587e-07	3.05047e-06	4.6532e-06	1.25045e-05	2.156e-05	6.16629e-05				0	0	0	0	0	0	17	0	0	21			0
RDN37-1	884	T		366	253	138	1027	6822	1036	3699	5665	9594	6325			3.32136e-06	4.70904e-06	8.85587e-07	2.00847e-06	6.19079e-05	1.92829e-05	2.37376e-05	3.6354e-05	1.87627e-05	1.23696e-05			8.85587e-07	2.66491e-06	4.70904e-06	1.23696e-05	2.15102e-05	6.19079e-05				0	0	0	0	0	0	17	0	0	21			0
RDN37-1	885	C		316	254	138	1046	6842	1045	3707	5665	9532	6290			2.86762e-06	4.72766e-06	8.85587e-07	2.04563e-06	6.20894e-05	1.94504e-05	2.37889e-05	3.6354e-05	1.86414e-05	1.23012e-05			8.85587e-07	2.45662e-06	4.72766e-06	1.23012e-05	2.16197e-05	6.20894e-05				0	0	0	0	0	0	0	29	0	0			0
RDN37-1	886	G		344	254	138	1046	6842	1051	3730	5675	9565	6290			3.12171e-06	4.72766e-06	8.85587e-07	2.04563e-06	6.20894e-05	1.95621e-05	2.39365e-05	3.64182e-05	1.8706e-05	1.23012e-05			8.85587e-07	2.58367e-06	4.72766e-06	1.23012e-05	2.17493e-05	6.20894e-05				0	0	0	0	0	0	0	29	0	0			0
RDN37-1	887	A		344	254	138	1046	6884	1053	3811	5715	9581	6290			3.12171e-06	4.72766e-06	8.85587e-07	2.04563e-06	6.24705e-05	1.95993e-05	2.44563e-05	3.66748e-05	1.87373e-05	1.23012e-05			8.85587e-07	2.58367e-06	4.72766e-06	1.23012e-05	2.20278e-05	6.24705e-05				0	0	0	0	0	0	0	39	0	0			0
RDN37-1	888	C		344	254	138	1046	6923	1053	3831	5753	9581	6257			3.12171e-06	4.72766e-06	8.85587e-07	2.04563e-06	6.28244e-05	1.95993e-05	2.45847e-05	3.69187e-05	1.87373e-05	1.22366e-05			8.85587e-07	2.58367e-06	4.72766e-06	1.22366e-05	2.2092e-05	6.28244e-05				0	0	0	0	1	0	0	0	0	0			0
RDN37-1	889	C		286	244	138	997	6844	1029	3840	5687	9549	6184			2.59538e-06	4.54153e-06	8.85587e-07	1.9498e-06	6.21075e-05	1.91526e-05	2.46424e-05	3.64952e-05	1.86747e-05	1.20939e-05			8.85587e-07	2.27259e-06	4.54153e-06	1.20939e-05	2.18975e-05	6.21075e-05				0	0	0	0	45	0	55	20	200	74			0
RDN37-1	890	C		286	236	138	989	6740	1019	3840	5600	9590	6163			2.59538e-06	4.39262e-06	8.85587e-07	1.93416e-06	6.11638e-05	1.89665e-05	2.46424e-05	3.59369e-05	1.87549e-05	1.20528e-05			8.85587e-07	2.26477e-06	4.39262e-06	1.20528e-05	2.18044e-05	6.11638e-05				0	0	0	0	0	0	14	19	38	0			0
RDN37-1	891	T		286	236	138	989	6740	1012	3844	5623	9592	6134			2.59538e-06	4.39262e-06	8.85587e-07	1.93416e-06	6.11638e-05	1.88362e-05	2.46681e-05	3.60845e-05	1.87588e-05	1.19961e-05			8.85587e-07	2.26477e-06	4.39262e-06	1.19961e-05	2.17521e-05	6.11638e-05				0	0	0	0	0	0	9	1	0	0			0
RDN37-1	892	T		286	237	138	936	6536	983	3794	5339	9135	6085			2.59538e-06	4.41124e-06	8.85587e-07	1.83051e-06	5.93125e-05	1.82964e-05	2.43472e-05	3.42619e-05	1.7865e-05	1.19002e-05			8.85587e-07	2.21294e-06	4.41124e-06	1.19002e-05	2.13218e-05	5.93125e-05				15	0	0	169	511	78	700	683	1660	1208			1.36121e-07
RDN37-1	893	T		286	237	138	995	6594	1003	4051	5448	9371	6259			2.59538e-06	4.41124e-06	8.85587e-07	1.94589e-06	5.98389e-05	1.86687e-05	2.59965e-05	3.49614e-05	1.83266e-05	1.22405e-05			8.85587e-07	2.27063e-06	4.41124e-06	1.22405e-05	2.23326e-05	5.98389e-05				0	0	0	0	0	0	0	0	0	29			0
RDN37-1	894	G		286	237	138	995	6581	996	4081	5470	9314	6339			2.59538e-06	4.41124e-06	8.85587e-07	1.94589e-06	5.97209e-05	1.85384e-05	2.6189e-05	3.51026e-05	1.82151e-05	1.2397e-05			8.85587e-07	2.27063e-06	4.41124e-06	1.2397e-05	2.23637e-05	5.97209e-05				0	0	0	25	0	0	11	0	16	0			0
RDN37-1	895	G		286	245	138	994	6580	996	4081	5470	9314	6339			2.59538e-06	4.56014e-06	8.85587e-07	1.94393e-06	5.97118e-05	1.85384e-05	2.6189e-05	3.51026e-05	1.82151e-05	1.2397e-05			8.85587e-07	2.26966e-06	4.56014e-06	1.2397e-05	2.23637e-05	5.97118e-05				0	0	0	25	0	0	73	0	16	0			0
RDN37-1	896	A		270	247	83	993	6413	976	4080	5371	9238	6310			2.45018e-06	4.59737e-06	5.32636e-07	1.94198e-06	5.81963e-05	1.81661e-05	2.61826e-05	3.44673e-05	1.80665e-05	1.23403e-05			5.32636e-07	2.19608e-06	4.59737e-06	1.23403e-05	2.21743e-05	5.81963e-05				0	0	0	0	0	0	0	0	0	0			0
RDN37-1	897	A		270	247	83	993	6306	975	4016	5296	9220	6231			2.45018e-06	4.59737e-06	5.32636e-07	1.94198e-06	5.72253e-05	1.81475e-05	2.57719e-05	3.3986e-05	1.80313e-05	1.21858e-05			5.32636e-07	2.19608e-06	4.59737e-06	1.21858e-05	2.19597e-05	5.72253e-05				0	0	0	0	0	0	0	0	0	0			0
RDN37-1	898	G		270	237	83	976	6282	972	3981	5233	9279	6242			2.45018e-06	4.41124e-06	5.32636e-07	1.90873e-06	5.70075e-05	1.80917e-05	2.55473e-05	3.35817e-05	1.81466e-05	1.22073e-05			5.32636e-07	2.17946e-06	4.41124e-06	1.22073e-05	2.1847e-05	5.70075e-05				0	0	0	0	0	0	0	0	0	0			0
RDN37-1	899	A		268	227	83	951	6227	969	3860	5069	8942	6227			2.43203e-06	4.22511e-06	5.32636e-07	1.85984e-06	5.65084e-05	1.80358e-05	2.47708e-05	3.25293e-05	1.74876e-05	1.21779e-05			5.32636e-07	2.14594e-06	4.22511e-06	1.21779e-05	2.14033e-05	5.65084e-05				0	0	0	0	0	0	0	0	0	0			0
RDN37-1	900	G		268	224	83	873	5951	901	3254	4348	7465	5392			2.43203e-06	4.16927e-06	5.32636e-07	1.7073e-06	5.40038e-05	1.67701e-05	2.08819e-05	2.79024e-05	1.45991e-05	1.0545e-05			5.32636e-07	2.06966e-06	4.16927e-06	1.0545e-05	1.8826e-05	5.40038e-05				0	0	0	0	0	0	0	0	0	0			0
RDN37-1	901	A		262	220	81	845	5747	875	2751	4144	6590	4628			2.37758e-06	4.09482e-06	5.19801e-07	1.65254e-06	5.21525e-05	1.62862e-05	1.7654e-05	2.65933e-05	1.28879e-05	9.05083e-06			5.19801e-07	2.01506e-06	4.09482e-06	9.05083e-06	1.69701e-05	5.21525e-05				0	0	0	0	0	0	0	0	0	0			0
RDN37-1	902	T		262	201	81	785	5747	857	2664	3874	6217	4354			2.37758e-06	3.74118e-06	5.19801e-07	1.5352e-06	5.21525e-05	1.59512e-05	1.70957e-05	2.48606e-05	1.21584e-05	8.51498e-06			5.19801e-07	1.95639e-06	3.74118e-06	8.51498e-06	1.65234e-05	5.21525e-05				0	0	0	0	0	0	0	0	0	0			0
RDN37-1	903	G		224	158	81	753	5380	809	2297	3665	5594	3608			2.03274e-06	2.94083e-06	5.19801e-07	1.47262e-06	4.88221e-05	1.50578e-05	1.47405e-05	2.35194e-05	1.094e-05	7.05605e-06			5.19801e-07	1.75268e-06	2.94083e-06	7.05605e-06	1.48991e-05	4.88221e-05				0	0	0	0	0	0	0	0	0	0			0
RDN37-1	904	T		224	140	81	665	4997	778	2142	3329	5242	3349			2.03274e-06	2.60579e-06	5.19801e-07	1.30052e-06	4.53465e-05	1.44808e-05	1.37458e-05	2.13632e-05	1.02516e-05	6.54953e-06			5.19801e-07	1.66663e-06	2.60579e-06	6.54953e-06	1.41133e-05	4.53465e-05				0	0	0	0	0	0	0	0	0	0			0
RDN37-1	905	A		209	94	56	466	3640	408	1403	2273	3775	2295			1.89662e-06	1.7496e-06	3.59369e-07	9.11342e-07	3.30321e-05	7.59403e-06	9.00347e-06	1.45865e-05	7.38265e-06	4.48826e-06			3.59369e-07	1.33047e-06	1.89662e-06	4.48826e-06	8.29875e-06	3.30321e-05				0	0	0	0	0	0	0	0	0	0			0
RDN37-1	906	T		180	115	86	486	3231	364	1327	1616	3673	1952			1.63345e-06	2.14047e-06	5.51887e-07	9.50455e-07	2.93205e-05	6.77507e-06	8.51575e-06	1.03703e-05	7.18317e-06	3.81747e-06			5.51887e-07	1.29195e-06	2.14047e-06	3.81747e-06	7.84946e-06	2.93205e-05				0	0	0	0	0	0	0	0	0	0			0
RDN37-1	907	T		174	112	86	486	3207	343	1287	1557	3646	1903			1.57901e-06	2.08464e-06	5.51887e-07	9.50455e-07	2.91027e-05	6.3842e-06	8.25906e-06	9.99173e-06	7.13037e-06	3.72164e-06			5.51887e-07	1.26473e-06	2.08464e-06	3.72164e-06	7.69471e-06	2.91027e-05				0	0	0	4	0	0	2	90	1	0			0
RDN37-1	908	T		174	112	86	486	3160	338	1267	1454	3543	1916			1.57901e-06	2.08464e-06	5.51887e-07	9.50455e-07	2.86762e-05	6.29113e-06	8.13071e-06	9.33075e-06	6.92893e-06	3.74706e-06			5.51887e-07	1.26473e-06	2.08464e-06	3.74706e-06	7.52982e-06	2.86762e-05				0	0	0	1	0	0	0	0	0	0			0
RDN37-1	909	A		174	111	86	486	3176	329	1246	1439	3543	1916			1.57901e-06	2.06602e-06	5.51887e-07	9.50455e-07	2.88214e-05	6.12362e-06	7.99595e-06	9.23449e-06	6.92893e-06	3.74706e-06			5.51887e-07	1.26473e-06	2.06602e-06	3.74706e-06	7.46244e-06	2.88214e-05				0	0	0	0	0	0	0	0	0	0			0
RDN37-1	910	T		190	119	112	608	3443	395	1285	1716	3970	2065			1.7242e-06	2.21493e-06	7.18737e-07	1.18905e-06	3.12443e-05	7.35206e-06	8.24622e-06	1.10121e-05	7.764e-06	4.03846e-06			7.18737e-07	1.45662e-06	2.21493e-06	4.03846e-06	8.00511e-06	3.12443e-05				0	0	0	27	0	0	41	0	0	0			0
RDN37-1	911	T		190	117	112	608	3427	393	1242	1710	3967	2065			1.7242e-06	2.1777e-06	7.18737e-07	1.18905e-06	3.10991e-05	7.31484e-06	7.97028e-06	1.09736e-05	7.75814e-06	4.03846e-06			7.18737e-07	1.45662e-06	2.1777e-06	4.03846e-06	7.86421e-06	3.10991e-05				0	0	0	21	0	0	0	30	0	0			0
RDN37-1	912	A		190	114	112	608	3375	390	1191	1708	3910	2087			1.7242e-06	2.12186e-06	7.18737e-07	1.18905e-06	3.06273e-05	7.259e-06	7.643e-06	1.09607e-05	7.64666e-06	4.08148e-06			7.18737e-07	1.45662e-06	2.12186e-06	4.08148e-06	7.64483e-06	3.06273e-05				0	0	0	0	0	0	0	0	0	0			0
RDN37-1	913	G		143	119	112	631	3642	451	1267	1975	4240	2482			1.29769e-06	2.21493e-06	7.18737e-07	1.23403e-06	3.30502e-05	8.39438e-06	8.13071e-06	1.26742e-05	8.29203e-06	4.85397e-06			7.18737e-07	1.26586e-06	2.21493e-06	4.85397e-06	8.34321e-06	3.30502e-05				0	0	0	0	0	0	0	23	3	0			0
RDN37-1	914	A		143	119	112	631	3642	452	1200	1937	4211	2483			1.29769e-06	2.21493e-06	7.18737e-07	1.23403e-06	3.30502e-05	8.41299e-06	7.70075e-06	1.24303e-05	8.23532e-06	4.85593e-06			7.18737e-07	1.26586e-06	2.21493e-06	4.85593e-06	8.32416e-06	3.30502e-05				0	0	0	0	0	0	0	23	30	0			0
RDN37-1	915	T		143	115	112	631	3585	451	1182	1945	4335	2450			1.29769e-06	2.14047e-06	7.18737e-07	1.23403e-06	3.2533e-05	8.39438e-06	7.58524e-06	1.24816e-05	8.47782e-06	4.79139e-06			7.18737e-07	1.26586e-06	2.14047e-06	4.79139e-06	8.4361e-06	3.2533e-05				0	0	0	0	0	0	0	0	6	0			0
RDN37-1	916	A		122	115	112	630	3569	455	1147	1897	4277	2379			1.10712e-06	2.14047e-06	7.18737e-07	1.23207e-06	3.23878e-05	8.46883e-06	7.36064e-06	1.21736e-05	8.36439e-06	4.65254e-06			7.18737e-07	1.16959e-06	2.14047e-06	4.65254e-06	8.41661e-06	3.23878e-05				0	0	0	26	0	0	0	1	73	0			0
RDN37-1	917	A		91	143	134	1027	4415	650	1933	3938	6559	4082			8.25802e-07	2.66163e-06	8.59918e-07	2.00847e-06	4.0065e-05	1.20983e-05	1.24046e-05	2.52713e-05	1.28272e-05	7.98304e-06			8.25802e-07	1.43419e-06	2.66163e-06	7.98304e-06	1.26159e-05	4.0065e-05				0	0	0	0	10	0	1	1	55	1			0
RDN37-1	918	A		92	150	134	997	4502	663	1858	3878	6577	4099			8.34876e-07	2.79192e-06	8.59918e-07	1.9498e-06	4.08545e-05	1.23403e-05	1.19233e-05	2.48863e-05	1.28624e-05	8.01629e-06			8.34876e-07	1.40486e-06	2.79192e-06	8.01629e-06	1.26014e-05	4.08545e-05				0	0	0	0	0	0	0	0	49	0			0
RDN37-1	919	A		128	154	134	1030	4689	689	1876	3986	6888	4196			1.16157e-06	2.86637e-06	8.59918e-07	2.01434e-06	4.25515e-05	1.28242e-05	1.20388e-05	2.55793e-05	1.34706e-05	8.20599e-06			8.59918e-07	1.58795e-06	2.86637e-06	8.20599e-06	1.31474e-05	4.25515e-05				0	0	0	0	0	0	0	0	0	0			0
RDN37-1	920	A		128	139	134	1069	4692	700	1876	3849	6953	4263			1.16157e-06	2.58718e-06	8.59918e-07	2.09061e-06	4.25787e-05	1.3029e-05	1.20388e-05	2.47002e-05	1.35978e-05	8.33702e-06			8.59918e-07	1.62609e-06	2.58718e-06	8.33702e-06	1.33134e-05	4.25787e-05				0	0	0	0	0	0	0	0	0	0			0
RDN37-1	921	A		97	139	134	1039	4662	731	1861	3883	7019	4257			8.8025e-07	2.58718e-06	8.59918e-07	2.03194e-06	4.23065e-05	1.3606e-05	1.19426e-05	2.49184e-05	1.37268e-05	8.32528e-06			8.59918e-07	1.45609e-06	2.58718e-06	8.32528e-06	1.36664e-05	4.23065e-05				0	0	0	0	0	0	0	0	0	0			0
RDN37-1	922	T		97	138	134	984	4663	742	1806	4126	7189	4331			8.8025e-07	2.56857e-06	8.59918e-07	1.92438e-06	4.23155e-05	1.38107e-05	1.15896e-05	2.64778e-05	1.40593e-05	8.47e-06			8.59918e-07	1.40231e-06	2.56857e-06	8.47e-06	1.3935e-05	4.23155e-05				0	0	0	0	0	0	0	0	0	0			0
RDN37-1	923	C		97	146	134	905	4653	736	1765	4067	7192	4335			8.8025e-07	2.71747e-06	8.59918e-07	1.76988e-06	4.22248e-05	1.3699e-05	1.13265e-05	2.60991e-05	1.40652e-05	8.47782e-06			8.59918e-07	1.32507e-06	2.71747e-06	8.47782e-06	1.38821e-05	4.22248e-05				0	0	0	0	0	0	0	0	0	0			0
RDN37-1	924	A		97	140	134	902	4675	753	1778	4185	7291	4394			8.8025e-07	2.60579e-06	8.59918e-07	1.76401e-06	4.24244e-05	1.40155e-05	1.141e-05	2.68564e-05	1.42588e-05	8.59321e-06			8.59918e-07	1.32213e-06	2.60579e-06	8.59321e-06	1.41371e-05	4.24244e-05				0	0	0	0	0	0	0	0	0	0			0
RDN37-1	925	A		138	179	216	1167	6853	1055	2426	5588	9776	5887			1.25231e-06	3.33169e-06	1.38614e-06	2.28227e-06	6.21892e-05	1.96365e-05	1.55684e-05	3.58598e-05	1.91186e-05	1.1513e-05			1.25231e-06	1.8342e-06	3.33169e-06	1.1513e-05	1.93776e-05	6.21892e-05				0	0	0	23	0	0	16	65	0	0			0
RDN37-1	926	T		138	179	216	1142	6968	1062	2446	5638	9794	5932			1.25231e-06	3.33169e-06	1.38614e-06	2.23337e-06	6.32328e-05	1.97668e-05	1.56967e-05	3.61807e-05	1.91538e-05	1.1601e-05			1.25231e-06	1.80975e-06	3.33169e-06	1.1601e-05	1.94603e-05	6.32328e-05				0	0	0	0	0	0	0	0	0	0			0
RDN37-1	927	G		137	175	216	1083	7044	1067	2418	5685	9814	5932			1.24324e-06	3.25724e-06	1.38614e-06	2.11799e-06	6.39225e-05	1.98599e-05	1.5517e-05	3.64823e-05	1.91929e-05	1.1601e-05			1.24324e-06	1.75206e-06	3.25724e-06	1.1601e-05	1.95264e-05	6.39225e-05				0	0	30	1	0	0	0	0	0	0			0
RDN37-1	928	T		123	164	216	1083	7044	1067	2448	5685	9770	5902			1.11619e-06	3.0525e-06	1.38614e-06	2.11799e-06	6.39225e-05	1.98599e-05	1.57095e-05	3.64823e-05	1.91069e-05	1.15424e-05			1.11619e-06	1.75206e-06	3.0525e-06	1.15424e-05	1.94834e-05	6.39225e-05				0	0	0	0	0	0	0	0	34	0			0
RDN37-1	929	C		123	164	216	1082	7067	1068	2477	5681	9884	5908			1.11619e-06	3.0525e-06	1.38614e-06	2.11603e-06	6.41312e-05	1.98785e-05	1.58956e-05	3.64567e-05	1.93298e-05	1.15541e-05			1.11619e-06	1.75108e-06	3.0525e-06	1.15541e-05	1.96042e-05	6.41312e-05				0	0	0	1	0	0	60	73	263	38			0
RDN37-1	930	T		123	164	216	1103	7191	1070	2495	5745	9979	5825			1.11619e-06	3.0525e-06	1.38614e-06	2.1571e-06	6.52565e-05	1.99157e-05	1.60112e-05	3.68674e-05	1.95156e-05	1.13918e-05			1.11619e-06	1.77162e-06	3.0525e-06	1.13918e-05	1.97157e-05	6.52565e-05				0	0	0	0	0	0	58	73	296	36			0
RDN37-1	931	T		123	163	186	1068	7229	1073	2516	5709	9972	5816			1.11619e-06	3.03389e-06	1.19362e-06	2.08865e-06	6.56013e-05	1.99716e-05	1.61459e-05	3.66363e-05	1.95019e-05	1.13742e-05			1.11619e-06	1.64114e-06	3.03389e-06	1.13742e-05	1.97367e-05	6.56013e-05				0	0	0	69	32	11	231	362	661	572			0
RDN37-1	932	C		123	163	186	1068	7199	1062	2556	5740	9972	5846			1.11619e-06	3.03389e-06	1.19362e-06	2.08865e-06	6.53291e-05	1.97668e-05	1.64026e-05	3.68353e-05	1.95019e-05	1.14328e-05			1.11619e-06	1.64114e-06	3.03389e-06	1.14328e-05	1.96344e-05	6.53291e-05				0	0	0	1	0	0	0	27	0	25			0
RDN37-1	933	G		123	158	186	1068	7244	1065	2568	5768	9925	5845			1.11619e-06	2.94083e-06	1.19362e-06	2.08865e-06	6.57374e-05	1.98226e-05	1.64796e-05	3.7015e-05	1.941e-05	1.14309e-05			1.11619e-06	1.64114e-06	2.94083e-06	1.14309e-05	1.96163e-05	6.57374e-05				0	0	0	0	30	1	0	127	71	36			0
RDN37-1	934	G		123	158	186	1045	7282	1062	2532	5768	9898	5845			1.11619e-06	2.94083e-06	1.19362e-06	2.04367e-06	6.60823e-05	1.97668e-05	1.62486e-05	3.7015e-05	1.93572e-05	1.14309e-05			1.11619e-06	1.61865e-06	2.94083e-06	1.14309e-05	1.9562e-05	6.60823e-05				0	0	0	0	0	0	0	0	3	24			0
RDN37-1	935	A		123	158	186	1045	7282	1056	2532	5736	9894	5768			1.11619e-06	2.94083e-06	1.19362e-06	2.04367e-06	6.60823e-05	1.96551e-05	1.62486e-05	3.68096e-05	1.93494e-05	1.12803e-05			1.11619e-06	1.61865e-06	2.94083e-06	1.12803e-05	1.95023e-05	6.60823e-05				0	0	0	0	0	0	0	0	0	0			0
RDN37-1	936	C		123	158	186	1045	7282	1049	2472	5770	9836	5768			1.11619e-06	2.94083e-06	1.19362e-06	2.04367e-06	6.60823e-05	1.95248e-05	1.58636e-05	3.70278e-05	1.9236e-05	1.12803e-05			1.11619e-06	1.61865e-06	2.94083e-06	1.12803e-05	1.93804e-05	6.60823e-05				0	0	0	0	0	0	0	0	0	0			0
RDN37-1	937	T		123	150	186	1022	7281	1034	2434	5696	9836	5767			1.11619e-06	2.79192e-06	1.19362e-06	1.99869e-06	6.60732e-05	1.92457e-05	1.56197e-05	3.65529e-05	1.9236e-05	1.12783e-05			1.11619e-06	1.59616e-06	2.79192e-06	1.12783e-05	1.92408e-05	6.60732e-05				0	0	0	0	0	0	0	73	185	52			0
RDN37-1	938	C		123	137	186	1022	7230	1031	2440	5695	9808	5738			1.11619e-06	2.54996e-06	1.19362e-06	1.99869e-06	6.56104e-05	1.91898e-05	1.56582e-05	3.65465e-05	1.91812e-05	1.12216e-05			1.11619e-06	1.59616e-06	2.54996e-06	1.12216e-05	1.91855e-05	6.56104e-05				0	0	0	0	0	0	0	73	196	52			0
RDN37-1	939	T		123	143	186	1022	7282	1015	2483	5690	9892	5672			1.11619e-06	2.66163e-06	1.19362e-06	1.99869e-06	6.60823e-05	1.8892e-05	1.59341e-05	3.65144e-05	1.93455e-05	1.10926e-05			1.11619e-06	1.59616e-06	2.66163e-06	1.10926e-05	1.91187e-05	6.60823e-05				0	0	0	0	0	0	0	0	31	0			0
RDN37-1	940	T		123	152	228	1074	7355	1007	2483	5692	9665	5673			1.11619e-06	2.82915e-06	1.46314e-06	2.10039e-06	6.67447e-05	1.87431e-05	1.59341e-05	3.65272e-05	1.89015e-05	1.10945e-05			1.11619e-06	1.78177e-06	2.82915e-06	1.10945e-05	1.88223e-05	6.67447e-05				0	4	0	88	87	2	2	133	524	269			0
RDN37-1	941	T		123	152	228	1093	7374	1007	2465	5663	9802	5698			1.11619e-06	2.82915e-06	1.46314e-06	2.13755e-06	6.69172e-05	1.87431e-05	1.58186e-05	3.63411e-05	1.91695e-05	1.11434e-05			1.11619e-06	1.80034e-06	2.82915e-06	1.11434e-05	1.89563e-05	6.69172e-05				0	0	0	0	0	0	0	0	63	39			0
RDN37-1	942	G		123	152	228	1093	7374	1001	2465	5662	9798	5688			1.11619e-06	2.82915e-06	1.46314e-06	2.13755e-06	6.69172e-05	1.86314e-05	1.58186e-05	3.63347e-05	1.91616e-05	1.11238e-05			1.11619e-06	1.80034e-06	2.82915e-06	1.11238e-05	1.88965e-05	6.69172e-05				0	0	0	0	0	0	0	0	63	0			0
RDN37-1	943	A		171	152	228	1033	7335	1001	2465	5688	9727	5635			1.55178e-06	2.82915e-06	1.46314e-06	2.02021e-06	6.65632e-05	1.86314e-05	1.58186e-05	3.65016e-05	1.90228e-05	1.10202e-05			1.46314e-06	1.78599e-06	2.82915e-06	1.10202e-05	1.88271e-05	6.65632e-05				0	0	0	0	0	0	0	0	0	0			0
RDN37-1	944	T		171	143	202	1033	6979	966	2425	5646	9572	5563			1.55178e-06	2.66163e-06	1.29629e-06	2.02021e-06	6.33326e-05	1.798e-05	1.55619e-05	3.62321e-05	1.87197e-05	1.08794e-05			1.29629e-06	1.78599e-06	2.66163e-06	1.08794e-05	1.83498e-05	6.33326e-05				0	0	0	0	0	0	0	0	0	0			0
RDN37-1	945	G		171	143	202	982	6863	954	2356	5619	9260	5554			1.55178e-06	2.66163e-06	1.29629e-06	1.92047e-06	6.228e-05	1.77566e-05	1.51191e-05	3.60588e-05	1.81095e-05	1.08618e-05			1.29629e-06	1.73612e-06	2.66163e-06	1.08618e-05	1.79331e-05	6.228e-05				0	0	0	0	0	0	0	0	1	0			0
RDN37-1	946	A		171	135	202	949	6456	902	2324	5303	8875	5439			1.55178e-06	2.51273e-06	1.29629e-06	1.85593e-06	5.85865e-05	1.67888e-05	1.49138e-05	3.40309e-05	1.73566e-05	1.06369e-05			1.29629e-06	1.70386e-06	2.51273e-06	1.06369e-05	1.70727e-05	5.85865e-05				0	0	0	0	0	0	0	0	38	0			0
RDN37-1	947	T		104	129	202	916	5673	751	2117	4891	8194	4888			9.43773e-07	2.40105e-06	1.29629e-06	1.79139e-06	5.1481e-05	1.39782e-05	1.35854e-05	3.1387e-05	1.60247e-05	9.55931e-06			9.43773e-07	1.54384e-06	2.40105e-06	9.55931e-06	1.50015e-05	5.1481e-05				0	0	0	0	0	0	19	0	0	0			0
RDN37-1	948	T		104	128	202	882	5467	739	2139	4690	8071	4785			9.43773e-07	2.38244e-06	1.29629e-06	1.7249e-06	4.96116e-05	1.37549e-05	1.37266e-05	3.00971e-05	1.57842e-05	9.35787e-06			9.43773e-07	1.5106e-06	2.38244e-06	9.35787e-06	1.47695e-05	4.96116e-05				0	0	47	0	0	0	0	86	179	80			0
RDN37-1	949	C		104	109	202	823	5230	700	2053	4625	7886	4706			9.43773e-07	2.0288e-06	1.29629e-06	1.60952e-06	4.74609e-05	1.3029e-05	1.31747e-05	2.968e-05	1.54224e-05	9.20338e-06			9.43773e-07	1.4529e-06	2.0288e-06	9.20338e-06	1.42986e-05	4.74609e-05				0	0	0	0	0	0	0	0	0	0			0
RDN37-1	950	A		104	107	157	820	4916	682	1968	4474	7658	4466			9.43773e-07	1.99157e-06	1.00752e-06	1.60365e-06	4.46114e-05	1.26939e-05	1.26292e-05	2.8711e-05	1.49765e-05	8.73402e-06			9.43773e-07	1.30558e-06	1.99157e-06	8.73402e-06	1.38352e-05	4.46114e-05				0	0	0	0	0	0	0	0	1	0			0
RDN37-1	951	T		48	48	182	757	2891	530	1130	3749	6469	3563			4.35588e-07	8.93415e-07	1.16795e-06	1.48044e-06	2.62351e-05	9.86479e-06	7.25154e-06	2.40584e-05	1.26512e-05	6.96805e-06			4.35588e-07	1.03068e-06	1.48044e-06	6.96805e-06	1.1258e-05	2.62351e-05				0	0	0	0	0	0	0	0	48	0			0
RDN37-1	952	A		48	49	171	731	2817	533	1015	3362	6079	3202			4.35588e-07	9.12028e-07	1.09736e-06	1.42959e-06	2.55636e-05	9.92063e-06	6.51355e-06	2.15749e-05	1.18885e-05	6.26205e-06			4.35588e-07	1.00469e-06	1.42959e-06	6.26205e-06	1.09046e-05	2.55636e-05				0	0	0	0	0	0	0	0	0	0			0
RDN37-1	953	A		96	94	189	961	3236	672	1107	3980	8121	3644			8.71175e-07	1.7496e-06	1.21287e-06	1.8794e-06	2.93659e-05	1.25078e-05	7.10395e-06	2.55408e-05	1.5882e-05	7.12646e-06			8.71175e-07	1.48124e-06	1.8794e-06	7.10395e-06	1.41949e-05	2.93659e-05				0	0	0	1	0	0	0	0	0	0			0
RDN37-1	954	T		96	93	189	958	3220	662	1107	3919	8004	3647			8.71175e-07	1.73099e-06	1.21287e-06	1.87353e-06	2.92207e-05	1.23217e-05	7.10395e-06	2.51494e-05	1.56532e-05	7.13232e-06			8.71175e-07	1.47193e-06	1.87353e-06	7.10395e-06	1.39874e-05	2.92207e-05				0	0	0	0	0	0	0	0	0	0			0
RDN37-1	955	A		96	94	189	935	3215	654	1113	3808	7955	3590			8.71175e-07	1.7496e-06	1.21287e-06	1.82855e-06	2.91753e-05	1.21728e-05	7.14245e-06	2.44371e-05	1.55573e-05	7.02085e-06			8.71175e-07	1.48124e-06	1.82855e-06	7.02085e-06	1.38651e-05	2.91753e-05				0	0	0	0	0	0	0	0	0	0			0
RDN37-1	956	A		352	169	400	1580	4523	897	2128	5614	13607	6703			3.19431e-06	3.14557e-06	2.56692e-06	3.08996e-06	4.10451e-05	1.66957e-05	1.3656e-05	3.60267e-05	2.66108e-05	1.31088e-05			2.56692e-06	3.11776e-06	3.19431e-06	1.31088e-05	2.16532e-05	4.10451e-05				0	0	0	0	0	0	0	0	0	0			0
RDN37-1	957	C		352	169	418	1579	4543	895	2126	5648	13693	6922			3.19431e-06	3.14557e-06	2.68243e-06	3.088e-06	4.12266e-05	1.66585e-05	1.36432e-05	3.62449e-05	2.6779e-05	1.35371e-05			2.68243e-06	3.11678e-06	3.19431e-06	1.35371e-05	2.17187e-05	4.12266e-05				0	0	0	0	0	0	0	0	0	0			0
RDN37-1	958	T		352	172	461	1557	4572	923	2175	5738	13715	6969			3.19431e-06	3.2014e-06	2.95837e-06	3.04498e-06	4.14897e-05	1.71796e-05	1.39576e-05	3.68224e-05	2.6822e-05	1.36291e-05			2.95837e-06	3.11964e-06	3.2014e-06	1.36291e-05	2.20008e-05	4.14897e-05				0	0	0	0	0	0	0	0	0	0			0
RDN37-1	959	T		352	172	526	1797	4495	889	2134	5546	13893	7042			3.19431e-06	3.2014e-06	3.3755e-06	3.51434e-06	4.0791e-05	1.65468e-05	1.36945e-05	3.55903e-05	2.71701e-05	1.37718e-05			3.19431e-06	3.28845e-06	3.51434e-06	1.36945e-05	2.18584e-05	4.0791e-05				0	5	50	277	71	32	154	653	2131	387			0
RDN37-1	960	T		352	172	545	1888	4599	900	2213	5782	14073	7247			3.19431e-06	3.2014e-06	3.49743e-06	3.6923e-06	4.17347e-05	1.67515e-05	1.42015e-05	3.71048e-05	2.75221e-05	1.41727e-05			3.19431e-06	3.34942e-06	3.6923e-06	1.41727e-05	2.21368e-05	4.17347e-05				0	0	0	40	0	0	0	73	78	70			0
RDN37-1	961	T		352	171	559	1910	4675	904	2245	5863	14203	7439			3.19431e-06	3.18279e-06	3.58727e-06	3.73533e-06	4.24244e-05	1.6826e-05	1.44068e-05	3.76246e-05	2.77764e-05	1.45482e-05			3.18279e-06	3.39079e-06	3.73533e-06	1.44068e-05	2.23012e-05	4.24244e-05				0	0	0	0	0	0	0	0	0	0			0
RDN37-1	962	C		352	162	582	1963	4731	914	2261	5928	14250	7565			3.19431e-06	3.01528e-06	3.73487e-06	3.83898e-06	4.29326e-05	1.70121e-05	1.45095e-05	3.80417e-05	2.78683e-05	1.47946e-05			3.01528e-06	3.46459e-06	3.83898e-06	1.45095e-05	2.24402e-05	4.29326e-05				0	0	0	0	0	0	0	0	0	0			0
RDN37-1	963	G		352	176	627	1989	4919	950	2546	6466	15187	7881			3.19431e-06	3.27586e-06	4.02364e-06	3.88982e-06	4.46387e-05	1.76822e-05	1.63384e-05	4.14942e-05	2.97007e-05	1.54126e-05			3.19431e-06	3.58284e-06	4.02364e-06	1.54126e-05	2.36915e-05	4.46387e-05				0	0	0	0	1	1	0	0	0	0			0
RDN37-1	964	A		391	233	713	2473	5974	1101	2872	7029	17048	8786			3.54822e-06	4.33679e-06	4.57553e-06	4.83637e-06	5.42125e-05	2.04927e-05	1.84305e-05	4.51072e-05	3.33402e-05	1.71825e-05			3.54822e-06	4.45616e-06	4.83637e-06	1.71825e-05	2.69165e-05	5.42125e-05				0	0	0	0	0	0	0	0	0	0			0
RDN37-1	965	A		391	237	739	2568	6306	1198	2933	7279	17202	9226			3.54822e-06	4.41124e-06	4.74238e-06	5.02216e-06	5.72253e-05	2.22982e-05	1.88219e-05	4.67115e-05	3.36414e-05	1.8043e-05			3.54822e-06	4.57681e-06	5.02216e-06	1.8043e-05	2.79698e-05	5.72253e-05				0	0	0	0	0	0	0	8	0	0			0
RDN37-1	966	T		391	237	739	2645	6405	1232	2933	7407	17344	9294			3.54822e-06	4.41124e-06	4.74238e-06	5.17274e-06	5.81237e-05	2.2931e-05	1.88219e-05	4.75329e-05	3.39191e-05	1.8176e-05			3.54822e-06	4.57681e-06	5.17274e-06	1.8176e-05	2.84251e-05	5.81237e-05				0	0	0	0	0	0	0	0	0	0			0
RDN37-1	967	C		391	237	794	2662	6486	1232	2933	7552	17375	9294			3.54822e-06	4.41124e-06	5.09533e-06	5.20599e-06	5.88588e-05	2.2931e-05	1.88219e-05	4.84634e-05	3.39797e-05	1.8176e-05			3.54822e-06	4.75329e-06	5.20599e-06	1.8176e-05	2.84554e-05	5.88588e-05				0	0	0	0	0	0	0	0	0	0			0
RDN37-1	968	G		391	240	794	2632	6529	1233	2979	7575	17317	9277			3.54822e-06	4.46708e-06	5.09533e-06	5.14732e-06	5.9249e-05	2.29496e-05	1.91171e-05	4.8611e-05	3.38663e-05	1.81427e-05			3.54822e-06	4.7812e-06	5.14732e-06	1.81427e-05	2.8408e-05	5.9249e-05				0	0	0	0	0	0	0	0	0	0			0
RDN37-1	969	C		391	240	794	2632	6496	1229	2979	7554	17462	9293			3.54822e-06	4.46708e-06	5.09533e-06	5.14732e-06	5.89495e-05	2.28752e-05	1.91171e-05	4.84763e-05	3.41499e-05	1.8174e-05			3.54822e-06	4.7812e-06	5.14732e-06	1.8174e-05	2.85125e-05	5.89495e-05				0	0	0	0	0	0	0	26	0	0			0
RDN37-1	970	A		390	240	794	2631	6521	1232	2979	7580	17421	9298			3.53915e-06	4.46708e-06	5.09533e-06	5.14536e-06	5.91764e-05	2.2931e-05	1.91171e-05	4.86431e-05	3.40697e-05	1.81838e-05			3.53915e-06	4.7812e-06	5.14536e-06	1.81838e-05	2.85003e-05	5.91764e-05				0	0	0	0	0	0	0	0	1	0			0
RDN37-1	971	T		361	249	823	2760	7103	1297	3163	7877	18019	9617			3.27598e-06	4.63459e-06	5.28143e-06	5.39765e-06	6.44579e-05	2.41408e-05	2.02979e-05	5.0549e-05	3.52392e-05	1.88077e-05			3.27598e-06	4.95801e-06	5.39765e-06	1.88077e-05	2.969e-05	6.44579e-05				0	0	0	0	0	0	1	0	26	0			0
RDN37-1	972	G		479	279	862	2899	8263	1652	3721	8997	19322	10475			4.3468e-06	5.19298e-06	5.53171e-06	5.66948e-06	7.49846e-05	3.07484e-05	2.38788e-05	5.77364e-05	3.77874e-05	2.04856e-05			4.3468e-06	5.36234e-06	5.66948e-06	2.04856e-05	3.42679e-05	7.49846e-05				0	0	0	0	0	0	0	21	24	0			0
RDN37-1	973	G		498	285	862	2999	8444	1687	3808	9186	19921	10653			4.51922e-06	5.30465e-06	5.53171e-06	5.86505e-06	7.66271e-05	3.13998e-05	2.44371e-05	5.89493e-05	3.89589e-05	2.08337e-05			4.51922e-06	5.41818e-06	5.86505e-06	2.08337e-05	3.51793e-05	7.66271e-05				0	0	0	21	0	0	0	0	24	0			0
RDN37-1	974	C		498	290	862	2999	8493	1685	3848	9230	19901	10653			4.51922e-06	5.39772e-06	5.53171e-06	5.86505e-06	7.70718e-05	3.13626e-05	2.46938e-05	5.92316e-05	3.89198e-05	2.08337e-05			4.51922e-06	5.46471e-06	5.86505e-06	2.08337e-05	3.51412e-05	7.70718e-05				0	0	0	0	0	0	0	0	24	0			0
RDN37-1	975	C		497	290	862	2999	8641	1685	3920	9274	19984	10586			4.51015e-06	5.39772e-06	5.53171e-06	5.86505e-06	7.84149e-05	3.13626e-05	2.51558e-05	5.9514e-05	3.90821e-05	2.07027e-05			4.51015e-06	5.46471e-06	5.86505e-06	2.07027e-05	3.52223e-05	7.84149e-05				0	0	21	51	88	4	65	199	764	223			0
RDN37-1	976	T		456	289	862	2977	8686	1679	3955	9224	19846	10379			4.13808e-06	5.3791e-06	5.53171e-06	5.82203e-06	7.88232e-05	3.12509e-05	2.53804e-05	5.91931e-05	3.88122e-05	2.02979e-05			4.13808e-06	5.45541e-06	5.82203e-06	2.02979e-05	3.50316e-05	7.88232e-05				0	0	0	32	0	0	1	1	201	21			0
RDN37-1	977	T		456	280	777	2881	8510	1655	3934	8724	18921	10085			4.13808e-06	5.21159e-06	4.98624e-06	5.63428e-06	7.72261e-05	3.08042e-05	2.52456e-05	5.59845e-05	3.70032e-05	1.97229e-05			4.13808e-06	5.09891e-06	5.63428e-06	1.97229e-05	3.39037e-05	7.72261e-05				18	15	53	82	229	20	244	249	758	186			1.63345e-07
RDN37-1	978	G		456	277	777	2815	8492	1644	3930	8699	18684	10036			4.13808e-06	5.15575e-06	4.98624e-06	5.50521e-06	7.70627e-05	3.05995e-05	2.522e-05	5.58241e-05	3.65397e-05	1.96271e-05			4.13808e-06	5.07099e-06	5.50521e-06	1.96271e-05	3.35696e-05	7.70627e-05				0	0	268	598	0	0	242	790	1301	1190			0
RDN37-1	979	T		456	279	777	2815	8418	1626	3919	8779	18570	9976			4.13808e-06	5.19298e-06	4.98624e-06	5.50521e-06	7.63912e-05	3.02644e-05	2.51494e-05	5.63374e-05	3.63168e-05	1.95097e-05			4.13808e-06	5.08961e-06	5.50521e-06	1.95097e-05	3.32906e-05	7.63912e-05				0	0	297	641	0	0	287	815	1324	1242			0
RDN37-1	980	G		439	266	758	2821	8266	1593	3891	8704	18291	9790			3.98381e-06	4.95101e-06	4.86431e-06	5.51694e-06	7.50118e-05	2.96502e-05	2.49697e-05	5.58561e-05	3.57711e-05	1.9146e-05			3.98381e-06	4.90766e-06	5.51694e-06	1.9146e-05	3.27107e-05	7.50118e-05				0	0	43	25	0	0	23	14	301	95			0
RDN37-1	981	C		438	265	758	2772	8239	1596	3870	8605	18069	9728			3.97474e-06	4.9324e-06	4.86431e-06	5.42111e-06	7.47668e-05	2.97061e-05	2.48349e-05	5.52208e-05	3.5337e-05	1.90247e-05			3.97474e-06	4.89835e-06	5.42111e-06	1.90247e-05	3.25215e-05	7.47668e-05				0	0	0	0	0	0	0	1	1	1			0
RDN37-1	982	T		372	259	712	2730	8140	1559	3805	8577	17854	9672			3.3758e-06	4.82072e-06	4.56911e-06	5.33898e-06	7.38684e-05	2.90174e-05	2.44178e-05	5.50411e-05	3.49165e-05	1.89152e-05			3.3758e-06	4.69492e-06	5.33898e-06	1.89152e-05	3.19669e-05	7.38684e-05				0	0	0	0	0	0	0	1	1	1			0
RDN37-1	983	G		356	251	712	2646	8049	1550	3768	8549	17745	9480			3.23061e-06	4.67182e-06	4.56911e-06	5.1747e-06	7.30426e-05	2.88499e-05	2.41804e-05	5.48615e-05	3.47033e-05	1.85397e-05			3.23061e-06	4.62047e-06	5.1747e-06	1.85397e-05	3.17766e-05	7.30426e-05				0	0	0	0	0	0	0	0	0	0			0
RDN37-1	984	G		346	248	712	2646	7991	1550	3768	8420	17720	9480			3.13986e-06	4.61598e-06	4.56911e-06	5.1747e-06	7.25163e-05	2.88499e-05	2.41804e-05	5.40336e-05	3.46544e-05	1.85397e-05			3.13986e-06	4.59255e-06	5.1747e-06	1.85397e-05	3.17522e-05	7.25163e-05				0	0	0	0	1	0	0	0	0	0			0
RDN37-1	985	C		345	244	712	2645	7815	1534	3694	8347	17454	9299			3.13079e-06	4.54153e-06	4.56911e-06	5.17274e-06	7.09191e-05	2.85521e-05	2.37055e-05	5.35652e-05	3.41342e-05	1.81858e-05			3.13079e-06	4.55532e-06	5.17274e-06	1.81858e-05	3.13432e-05	7.09191e-05				0	0	0	0	0	0	0	0	0	0			0
RDN37-1	986	G		281	240	712	2620	7642	1530	3667	8254	17166	8887			2.55e-06	4.46708e-06	4.56911e-06	5.12385e-06	6.93492e-05	2.84776e-05	2.35322e-05	5.29684e-05	3.3571e-05	1.738e-05			2.55e-06	4.5181e-06	5.12385e-06	1.738e-05	3.10243e-05	6.93492e-05				0	0	0	0	0	0	0	0	0	0			0
RDN37-1	987	A		281	235	696	2486	7432	1521	3466	8112	15938	8427			2.55e-06	4.37401e-06	4.46644e-06	4.86179e-06	6.74435e-05	2.83101e-05	2.22423e-05	5.20571e-05	3.11694e-05	1.64804e-05			2.55e-06	4.42022e-06	4.86179e-06	1.64804e-05	2.97398e-05	6.74435e-05				0	0	0	0	0	0	0	10	0	0			0
RDN37-1	988	T		281	233	696	2486	7394	1518	3450	7985	15880	8245			2.55e-06	4.33679e-06	4.46644e-06	4.86179e-06	6.70986e-05	2.82543e-05	2.21397e-05	5.12421e-05	3.1056e-05	1.61245e-05			2.55e-06	4.40161e-06	4.86179e-06	1.61245e-05	2.96551e-05	6.70986e-05				0	0	0	39	0	0	0	0	0	0			0
RDN37-1	989	G		281	233	696	2486	7128	1514	3390	7759	15433	8118			2.55e-06	4.33679e-06	4.46644e-06	4.86179e-06	6.46848e-05	2.81798e-05	2.17546e-05	4.97918e-05	3.01818e-05	1.58761e-05			2.55e-06	4.40161e-06	4.86179e-06	1.58761e-05	2.91808e-05	6.46848e-05				0	0	0	0	0	0	0	0	0	0			0
RDN37-1	990	G		281	238	645	2447	6964	1506	3310	7453	14844	8025			2.55e-06	4.42985e-06	4.13916e-06	4.78552e-06	6.31965e-05	2.80309e-05	2.12412e-05	4.78281e-05	2.90299e-05	1.56942e-05			2.55e-06	4.2845e-06	4.78552e-06	1.56942e-05	2.85304e-05	6.31965e-05				0	0	0	0	0	0	0	0	0	1			0
RDN37-1	991	T		199	221	530	2002	5661	1018	2921	5925	12746	6427			1.80587e-06	4.11343e-06	3.40117e-06	3.91525e-06	5.13721e-05	1.89478e-05	1.87449e-05	3.80225e-05	2.4927e-05	1.25691e-05			1.80587e-06	3.65821e-06	4.11343e-06	1.25691e-05	2.19374e-05	5.13721e-05				0	0	0	0	0	0	0	0	0	0			0
RDN37-1	992	T		199	211	465	1976	5482	984	2802	5771	12503	6131			1.80587e-06	3.9273e-06	2.98404e-06	3.8644e-06	4.97477e-05	1.8315e-05	1.79813e-05	3.70342e-05	2.44517e-05	1.19902e-05			1.80587e-06	3.42422e-06	3.9273e-06	1.19902e-05	2.13834e-05	4.97477e-05				0	0	0	0	0	0	0	0	0	0			0
RDN37-1	993	C		199	211	465	1931	5495	971	2775	5693	12422	6081			1.80587e-06	3.9273e-06	2.98404e-06	3.7764e-06	4.98657e-05	1.8073e-05	1.7808e-05	3.65337e-05	2.42933e-05	1.18924e-05			1.80587e-06	3.38022e-06	3.9273e-06	1.18924e-05	2.11832e-05	4.98657e-05				0	0	0	0	0	0	0	0	0	0			0
RDN37-1	994	A		180	210	465	1901	5449	963	2678	5580	12307	6016			1.63345e-06	3.90869e-06	2.98404e-06	3.71773e-06	4.94483e-05	1.79241e-05	1.71855e-05	3.58085e-05	2.40684e-05	1.17653e-05			1.63345e-06	3.35088e-06	3.90869e-06	1.17653e-05	2.09963e-05	4.94483e-05				0	0	0	0	0	0	0	0	0	0			0
RDN37-1	995	T		237	151	241	1172	5391	807	2000	3959	9508	5400			2.15071e-06	2.81054e-06	1.54657e-06	2.29204e-06	4.89219e-05	1.50205e-05	1.28346e-05	2.54061e-05	1.85945e-05	1.05606e-05			1.54657e-06	2.22138e-06	2.81054e-06	1.05606e-05	1.68075e-05	4.89219e-05				0	0	0	0	0	0	0	0	0	0			0
RDN37-1	996	T		237	152	241	1201	5283	794	1869	3765	9332	5279			2.15071e-06	2.82915e-06	1.54657e-06	2.34876e-06	4.79419e-05	1.47786e-05	1.19939e-05	2.41611e-05	1.82503e-05	1.0324e-05			1.54657e-06	2.24974e-06	2.82915e-06	1.0324e-05	1.65144e-05	4.79419e-05				0	0	0	0	0	0	0	0	0	0			0
RDN37-1	997	C		237	149	241	1200	5283	792	1829	3715	9328	5304			2.15071e-06	2.77331e-06	1.54657e-06	2.3468e-06	4.79419e-05	1.47414e-05	1.17372e-05	2.38403e-05	1.82425e-05	1.03729e-05			1.54657e-06	2.24876e-06	2.77331e-06	1.03729e-05	1.64919e-05	4.79419e-05				0	0	0	0	0	0	0	0	0	0			0
RDN37-1	998	A		237	152	270	1174	5331	786	1768	3737	9362	5289			2.15071e-06	2.82915e-06	1.73267e-06	2.29595e-06	4.83775e-05	1.46297e-05	1.13458e-05	2.39814e-05	1.8309e-05	1.03435e-05			1.73267e-06	2.22333e-06	2.82915e-06	1.03435e-05	1.64693e-05	4.83775e-05				0	0	0	0	0	0	0	0	0	0			0
RDN37-1	999	A		307	193	241	1537	8217	928	2085	4040	10085	5302			2.78595e-06	3.59227e-06	1.54657e-06	3.00586e-06	7.45672e-05	1.72727e-05	1.33801e-05	2.59259e-05	1.97229e-05	1.0369e-05			1.54657e-06	2.8959e-06	3.59227e-06	1.0369e-05	1.84978e-05	7.45672e-05				0	0	0	0	0	0	0	0	0	0			0
RDN37-1	1000	A		307	182	241	1404	8182	929	1974	3889	10043	5302			2.78595e-06	3.38753e-06	1.54657e-06	2.74576e-06	7.42495e-05	1.72913e-05	1.26677e-05	2.49569e-05	1.96408e-05	1.0369e-05			1.54657e-06	2.76585e-06	3.38753e-06	1.0369e-05	1.8466e-05	7.42495e-05				0	0	0	0	0	0	0	0	0	0			0
RDN37-1	1001	T		307	178	241	1312	8118	920	1894	3858	9837	5234			2.78595e-06	3.31308e-06	1.54657e-06	2.56584e-06	7.36688e-05	1.71238e-05	1.21544e-05	2.47579e-05	1.92379e-05	1.0236e-05			1.54657e-06	2.67589e-06	3.31308e-06	1.0236e-05	1.81809e-05	7.36688e-05				0	0	0	0	0	0	0	0	0	0			0
RDN37-1	1002	T		326	172	241	1284	8087	900	1785	3805	9377	5034			2.95837e-06	3.2014e-06	1.54657e-06	2.51108e-06	7.33874e-05	1.67515e-05	1.14549e-05	2.44178e-05	1.83383e-05	9.84484e-06			1.54657e-06	2.73472e-06	3.2014e-06	9.84484e-06	1.75449e-05	7.33874e-05				0	0	0	0	1	0	0	59	0	0			0
RDN37-1	1003	T		326	172	241	1287	8019	884	1745	3775	9289	5012			2.95837e-06	3.2014e-06	1.54657e-06	2.51695e-06	7.27704e-05	1.64537e-05	1.11982e-05	2.42253e-05	1.81662e-05	9.80181e-06			1.54657e-06	2.73766e-06	3.2014e-06	9.80181e-06	1.731e-05	7.27704e-05				0	0	0	0	0	0	0	0	0	0			0
RDN37-1	1004	C		326	170	241	1287	7980	883	1713	3709	9267	4928			2.95837e-06	3.16418e-06	1.54657e-06	2.51695e-06	7.24164e-05	1.64351e-05	1.09928e-05	2.38017e-05	1.81232e-05	9.63753e-06			1.54657e-06	2.73766e-06	3.16418e-06	9.63753e-06	1.72791e-05	7.24164e-05				0	0	0	0	0	0	0	0	0	0			0
RDN37-1	1005	T		326	176	241	1308	8087	906	1713	3715	9263	4954			2.95837e-06	3.27586e-06	1.54657e-06	2.55801e-06	7.33874e-05	1.68632e-05	1.09928e-05	2.38403e-05	1.81154e-05	9.68838e-06			1.54657e-06	2.75819e-06	3.27586e-06	9.68838e-06	1.74893e-05	7.33874e-05				0	0	0	0	0	0	0	0	0	0			0
RDN37-1	1006	G		326	176	241	1308	8277	896	1703	3779	9139	4978			2.95837e-06	3.27586e-06	1.54657e-06	2.55801e-06	7.51116e-05	1.66771e-05	1.09287e-05	2.4251e-05	1.78729e-05	9.73532e-06			1.54657e-06	2.75819e-06	3.27586e-06	9.73532e-06	1.7275e-05	7.51116e-05				0	0	0	0	0	0	0	42	0	0			0
RDN37-1	1007	C		326	176	241	1264	8391	878	1703	3765	9040	4887			2.95837e-06	3.27586e-06	1.54657e-06	2.47197e-06	7.61462e-05	1.63421e-05	1.09287e-05	2.41611e-05	1.76792e-05	9.55735e-06			1.54657e-06	2.71517e-06	3.27586e-06	9.55735e-06	1.70106e-05	7.61462e-05				0	0	0	0	0	0	0	0	0	0			0
RDN37-1	1008	C		326	176	241	1264	8370	862	1604	3729	9008	4788			2.95837e-06	3.27586e-06	1.54657e-06	2.47197e-06	7.59556e-05	1.60442e-05	1.02933e-05	2.39301e-05	1.76167e-05	9.36374e-06			1.54657e-06	2.71517e-06	3.27586e-06	9.36374e-06	1.68305e-05	7.59556e-05				0	0	0	0	0	0	0	0	0	1			0
RDN37-1	1009	C		326	176	241	1264	8342	830	1595	3623	9008	4652			2.95837e-06	3.27586e-06	1.54657e-06	2.47197e-06	7.57015e-05	1.54486e-05	1.02356e-05	2.32499e-05	1.76167e-05	9.09777e-06			1.54657e-06	2.71517e-06	3.27586e-06	9.09777e-06	1.65327e-05	7.57015e-05				0	0	0	0	0	0	0	0	0	0			0
RDN37-1	1010	T		326	168	241	1235	8301	842	1595	3605	8795	4633			2.95837e-06	3.12695e-06	1.54657e-06	2.41525e-06	7.53294e-05	1.5672e-05	1.02356e-05	2.31344e-05	1.72001e-05	9.06061e-06			1.54657e-06	2.68681e-06	3.12695e-06	9.06061e-06	1.6436e-05	7.53294e-05				0	0	0	0	0	0	0	0	0	0			0
RDN37-1	1011	A		326	165	241	1209	8293	839	1624	3550	8654	4524			2.95837e-06	3.07111e-06	1.54657e-06	2.3644e-06	7.52568e-05	1.56162e-05	1.04217e-05	2.27814e-05	1.69244e-05	8.84744e-06			1.54657e-06	2.66138e-06	3.07111e-06	8.84744e-06	1.62703e-05	7.52568e-05				0	0	0	0	0	0	0	42	0	0			0
RDN37-1	1012	T		311	169	228	1248	9043	900	1679	3706	8371	4912			2.82225e-06	3.14557e-06	1.46314e-06	2.44067e-06	8.20629e-05	1.67515e-05	1.07746e-05	2.37825e-05	1.63709e-05	9.60624e-06			1.46314e-06	2.63146e-06	3.14557e-06	9.60624e-06	1.65612e-05	8.20629e-05				0	0	0	0	0	0	0	42	0	0			0
RDN37-1	1013	C		262	162	247	1197	8954	868	1616	3703	8030	4709			2.37758e-06	3.01528e-06	1.58507e-06	2.34094e-06	8.12552e-05	1.61559e-05	1.03703e-05	2.37632e-05	1.5704e-05	9.20924e-06			1.58507e-06	2.35926e-06	3.01528e-06	9.20924e-06	1.593e-05	8.12552e-05				0	0	0	0	0	0	12	42	0	0			0
RDN37-1	1014	A		261	147	247	1197	8985	869	1626	3603	7808	4723			2.36851e-06	2.73608e-06	1.58507e-06	2.34094e-06	8.15366e-05	1.61745e-05	1.04345e-05	2.31215e-05	1.52699e-05	9.23662e-06			1.58507e-06	2.35472e-06	2.73608e-06	9.23662e-06	1.57222e-05	8.15366e-05				0	0	0	0	0	0	0	0	0	0			0
RDN37-1	1015	A		289	178	160	1372	9823	865	1934	3715	7005	4864			2.6226e-06	3.31308e-06	1.02677e-06	2.68318e-06	8.91412e-05	1.61001e-05	1.2411e-05	2.38403e-05	1.36995e-05	9.51237e-06			1.02677e-06	2.65289e-06	3.31308e-06	9.51237e-06	1.48998e-05	8.91412e-05				0	0	0	0	0	0	0	0	0	0			0
RDN37-1	1016	C		289	178	160	1372	9802	882	1894	3636	6815	4747			2.6226e-06	3.31308e-06	1.02677e-06	2.68318e-06	8.89506e-05	1.64165e-05	1.21544e-05	2.33333e-05	1.33279e-05	9.28356e-06			1.02677e-06	2.65289e-06	3.31308e-06	9.28356e-06	1.48722e-05	8.89506e-05				0	0	0	0	0	0	0	0	0	0			0
RDN37-1	1017	T		289	171	137	1350	9789	881	1864	3539	6580	4655			2.6226e-06	3.18279e-06	8.79169e-07	2.64015e-06	8.88327e-05	1.63979e-05	1.19618e-05	2.27108e-05	1.28683e-05	9.10364e-06			8.79169e-07	2.63138e-06	3.18279e-06	9.10364e-06	1.46331e-05	8.88327e-05				0	0	0	0	0	0	0	0	0	0			0
RDN37-1	1018	T		267	157	137	1320	9637	854	1814	3541	6246	4708			2.42296e-06	2.92221e-06	8.79169e-07	2.58148e-06	8.74533e-05	1.58953e-05	1.1641e-05	2.27236e-05	1.22151e-05	9.20729e-06			8.79169e-07	2.50222e-06	2.92221e-06	9.20729e-06	1.40552e-05	8.74533e-05				0	7	0	80	35	12	48	266	681	505			0
RDN37-1	1019	T		267	141	137	1320	9638	858	1762	3519	6243	4738			2.42296e-06	2.62441e-06	8.79169e-07	2.58148e-06	8.74624e-05	1.59698e-05	1.13073e-05	2.25825e-05	1.22092e-05	9.26596e-06			8.79169e-07	2.50222e-06	2.62441e-06	9.26596e-06	1.40895e-05	8.74624e-05				0	0	0	0	0	0	0	45	100	0			0
RDN37-1	1020	C		267	141	137	1320	9558	851	1806	3520	6205	4745			2.42296e-06	2.62441e-06	8.79169e-07	2.58148e-06	8.67364e-05	1.58395e-05	1.15896e-05	2.25889e-05	1.21349e-05	9.27965e-06			8.79169e-07	2.50222e-06	2.62441e-06	9.27965e-06	1.39872e-05	8.67364e-05				0	1	31	0	0	0	26	98	72	24			0
RDN37-1	1021	G		267	150	108	1320	9545	872	1841	3525	6193	4853			2.42296e-06	2.79192e-06	6.93068e-07	2.58148e-06	8.66184e-05	1.62304e-05	1.18142e-05	2.2621e-05	1.21115e-05	9.49086e-06			6.93068e-07	2.50222e-06	2.79192e-06	9.49086e-06	1.41709e-05	8.66184e-05				0	1	31	0	0	0	75	121	99	25			0
RDN37-1	1022	A		289	164	108	1300	9503	838	1998	3523	6103	5060			2.6226e-06	3.0525e-06	6.93068e-07	2.54237e-06	8.62373e-05	1.55975e-05	1.28218e-05	2.26081e-05	1.19354e-05	9.89568e-06			6.93068e-07	2.58248e-06	3.0525e-06	9.89568e-06	1.42096e-05	8.62373e-05				0	0	0	0	0	0	0	0	0	20			0
RDN37-1	1023	T		289	163	108	1273	9387	819	1998	3523	6103	5060			2.6226e-06	3.03389e-06	6.93068e-07	2.48957e-06	8.51846e-05	1.52439e-05	1.28218e-05	2.26081e-05	1.19354e-05	9.89568e-06			6.93068e-07	2.55608e-06	3.03389e-06	9.89568e-06	1.40328e-05	8.51846e-05				0	0	0	0	0	0	0	0	0	0			0
RDN37-1	1024	G		271	157	108	1240	9267	807	1981	3482	6055	5060			2.45926e-06	2.92221e-06	6.93068e-07	2.42503e-06	8.40956e-05	1.50205e-05	1.27127e-05	2.2345e-05	1.18416e-05	9.89568e-06			6.93068e-07	2.44214e-06	2.92221e-06	9.89568e-06	1.38666e-05	8.40956e-05				0	0	0	0	0	0	0	0	0	0			0
RDN37-1	1025	G		271	149	108	1240	9238	805	1979	3482	6031	5060			2.45926e-06	2.77331e-06	6.93068e-07	2.42503e-06	8.38325e-05	1.49833e-05	1.26998e-05	2.2345e-05	1.17946e-05	9.89568e-06			6.93068e-07	2.44214e-06	2.77331e-06	9.89568e-06	1.38416e-05	8.38325e-05				0	0	0	25	0	0	0	30	0	0			0
RDN37-1	1026	T		271	141	108	1239	9205	783	1936	3452	5937	5036			2.45926e-06	2.62441e-06	6.93068e-07	2.42307e-06	8.3533e-05	1.45738e-05	1.24239e-05	2.21525e-05	1.16108e-05	9.84875e-06			6.93068e-07	2.44116e-06	2.62441e-06	9.84875e-06	1.34989e-05	8.3533e-05				0	0	0	0	0	0	0	30	0	0			0
RDN37-1	1027	A		271	139	108	1239	9202	781	1936	3452	5871	4986			2.45926e-06	2.58718e-06	6.93068e-07	2.42307e-06	8.35058e-05	1.45366e-05	1.24239e-05	2.21525e-05	1.14817e-05	9.75096e-06			6.93068e-07	2.44116e-06	2.58718e-06	9.75096e-06	1.34802e-05	8.35058e-05				0	0	0	0	0	0	0	0	0	0			0
RDN37-1	1028	G		281	135	108	1238	9109	775	1916	3355	5706	5022			2.55e-06	2.51273e-06	6.93068e-07	2.42112e-06	8.26618e-05	1.44249e-05	1.22955e-05	2.153e-05	1.1159e-05	9.82137e-06			6.93068e-07	2.46692e-06	2.55e-06	9.82137e-06	1.33602e-05	8.26618e-05				0	0	0	0	0	0	0	0	51	0			0
RDN37-1	1029	G		281	138	108	1238	9074	774	1902	3324	5669	4988			2.55e-06	2.56857e-06	6.93068e-07	2.42112e-06	8.23442e-05	1.44063e-05	1.22057e-05	2.13311e-05	1.10867e-05	9.75487e-06			6.93068e-07	2.48556e-06	2.56857e-06	9.75487e-06	1.3306e-05	8.23442e-05				0	0	0	0	0	0	0	0	0	0			0
RDN37-1	1030	A		240	138	108	1212	9022	770	1883	3266	5468	4889			2.17794e-06	2.56857e-06	6.93068e-07	2.37027e-06	8.18723e-05	1.43319e-05	1.20838e-05	2.09589e-05	1.06936e-05	9.56126e-06			6.93068e-07	2.2741e-06	2.56857e-06	9.56126e-06	1.32078e-05	8.18723e-05				0	0	0	0	0	0	0	0	0	0			0
RDN37-1	1031	T		240	133	108	1212	8865	770	1849	3234	5414	4888			2.17794e-06	2.4755e-06	6.93068e-07	2.37027e-06	8.04476e-05	1.43319e-05	1.18656e-05	2.07535e-05	1.0588e-05	9.55931e-06			6.93068e-07	2.2741e-06	2.4755e-06	9.55931e-06	1.30987e-05	8.04476e-05				0	0	0	21	0	0	17	0	0	37			0
RDN37-1	1032	A		204	126	29	1093	8134	725	1621	2792	4701	4690			1.85125e-06	2.34521e-06	1.86102e-07	2.13755e-06	7.3814e-05	1.34943e-05	1.04024e-05	1.79171e-05	9.1936e-06	9.17209e-06			1.86102e-07	1.9944e-06	2.34521e-06	9.17209e-06	1.19484e-05	7.3814e-05				0	0	0	21	0	0	18	0	30	37			0
RDN37-1	1033	G		348	192	85	1705	3741	671	1738	2259	7430	9323			3.15801e-06	3.57366e-06	5.4547e-07	3.33441e-06	3.39486e-05	1.24892e-05	1.11533e-05	1.44967e-05	1.45306e-05	1.82327e-05			5.4547e-07	3.24621e-06	3.57366e-06	1.11533e-05	1.45136e-05	3.39486e-05				0	0	0	143	0	1	87	103	98	132			0
RDN37-1	1034	T		348	184	85	1728	2607	582	1631	2096	7693	9625			3.15801e-06	3.42476e-06	5.4547e-07	3.3794e-06	2.36579e-05	1.08327e-05	1.04666e-05	1.34507e-05	1.5045e-05	1.88233e-05			5.4547e-07	3.2687e-06	3.42476e-06	1.04666e-05	1.42478e-05	2.36579e-05				0	0	0	143	0	1	87	66	98	108			0
RDN37-1	1035	G		348	171	85	1750	2117	536	1573	2090	8036	10132			3.15801e-06	3.18279e-06	5.4547e-07	3.42242e-06	1.92112e-05	9.97647e-06	1.00944e-05	1.34121e-05	1.57158e-05	1.98148e-05			5.4547e-07	3.1704e-06	3.42242e-06	9.97647e-06	1.4564e-05	1.98148e-05				0	0	0	0	0	0	0	1	0	49			0
RDN37-1	1036	G		348	195	85	1810	2080	543	1730	2125	8622	10794			3.15801e-06	3.6295e-06	5.4547e-07	3.53976e-06	1.88755e-05	1.01068e-05	1.11019e-05	1.36368e-05	1.68618e-05	2.11095e-05			5.4547e-07	3.34889e-06	3.6295e-06	1.01068e-05	1.52493e-05	2.11095e-05				0	0	0	0	0	0	0	0	1	0			0
RDN37-1	1037	C		299	192	85	1681	2153	556	1736	1991	9047	11046			2.71335e-06	3.57366e-06	5.4547e-07	3.28748e-06	1.95379e-05	1.03487e-05	1.11404e-05	1.27768e-05	1.76929e-05	2.16023e-05			5.4547e-07	3.00041e-06	3.57366e-06	1.03487e-05	1.52349e-05	2.16023e-05				0	0	0	0	0	0	0	0	0	0			0
RDN37-1	1038	C		298	201	85	1640	2075	545	1736	1846	8982	10983			2.70427e-06	3.74118e-06	5.4547e-07	3.2073e-06	1.88301e-05	1.0144e-05	1.11404e-05	1.18463e-05	1.75658e-05	2.14791e-05			5.4547e-07	2.95578e-06	3.74118e-06	1.0144e-05	1.47061e-05	2.14791e-05				0	0	0	0	0	0	76	0	0	0			0
RDN37-1	1039	T		298	184	85	1520	2029	538	1684	1687	8739	10939			2.70427e-06	3.42476e-06	5.4547e-07	2.97262e-06	1.84127e-05	1.00137e-05	1.08067e-05	1.0826e-05	1.70906e-05	2.13931e-05			5.4547e-07	2.83844e-06	3.42476e-06	1.00137e-05	1.39583e-05	2.13931e-05				0	0	0	0	0	0	19	0	0	53			0
RDN37-1	1040	A		298	178	85	1520	1991	534	1684	1672	8710	10925			2.70427e-06	3.31308e-06	5.4547e-07	2.97262e-06	1.80678e-05	9.93924e-06	1.08067e-05	1.07297e-05	1.70339e-05	2.13657e-05			5.4547e-07	2.83844e-06	3.31308e-06	9.93924e-06	1.39203e-05	2.13657e-05				0	0	0	0	0	0	19	0	0	53			0
RDN37-1	1041	C		298	185	56	1658	2045	537	1822	1704	8806	10991			2.70427e-06	3.44337e-06	3.59369e-07	3.2425e-06	1.85578e-05	9.99508e-06	1.16923e-05	1.09351e-05	1.72216e-05	2.14948e-05			3.59369e-07	2.97339e-06	3.44337e-06	9.99508e-06	1.4457e-05	2.14948e-05				0	0	0	0	0	0	19	0	0	54			0
RDN37-1	1042	C		298	182	56	1607	2027	532	1822	1682	8766	10989			2.70427e-06	3.38753e-06	3.59369e-07	3.14276e-06	1.83945e-05	9.90202e-06	1.16923e-05	1.07939e-05	1.71434e-05	2.14908e-05			3.59369e-07	2.92352e-06	3.38753e-06	9.90202e-06	1.44179e-05	2.14908e-05				0	0	0	21	0	0	20	0	25	18			0
RDN37-1	1043	A		298	174	56	1606	1991	534	1844	1723	8785	10884			2.70427e-06	3.23863e-06	3.59369e-07	3.1408e-06	1.80678e-05	9.93924e-06	1.18335e-05	1.1057e-05	1.71805e-05	2.12855e-05			3.59369e-07	2.92254e-06	3.23863e-06	9.93924e-06	1.4507e-05	2.12855e-05				0	0	0	0	0	0	0	0	0	0			0
RDN37-1	1044	T		379	199	71	1796	2153	549	2155	2047	9349	11839			3.43933e-06	3.70395e-06	4.55628e-07	3.51238e-06	1.95379e-05	1.02184e-05	1.38293e-05	1.31362e-05	1.82835e-05	2.31532e-05			4.55628e-07	3.47585e-06	3.70395e-06	1.02184e-05	1.60564e-05	2.31532e-05				0	0	0	0	0	0	0	0	0	23			0
RDN37-1	1045	G		360	196	71	1792	2114	535	2098	2036	9251	11780			3.26691e-06	3.64811e-06	4.55628e-07	3.50456e-06	1.9184e-05	9.95786e-06	1.34635e-05	1.30656e-05	1.80919e-05	2.30378e-05			4.55628e-07	3.38573e-06	3.64811e-06	9.95786e-06	1.57777e-05	2.30378e-05				0	0	0	0	0	0	0	0	0	0			0
RDN37-1	1046	G		360	194	71	1809	2120	525	2073	2053	9314	12005			3.26691e-06	3.61089e-06	4.55628e-07	3.5378e-06	1.92385e-05	9.77173e-06	1.33031e-05	1.31747e-05	1.82151e-05	2.34778e-05			4.55628e-07	3.40236e-06	3.61089e-06	9.77173e-06	1.57591e-05	2.34778e-05				0	0	0	0	0	0	0	0	121	0			0
RDN37-1	1047	T		360	191	97	1808	2096	516	2056	2005	9316	11964			3.26691e-06	3.55505e-06	6.22478e-07	3.53585e-06	1.90207e-05	9.60421e-06	1.3194e-05	1.28667e-05	1.8219e-05	2.33976e-05			6.22478e-07	3.40138e-06	3.55505e-06	9.60421e-06	1.57065e-05	2.33976e-05				0	0	0	0	0	0	0	0	58	0			0
RDN37-1	1048	T		360	190	97	1843	2070	524	2034	2005	9385	12038			3.26691e-06	3.53644e-06	6.22478e-07	3.6043e-06	1.87847e-05	9.75312e-06	1.30528e-05	1.28667e-05	1.83539e-05	2.35423e-05			6.22478e-07	3.40167e-06	3.6043e-06	9.75312e-06	1.57034e-05	2.35423e-05				16	0	0	89	52	0	79	138	410	313			1.45196e-07
RDN37-1	1049	T		357	192	97	1843	2057	524	1930	2018	9414	12146			3.23968e-06	3.57366e-06	6.22478e-07	3.6043e-06	1.86667e-05	9.75312e-06	1.23854e-05	1.29501e-05	1.84107e-05	2.37536e-05			6.22478e-07	3.40667e-06	3.6043e-06	9.75312e-06	1.56804e-05	2.37536e-05				0	0	0	0	0	0	0	28	33	63			0
RDN37-1	1050	C		330	197	97	1841	2058	528	1930	2057	9469	12254			2.99467e-06	3.66672e-06	6.22478e-07	3.60039e-06	1.86758e-05	9.82757e-06	1.23854e-05	1.32004e-05	1.85182e-05	2.39648e-05			6.22478e-07	3.29753e-06	3.66672e-06	9.82757e-06	1.58593e-05	2.39648e-05				0	0	0	0	0	0	0	0	29	50			0
RDN37-1	1051	A		309	203	118	1795	2058	533	1920	2073	9796	12517			2.8041e-06	3.7784e-06	7.57241e-07	3.51043e-06	1.86758e-05	9.92063e-06	1.23212e-05	1.33031e-05	1.91577e-05	2.44791e-05			7.57241e-07	3.15726e-06	3.7784e-06	9.92063e-06	1.59894e-05	2.44791e-05				0	0	0	0	0	0	0	0	29	51			0
RDN37-1	1052	A		515	459	215	3033	2710	944	2838	3480	17091	23033			4.67349e-06	8.54328e-06	1.37972e-06	5.93154e-06	2.45926e-05	1.75705e-05	1.82123e-05	2.23322e-05	3.34243e-05	4.50449e-05			1.37972e-06	5.30252e-06	8.54328e-06	1.75705e-05	2.34624e-05	4.50449e-05				0	0	0	0	0	0	0	0	19	1			0
RDN37-1	1053	C		515	455	215	3031	2738	942	2903	3537	17655	23607			4.67349e-06	8.46883e-06	1.37972e-06	5.92763e-06	2.48466e-05	1.75333e-05	1.86294e-05	2.2698e-05	3.45273e-05	4.61675e-05			1.37972e-06	5.30056e-06	8.46883e-06	1.75333e-05	2.37723e-05	4.61675e-05				0	0	0	0	0	0	0	0	19	0			0
RDN37-1	1054	G		475	465	234	3063	2804	948	2856	3572	18144	24004			4.3105e-06	8.65496e-06	1.50165e-06	5.99021e-06	2.54456e-05	1.7645e-05	1.83278e-05	2.29226e-05	3.54837e-05	4.69439e-05			1.50165e-06	5.15036e-06	8.65496e-06	1.7645e-05	2.41841e-05	4.69439e-05				0	0	0	0	0	0	0	0	19	0			0
RDN37-1	1055	G		475	473	234	3065	2811	961	2859	3471	18720	24737			4.3105e-06	8.80386e-06	1.50165e-06	5.99412e-06	2.55091e-05	1.78869e-05	1.8347e-05	2.22744e-05	3.66101e-05	4.83774e-05			1.50165e-06	5.15231e-06	8.80386e-06	1.78869e-05	2.38918e-05	4.83774e-05				0	0	24	0	0	4	44	0	42	0			0
RDN37-1	1056	G		460	473	234	3006	2811	979	2882	3471	18769	24832			4.17438e-06	8.80386e-06	1.50165e-06	5.87874e-06	2.55091e-05	1.82219e-05	1.84946e-05	2.22744e-05	3.67059e-05	4.85632e-05			1.50165e-06	5.02656e-06	8.80386e-06	1.82219e-05	2.38918e-05	4.85632e-05				0	0	0	0	0	0	0	0	42	0			0
RDN37-1	1057	T		460	468	234	3006	2825	974	2882	3491	18912	24960			4.17438e-06	8.7108e-06	1.50165e-06	5.87874e-06	2.56361e-05	1.81289e-05	1.84946e-05	2.24028e-05	3.69856e-05	4.88135e-05			1.50165e-06	5.02656e-06	8.7108e-06	1.81289e-05	2.40195e-05	4.88135e-05				0	0	0	0	0	0	23	0	19	0			0
RDN37-1	1058	A		460	461	234	3096	2756	977	2924	3532	19240	25271			4.17438e-06	8.58051e-06	1.50165e-06	6.05475e-06	2.501e-05	1.81847e-05	1.87642e-05	2.26659e-05	3.76271e-05	4.94217e-05			1.50165e-06	5.11457e-06	8.58051e-06	1.81847e-05	2.38379e-05	4.94217e-05				0	0	0	28	0	0	23	0	117	34			0
RDN37-1	1059	A		550	581	304	4304	3301	1289	4125	4528	26014	32833			4.99111e-06	1.0814e-05	1.95086e-06	8.4172e-06	2.99557e-05	2.39919e-05	2.64713e-05	2.90575e-05	5.08748e-05	6.42105e-05			1.95086e-06	6.70415e-06	1.0814e-05	2.39919e-05	2.95066e-05	6.42105e-05				0	0	0	79	0	0	0	1	166	145			0
RDN37-1	1060	C		581	588	321	4405	3259	1296	4130	4759	26981	33668			5.27243e-06	1.09443e-05	2.05995e-06	8.61472e-06	2.95746e-05	2.41222e-05	2.65034e-05	3.05399e-05	5.27659e-05	6.58435e-05			2.05995e-06	6.94357e-06	1.09443e-05	2.41222e-05	3.00572e-05	6.58435e-05				0	0	0	0	0	0	0	0	40	2			0
RDN37-1	1061	G		581	589	321	4470	3203	1312	4208	4974	27883	34809			5.27243e-06	1.09629e-05	2.05995e-06	8.74184e-06	2.90664e-05	2.442e-05	2.7004e-05	3.19196e-05	5.45299e-05	6.80749e-05			2.05995e-06	7.00713e-06	1.09629e-05	2.442e-05	3.0493e-05	6.80749e-05				0	0	0	0	0	0	0	0	0	2			0
RDN37-1	1062	G		557	616	379	5056	3116	1334	4596	5318	30060	36919			5.05463e-06	1.14655e-05	2.43216e-06	9.88786e-06	2.82769e-05	2.48295e-05	2.94939e-05	3.41272e-05	5.87874e-05	7.22013e-05			2.43216e-06	7.47125e-06	1.14655e-05	2.48295e-05	3.18105e-05	7.22013e-05				0	0	0	20	2	0	3	39	34	151			0
RDN37-1	1063	G		535	620	355	5120	3045	1329	4686	5416	30383	37232			4.85499e-06	1.15399e-05	2.27814e-06	1.0013e-05	2.76326e-05	2.47364e-05	3.00714e-05	3.47561e-05	5.94191e-05	7.28135e-05			2.27814e-06	7.43401e-06	1.15399e-05	2.47364e-05	3.24138e-05	7.28135e-05				0	0	0	0	0	0	0	0	0	0			0
RDN37-1	1064	G		535	614	355	5151	3045	1325	4687	5426	30422	37338			4.85499e-06	1.14283e-05	2.27814e-06	1.00736e-05	2.76326e-05	2.4662e-05	3.00779e-05	3.48202e-05	5.94953e-05	7.30208e-05			2.27814e-06	7.46432e-06	1.14283e-05	2.4662e-05	3.24491e-05	7.30208e-05				0	0	0	0	0	0	0	0	0	0			0
RDN37-1	1065	A		535	605	355	5151	3012	1324	4646	5468	30330	37349			4.85499e-06	1.12608e-05	2.27814e-06	1.00736e-05	2.73331e-05	2.46434e-05	2.98148e-05	3.50898e-05	5.93154e-05	7.30423e-05			2.27814e-06	7.46432e-06	1.12608e-05	2.46434e-05	3.24523e-05	7.30423e-05				0	0	0	0	0	0	0	0	0	0			0
RDN37-1	1066	A		534	605	355	5153	3012	1302	4648	5462	30255	37454			4.84591e-06	1.12608e-05	2.27814e-06	1.00776e-05	2.73331e-05	2.42339e-05	2.98276e-05	3.50513e-05	5.91688e-05	7.32476e-05			2.27814e-06	7.46174e-06	1.12608e-05	2.42339e-05	3.24394e-05	7.32476e-05				0	0	0	1	0	0	49	0	32	83			0
RDN37-1	1067	T		534	605	355	5132	2941	1311	4617	5457	30249	37634			4.84591e-06	1.12608e-05	2.27814e-06	1.00365e-05	2.66888e-05	2.44014e-05	2.96287e-05	3.50192e-05	5.9157e-05	7.35996e-05			2.27814e-06	7.4412e-06	1.12608e-05	2.44014e-05	3.23239e-05	7.35996e-05				0	0	0	20	0	0	20	16	56	29			0
RDN37-1	1068	A		534	592	411	5113	2930	1314	4628	5472	30214	37857			4.84591e-06	1.10188e-05	2.63751e-06	9.99933e-06	2.6589e-05	2.44572e-05	2.96992e-05	3.51154e-05	5.90886e-05	7.40357e-05			2.63751e-06	7.42262e-06	1.10188e-05	2.44572e-05	3.24073e-05	7.40357e-05				1	0	0	20	0	0	20	16	71	29			9.07474e-09
RDN37-1	1069	A		682	747	528	5990	3346	1538	5858	6751	35521	46628			6.18897e-06	1.39038e-05	3.38833e-06	1.17145e-05	3.03641e-05	2.86265e-05	3.75925e-05	4.33232e-05	6.94673e-05	9.11889e-05			3.38833e-06	8.95171e-06	1.39038e-05	2.86265e-05	4.04578e-05	9.11889e-05				0	0	0	0	0	0	26	21	4	5			0
RDN37-1	1070	G		682	754	503	6030	3340	1547	5820	6853	35721	46967			6.18897e-06	1.40341e-05	3.2279e-06	1.17927e-05	3.03096e-05	2.8794e-05	3.73487e-05	4.39777e-05	6.98584e-05	9.18519e-05			3.2279e-06	8.99083e-06	1.40341e-05	2.8794e-05	4.06632e-05	9.18519e-05				0	0	0	0	0	0	0	0	0	0			0
RDN37-1	1071	G		665	712	503	5834	3326	1540	5571	6656	35494	46864			6.0347e-06	1.32523e-05	3.2279e-06	1.14094e-05	3.01826e-05	2.86637e-05	3.57508e-05	4.27135e-05	6.94145e-05	9.16505e-05			3.2279e-06	8.72204e-06	1.32523e-05	2.86637e-05	3.92321e-05	9.16505e-05				0	2	0	91	0	0	0	23	67	0			0
RDN37-1	1072	G		579	701	503	5753	3289	1529	5463	6642	35544	46898			5.25428e-06	1.30476e-05	3.2279e-06	1.1251e-05	2.98468e-05	2.8459e-05	3.50577e-05	4.26237e-05	6.95123e-05	9.17169e-05			3.2279e-06	8.25262e-06	1.30476e-05	2.8459e-05	3.88407e-05	9.17169e-05				0	0	0	0	0	0	0	0	0	0			0
RDN37-1	1073	T		558	681	522	5633	3224	1515	5394	6819	35992	47507			5.06371e-06	1.26753e-05	3.34983e-06	1.10163e-05	2.9257e-05	2.81984e-05	3.46149e-05	4.37595e-05	7.03884e-05	9.29079e-05			3.34983e-06	8.03999e-06	1.26753e-05	2.81984e-05	3.91872e-05	9.29079e-05				0	0	0	0	0	0	0	0	30	0			0
RDN37-1	1074	T		536	662	539	5751	3314	1523	5428	6940	36305	48258			4.86406e-06	1.23217e-05	3.45892e-06	1.12471e-05	3.00737e-05	2.83473e-05	3.48331e-05	4.4536e-05	7.10005e-05	9.43767e-05			3.45892e-06	8.05556e-06	1.23217e-05	2.83473e-05	3.96846e-05	9.43767e-05				0	0	0	0	1	0	37	38	116	135			0
RDN37-1	1075	C		509	656	555	5782	3340	1520	5427	6940	36479	48403			4.61904e-06	1.221e-05	3.5616e-06	1.13077e-05	3.03096e-05	2.82915e-05	3.48267e-05	4.4536e-05	7.13408e-05	9.46602e-05			3.5616e-06	7.96336e-06	1.221e-05	2.82915e-05	3.96813e-05	9.46602e-05				0	0	0	0	0	0	20	38	80	123			0
RDN37-1	1076	G		505	650	555	5943	3457	1551	5480	7099	37038	49174			4.58275e-06	1.20983e-05	3.5616e-06	1.16225e-05	3.13714e-05	2.88685e-05	3.51668e-05	4.55564e-05	7.24341e-05	9.6168e-05			3.5616e-06	8.10264e-06	1.20983e-05	2.88685e-05	4.03616e-05	9.6168e-05				0	1	0	0	0	0	20	78	80	149			0
RDN37-1	1077	A		496	675	571	6329	3688	1636	5926	7544	38853	50826			4.50107e-06	1.25637e-05	3.66428e-06	1.23774e-05	3.34677e-05	3.04506e-05	3.80289e-05	4.84121e-05	7.59836e-05	9.93988e-05			3.66428e-06	8.43925e-06	1.25637e-05	3.04506e-05	4.32205e-05	9.93988e-05				0	0	0	2	0	0	20	51	90	193			0
RDN37-1	1078	T		496	681	595	6344	3775	1673	6106	7837	39188	51254			4.50107e-06	1.26753e-05	3.81829e-06	1.24068e-05	3.42572e-05	3.11392e-05	3.9184e-05	5.02923e-05	7.66387e-05	0.000100236			3.81829e-06	8.45392e-06	1.26753e-05	3.11392e-05	4.47382e-05	0.000100236				0	0	0	4	0	3	61	51	129	291			0
RDN37-1	1079	T		511	666	697	6548	3761	1676	6354	8079	39919	52265			4.63719e-06	1.23961e-05	4.47285e-06	1.28057e-05	3.41301e-05	3.11951e-05	4.07755e-05	5.18453e-05	7.80683e-05	0.000102213			4.47285e-06	8.51666e-06	1.28057e-05	3.11951e-05	4.63104e-05	0.000102213				0	4	326	2764	19	43	1695	4219	21483	29513			0
RDN37-1	1080	C		511	652	670	6523	3745	1658	6344	8143	40090	52290			4.63719e-06	1.21356e-05	4.29959e-06	1.27568e-05	3.39849e-05	3.086e-05	4.07113e-05	5.2256e-05	7.84028e-05	0.000102262			4.29959e-06	8.38637e-06	1.27568e-05	3.086e-05	4.64837e-05	0.000102262				0	0	0	0	0	0	0	0	74	31			0
RDN37-1	1081	C		511	655	670	6608	3760	1659	6360	8189	40162	52443			4.63719e-06	1.21914e-05	4.29959e-06	1.29231e-05	3.4121e-05	3.08787e-05	4.0814e-05	5.25512e-05	7.85436e-05	0.000102561			4.29959e-06	8.41429e-06	1.29231e-05	3.08787e-05	4.66826e-05	0.000102561				0	0	2	73	0	5	87	0	89	260			0
RDN37-1	1082	G		525	667	740	6838	3849	1686	6369	8343	40681	52638			4.76424e-06	1.24147e-05	4.7488e-06	1.33729e-05	3.49287e-05	3.13812e-05	4.08718e-05	5.35395e-05	7.95586e-05	0.000102942			4.7488e-06	8.58949e-06	1.33729e-05	3.13812e-05	4.72056e-05	0.000102942				0	0	0	0	0	0	0	0	0	0			0
RDN37-1	1083	G		525	660	740	6746	3839	1674	6336	8363	40630	52296			4.76424e-06	1.22845e-05	4.7488e-06	1.31929e-05	3.48379e-05	3.11579e-05	4.066e-05	5.36678e-05	7.94588e-05	0.000102274			4.7488e-06	8.52435e-06	1.31929e-05	3.11579e-05	4.71639e-05	0.000102274				0	0	0	0	0	1	53	19	0	92			0
RDN37-1	1084	A		525	652	740	6746	3779	1667	6290	8355	40592	52207			4.76424e-06	1.21356e-05	4.7488e-06	1.31929e-05	3.42935e-05	3.10276e-05	4.03648e-05	5.36165e-05	7.93845e-05	0.0001021			4.7488e-06	8.4499e-06	1.31929e-05	3.10276e-05	4.69906e-05	0.0001021				0	0	0	0	0	3	0	0	30	1			0
RDN37-1	1085	G		525	647	751	6730	3762	1636	6242	8355	40362	52032			4.76424e-06	1.20425e-05	4.81939e-06	1.31616e-05	3.41392e-05	3.04506e-05	4.00568e-05	5.36165e-05	7.89347e-05	0.000101757			4.76424e-06	8.43094e-06	1.31616e-05	3.04506e-05	4.68366e-05	0.000101757				0	5	0	83	0	3	1	15	33	1			0
RDN37-1	1086	A		515	635	734	6607	3718	1589	6240	8307	40242	51746			4.67349e-06	1.18191e-05	4.71029e-06	1.29211e-05	3.37399e-05	2.95758e-05	4.00439e-05	5.33085e-05	7.87e-05	0.000101198			4.67349e-06	8.26472e-06	1.29211e-05	2.95758e-05	4.66762e-05	0.000101198				0	0	0	0	0	0	46	0	60	0			0
RDN37-1	1087	G		515	632	734	6514	3734	1574	6224	8276	40033	51666			4.67349e-06	1.17633e-05	4.71029e-06	1.27392e-05	3.38851e-05	2.92966e-05	3.99412e-05	5.31095e-05	7.82913e-05	0.000101042			4.67349e-06	8.2368e-06	1.27392e-05	2.92966e-05	4.65254e-05	0.000101042				0	0	0	0	0	0	0	0	61	0			0
RDN37-1	1088	G		451	576	734	6374	3636	1555	6002	8206	39731	51369			4.09271e-06	1.0721e-05	4.71029e-06	1.24654e-05	3.29958e-05	2.89429e-05	3.85166e-05	5.26603e-05	7.77007e-05	0.000100461			4.09271e-06	7.71564e-06	1.24654e-05	2.89429e-05	4.55885e-05	0.000100461				0	0	0	0	0	2	2	25	89	94			0
RDN37-1	1089	G		406	557	717	6327	3566	1511	5890	8093	39515	51106			3.68435e-06	1.03673e-05	4.6012e-06	1.23735e-05	3.23605e-05	2.8124e-05	3.77979e-05	5.19352e-05	7.72782e-05	9.99464e-05			3.68435e-06	7.48427e-06	1.23735e-05	2.8124e-05	4.48665e-05	9.99464e-05				0	0	0	0	0	0	0	0	25	26			0
RDN37-1	1090	A		388	532	717	6291	3507	1495	5797	8068	39382	50925			3.521e-06	9.90202e-06	4.6012e-06	1.23031e-05	3.18251e-05	2.78262e-05	3.72011e-05	5.17747e-05	7.70181e-05	9.95924e-05			3.521e-06	7.25161e-06	1.23031e-05	2.78262e-05	4.44879e-05	9.95924e-05				0	0	0	0	0	0	0	0	0	0			0
RDN37-1	1091	G		388	531	717	6263	3481	1494	5777	8068	39358	50839			3.521e-06	9.88341e-06	4.6012e-06	1.22484e-05	3.15892e-05	2.78075e-05	3.70727e-05	5.17747e-05	7.69712e-05	9.94242e-05			3.521e-06	7.2423e-06	1.22484e-05	2.78075e-05	4.44237e-05	9.94242e-05				0	0	0	0	0	0	0	0	70	0			0
RDN37-1	1092	C		342	510	717	6180	3469	1469	5477	8029	38639	49952			3.10356e-06	9.49254e-06	4.6012e-06	1.2086e-05	3.14803e-05	2.73422e-05	3.51475e-05	5.15245e-05	7.55651e-05	9.76896e-05			3.10356e-06	7.04687e-06	1.2086e-05	2.73422e-05	4.3336e-05	9.76896e-05				0	0	0	0	0	0	0	0	0	0			0
RDN37-1	1093	C		312	497	694	6072	3422	1444	5331	7921	38432	49468			2.83132e-06	9.25057e-06	4.4536e-06	1.18748e-05	3.10538e-05	2.68769e-05	3.42106e-05	5.08314e-05	7.51603e-05	9.6743e-05			2.83132e-06	6.85209e-06	1.18748e-05	2.68769e-05	4.2521e-05	9.6743e-05				22	0	0	1	1	3	41	0	43	37			1.99644e-07
RDN37-1	1094	T		312	489	674	6051	3422	1427	5307	7905	38189	48956			2.83132e-06	9.10167e-06	4.32526e-06	1.18338e-05	3.10538e-05	2.65605e-05	3.40566e-05	5.07287e-05	7.4685e-05	9.57417e-05			2.83132e-06	6.71346e-06	1.18338e-05	2.65605e-05	4.23927e-05	9.57417e-05				0	0	0	0	0	0	0	0	0	0			0
RDN37-1	1095	G		312	470	674	5942	3382	1423	5273	7834	37694	48472			2.83132e-06	8.74802e-06	4.32526e-06	1.16206e-05	3.06908e-05	2.6486e-05	3.38384e-05	5.02731e-05	7.3717e-05	9.47952e-05			2.83132e-06	6.53664e-06	1.16206e-05	2.6486e-05	4.20557e-05	9.47952e-05				0	0	19	0	0	0	0	0	1	0			0
RDN37-1	1096	A		330	463	674	5786	3415	1418	5222	7670	37258	47906			2.99467e-06	8.61773e-06	4.32526e-06	1.13155e-05	3.09902e-05	2.6393e-05	3.35111e-05	4.92207e-05	7.28643e-05	9.36883e-05			2.99467e-06	6.4715e-06	1.13155e-05	2.6393e-05	4.13659e-05	9.36883e-05				0	0	0	0	0	0	0	0	0	1			0
RDN37-1	1097	G		300	391	496	4481	3031	1195	4119	5960	29362	38179			2.72242e-06	7.27761e-06	3.18298e-06	8.76335e-06	2.75055e-05	2.22423e-05	2.64328e-05	3.82471e-05	5.74223e-05	7.46655e-05			2.72242e-06	5.23029e-06	8.76335e-06	2.22423e-05	3.28763e-05	7.46655e-05				0	0	0	0	0	1	1	0	24	2			0
RDN37-1	1098	A		300	375	473	4152	2953	1148	3939	5653	27619	36024			2.72242e-06	6.97981e-06	3.03538e-06	8.11994e-06	2.67977e-05	2.13675e-05	2.52777e-05	3.6277e-05	5.40136e-05	7.0451e-05			2.72242e-06	5.00759e-06	8.11994e-06	2.13675e-05	3.15373e-05	7.0451e-05				0	0	0	117	0	0	64	29	139	64			0
RDN37-1	1099	A		285	313	426	3826	2649	956	3405	4640	23539	30694			2.5863e-06	5.82581e-06	2.73377e-06	7.48239e-06	2.4039e-05	1.77939e-05	2.18509e-05	2.97763e-05	4.60345e-05	6.00273e-05			2.5863e-06	4.27979e-06	7.48239e-06	1.77939e-05	2.69076e-05	6.00273e-05				0	0	0	0	1	0	0	0	1	66			0
RDN37-1	1100	A		270	300	399	3649	2665	917	3302	4446	22922	29677			2.45018e-06	5.58384e-06	2.5605e-06	7.13623e-06	2.41842e-05	1.7068e-05	2.11899e-05	2.85313e-05	4.48278e-05	5.80384e-05			2.45018e-06	4.07217e-06	7.13623e-06	1.7068e-05	2.63577e-05	5.80384e-05				0	0	0	0	0	0	0	0	0	33			0
RDN37-1	1101	C		249	289	399	3624	2694	889	3308	4373	22505	29112			2.25961e-06	5.3791e-06	2.5605e-06	7.08734e-06	2.44474e-05	1.65468e-05	2.12284e-05	2.80628e-05	4.40123e-05	5.69334e-05			2.25961e-06	3.9698e-06	7.08734e-06	1.65468e-05	2.62551e-05	5.69334e-05				0	0	0	0	0	0	0	0	0	0			0
RDN37-1	1102	G		235	286	372	3527	2678	864	3119	4263	21771	28568			2.13256e-06	5.32327e-06	2.38723e-06	6.89764e-06	2.43022e-05	1.60815e-05	2.00155e-05	2.73569e-05	4.25769e-05	5.58695e-05			2.13256e-06	3.85525e-06	6.89764e-06	1.60815e-05	2.58295e-05	5.58695e-05				0	0	0	0	0	0	0	0	0	0			0
RDN37-1	1103	G		234	288	372	3372	2672	855	3041	4135	21563	28257			2.12349e-06	5.36049e-06	2.38723e-06	6.59451e-06	2.42477e-05	1.5914e-05	1.9515e-05	2.65355e-05	4.21701e-05	5.52613e-05			2.12349e-06	3.87386e-06	6.59451e-06	1.5914e-05	2.53916e-05	5.52613e-05				0	0	0	34	0	0	0	0	0	0			0
RDN37-1	1104	C		214	283	372	3337	2602	854	2991	4079	21446	28105			1.94199e-06	5.26743e-06	2.38723e-06	6.52607e-06	2.36125e-05	1.58953e-05	1.91941e-05	2.61761e-05	4.19413e-05	5.49641e-05			1.94199e-06	3.82733e-06	6.52607e-06	1.58953e-05	2.48943e-05	5.49641e-05				0	0	0	0	0	0	0	0	0	0			0
RDN37-1	1105	T		213	283	353	3299	2601	840	2966	4065	21150	27862			1.93292e-06	5.26743e-06	2.26531e-06	6.45175e-06	2.36034e-05	1.56348e-05	1.90337e-05	2.60863e-05	4.13624e-05	5.44888e-05			1.93292e-06	3.76637e-06	6.45175e-06	1.56348e-05	2.48449e-05	5.44888e-05				0	0	0	0	0	0	0	0	0	0			0
RDN37-1	1106	A		213	283	335	3270	2601	840	2896	4028	21076	27438			1.93292e-06	5.26743e-06	2.14979e-06	6.39504e-06	2.36034e-05	1.56348e-05	1.85845e-05	2.58489e-05	4.12177e-05	5.36596e-05			1.93292e-06	3.70861e-06	6.39504e-06	1.56348e-05	2.47261e-05	5.36596e-05				0	0	0	0	0	0	0	0	0	1			0
RDN37-1	1107	C		213	284	289	3220	2584	838	2910	4011	21051	27251			1.93292e-06	5.28604e-06	1.8546e-06	6.29725e-06	2.34491e-05	1.55975e-05	1.86743e-05	2.57398e-05	4.11688e-05	5.32939e-05			1.8546e-06	3.60948e-06	6.29725e-06	1.55975e-05	2.45945e-05	5.32939e-05				0	0	0	0	0	0	0	0	26	28			0
RDN37-1	1108	C		213	284	289	3220	2569	830	2910	3969	20977	27116			1.93292e-06	5.28604e-06	1.8546e-06	6.29725e-06	2.3313e-05	1.54486e-05	1.86743e-05	2.54702e-05	4.10241e-05	5.30299e-05			1.8546e-06	3.60948e-06	6.29725e-06	1.54486e-05	2.43916e-05	5.30299e-05				0	0	0	0	0	0	0	0	28	57			0
RDN37-1	1109	A		213	284	289	3205	2556	840	2912	3969	20924	27043			1.93292e-06	5.28604e-06	1.8546e-06	6.26792e-06	2.3195e-05	1.56348e-05	1.86872e-05	2.54702e-05	4.09204e-05	5.28871e-05			1.8546e-06	3.60948e-06	6.26792e-06	1.56348e-05	2.43326e-05	5.28871e-05				0	0	0	0	0	0	0	0	39	47			0
RDN37-1	1110	C		213	286	289	3205	2537	832	2937	3993	20720	26938			1.93292e-06	5.32327e-06	1.8546e-06	6.26792e-06	2.30226e-05	1.54859e-05	1.88476e-05	2.56243e-05	4.05215e-05	5.26818e-05			1.8546e-06	3.62809e-06	6.26792e-06	1.54859e-05	2.43234e-05	5.26818e-05				0	6	0	0	0	0	0	0	13	77			0
RDN37-1	1111	A		213	286	289	3205	2447	828	2956	3985	20636	26949			1.93292e-06	5.32327e-06	1.8546e-06	6.26792e-06	2.22059e-05	1.54114e-05	1.89695e-05	2.55729e-05	4.03572e-05	5.27033e-05			1.8546e-06	3.62809e-06	6.26792e-06	1.54114e-05	2.38894e-05	5.27033e-05				0	0	0	0	0	0	0	0	24	0			0
RDN37-1	1112	T		236	331	359	3230	2460	970	3292	4003	21102	27636			2.14164e-06	6.16084e-06	2.30381e-06	6.31681e-06	2.23239e-05	1.80544e-05	2.11257e-05	2.56884e-05	4.12685e-05	5.40469e-05			2.14164e-06	4.23233e-06	6.31681e-06	1.80544e-05	2.40062e-05	5.40469e-05				0	0	0	0	0	0	0	0	24	0			0
RDN37-1	1113	C		236	321	359	3230	2477	973	3285	4003	21150	27594			2.14164e-06	5.97471e-06	2.30381e-06	6.31681e-06	2.24781e-05	1.81103e-05	2.10808e-05	2.56884e-05	4.13624e-05	5.39647e-05			2.14164e-06	4.13926e-06	6.31681e-06	1.81103e-05	2.40833e-05	5.39647e-05				0	0	0	1	0	0	14	20	26	1			0
RDN37-1	1114	C		236	321	359	3270	2477	978	3357	4004	21177	27672			2.14164e-06	5.97471e-06	2.30381e-06	6.39504e-06	2.24781e-05	1.82033e-05	2.15429e-05	2.56949e-05	4.14152e-05	5.41173e-05			2.14164e-06	4.13926e-06	6.39504e-06	1.82033e-05	2.40865e-05	5.41173e-05				0	4	75	234	0	0	70	86	241	456			0
RDN37-1	1115	A		236	321	359	3270	2460	978	3357	3979	21177	27662			2.14164e-06	5.97471e-06	2.30381e-06	6.39504e-06	2.23239e-05	1.82033e-05	2.15429e-05	2.55344e-05	4.14152e-05	5.40977e-05			2.14164e-06	4.13926e-06	6.39504e-06	1.82033e-05	2.39291e-05	5.40977e-05				0	0	0	0	0	0	0	0	0	0			0
RDN37-1	1116	A		289	365	359	3631	2487	1034	3869	4267	22660	28696			2.6226e-06	6.79368e-06	2.30381e-06	7.10103e-06	2.25689e-05	1.92457e-05	2.48285e-05	2.73826e-05	4.43155e-05	5.61199e-05			2.30381e-06	4.70814e-06	7.10103e-06	1.92457e-05	2.61056e-05	5.61199e-05				0	0	0	0	0	0	0	0	30	24			0
RDN37-1	1117	G		304	365	359	3590	2447	1041	3924	4259	22205	28677			2.75872e-06	6.79368e-06	2.30381e-06	7.02085e-06	2.22059e-05	1.93759e-05	2.51815e-05	2.73313e-05	4.34256e-05	5.60827e-05			2.30381e-06	4.7762e-06	7.02085e-06	1.93759e-05	2.62564e-05	5.60827e-05				0	0	29	0	0	0	16	0	28	45			0
RDN37-1	1118	G		302	353	359	3559	2447	1028	3902	4243	22039	28563			2.74057e-06	6.57032e-06	2.30381e-06	6.96022e-06	2.22059e-05	1.9134e-05	2.50403e-05	2.72286e-05	4.3101e-05	5.58598e-05			2.30381e-06	4.65545e-06	6.96022e-06	1.9134e-05	2.61344e-05	5.58598e-05				0	0	29	40	1	6	130	0	200	141			0
RDN37-1	1119	A		302	349	359	3559	2401	1036	3883	4226	22020	28502			2.74057e-06	6.49587e-06	2.30381e-06	6.96022e-06	2.17885e-05	1.92829e-05	2.49184e-05	2.71195e-05	4.30638e-05	5.57405e-05			2.30381e-06	4.61822e-06	6.96022e-06	1.92829e-05	2.60189e-05	5.57405e-05				0	0	0	0	0	0	0	0	0	23			0
RDN37-1	1120	A		302	351	359	3534	2436	1042	3984	4318	22001	28475			2.74057e-06	6.5331e-06	2.30381e-06	6.91133e-06	2.21061e-05	1.93946e-05	2.55665e-05	2.77099e-05	4.30267e-05	5.56877e-05			2.30381e-06	4.63684e-06	6.91133e-06	1.93946e-05	2.66382e-05	5.56877e-05				0	0	0	0	0	1	16	0	30	13			0
RDN37-1	1121	G		302	348	359	3513	2423	1044	3983	4317	21958	28416			2.74057e-06	6.47726e-06	2.30381e-06	6.87026e-06	2.19881e-05	1.94318e-05	2.55601e-05	2.77035e-05	4.29426e-05	5.55723e-05			2.30381e-06	4.60892e-06	6.87026e-06	1.94318e-05	2.66318e-05	5.55723e-05				0	0	0	0	0	0	0	0	0	0			0
RDN37-1	1122	G		274	328	341	3464	2379	1017	3895	4219	21729	28229			2.48648e-06	6.105e-06	2.1883e-06	6.77444e-06	2.15888e-05	1.89292e-05	2.49954e-05	2.70746e-05	4.24947e-05	5.52066e-05			2.1883e-06	4.29574e-06	6.77444e-06	1.89292e-05	2.6035e-05	5.52066e-05				0	0	0	0	0	0	0	0	37	72			0
RDN37-1	1123	C		274	321	341	3322	2367	975	3893	4113	20608	27183			2.48648e-06	5.97471e-06	2.1883e-06	6.49673e-06	2.14799e-05	1.81475e-05	2.49825e-05	2.63943e-05	4.03024e-05	5.31609e-05			2.1883e-06	4.2306e-06	6.49673e-06	1.81475e-05	2.56884e-05	5.31609e-05				0	0	0	0	0	0	25	22	70	22			0
RDN37-1	1124	A		274	319	341	3188	2356	975	3794	3892	20359	25674			2.48648e-06	5.93749e-06	2.1883e-06	6.23467e-06	2.13801e-05	1.81475e-05	2.43472e-05	2.49761e-05	3.98155e-05	5.02098e-05			2.1883e-06	4.21198e-06	6.23467e-06	1.81475e-05	2.46617e-05	5.02098e-05				0	0	0	0	0	0	25	22	70	22			0
RDN37-1	1125	G		287	322	304	3406	2412	975	4285	4132	20906	25768			2.60445e-06	5.99333e-06	1.95086e-06	6.66101e-06	2.18883e-05	1.81475e-05	2.74981e-05	2.65163e-05	4.08852e-05	5.03937e-05			1.95086e-06	4.29889e-06	6.66101e-06	1.81475e-05	2.70072e-05	5.03937e-05				0	0	0	0	0	0	25	22	112	35			0
RDN37-1	1126	C		287	310	304	3204	2412	964	4285	4073	20589	25407			2.60445e-06	5.76997e-06	1.95086e-06	6.26596e-06	2.18883e-05	1.79428e-05	2.74981e-05	2.61376e-05	4.02653e-05	4.96877e-05			1.95086e-06	4.18721e-06	6.26596e-06	1.79428e-05	2.68179e-05	4.96877e-05				0	0	0	0	0	0	0	0	0	0			0
RDN37-1	1127	A		287	295	304	3159	2394	942	4261	3966	20332	25067			2.60445e-06	5.49078e-06	1.95086e-06	6.17796e-06	2.17249e-05	1.75333e-05	2.73441e-05	2.5451e-05	3.97627e-05	4.90227e-05			1.95086e-06	4.04762e-06	6.17796e-06	1.75333e-05	2.63975e-05	4.90227e-05				0	0	0	0	0	0	0	0	0	0			0
RDN37-1	1128	G		368	321	312	3385	2397	963	5139	4152	21988	24595			3.33951e-06	5.97471e-06	2.0022e-06	6.61994e-06	2.17522e-05	1.79241e-05	3.29785e-05	2.66446e-05	4.30012e-05	4.80997e-05			2.0022e-06	4.65711e-06	6.61994e-06	1.79241e-05	2.98115e-05	4.80997e-05				0	0	0	0	1	1	20	0	33	1			0
RDN37-1	1129	G		368	314	312	3419	2386	961	5087	4151	21939	24470			3.33951e-06	5.84442e-06	2.0022e-06	6.68643e-06	2.16523e-05	1.78869e-05	3.26448e-05	2.66382e-05	4.29054e-05	4.78552e-05			2.0022e-06	4.59196e-06	6.68643e-06	1.78869e-05	2.96415e-05	4.78552e-05				0	0	46	0	0	1	42	0	53	38			0
RDN37-1	1130	C		332	310	295	3422	2403	944	5104	4198	21672	24290			3.01281e-06	5.76997e-06	1.8931e-06	6.6923e-06	2.18066e-05	1.75705e-05	3.27539e-05	2.69398e-05	4.23832e-05	4.75032e-05			1.8931e-06	4.39139e-06	6.6923e-06	1.75705e-05	2.98468e-05	4.75032e-05				0	0	46	28	17	0	0	0	60	56			0
RDN37-1	1131	G		332	307	295	3482	2398	936	5064	4147	21607	24117			3.01281e-06	5.71413e-06	1.8931e-06	6.80964e-06	2.17612e-05	1.74216e-05	3.24972e-05	2.66125e-05	4.22561e-05	4.71649e-05			1.8931e-06	4.36347e-06	6.80964e-06	1.74216e-05	2.95549e-05	4.71649e-05				0	0	0	28	17	0	0	0	59	56			0
RDN37-1	1132	C		332	310	295	3536	2403	937	5039	4126	21394	23402			3.01281e-06	5.76997e-06	1.8931e-06	6.91524e-06	2.18066e-05	1.74402e-05	3.23368e-05	2.64778e-05	4.18396e-05	4.57666e-05			1.8931e-06	4.39139e-06	6.91524e-06	1.74402e-05	2.94073e-05	4.57666e-05				0	0	0	0	0	0	21	0	0	19			0
RDN37-1	1133	G		361	310	295	3536	2403	924	5038	4104	21291	23232			3.27598e-06	5.76997e-06	1.8931e-06	6.91524e-06	2.18066e-05	1.71982e-05	3.23303e-05	2.63366e-05	4.16381e-05	4.54341e-05			1.8931e-06	4.52298e-06	6.91524e-06	1.71982e-05	2.93335e-05	4.54341e-05				0	0	0	0	0	0	0	6	0	41			0
RDN37-1	1134	C		378	303	264	3411	2269	893	5036	4070	20978	22255			3.43025e-06	5.63968e-06	1.69417e-06	6.67079e-06	2.05906e-05	1.66212e-05	3.23175e-05	2.61184e-05	4.1026e-05	4.35234e-05			1.69417e-06	4.53497e-06	6.67079e-06	1.66212e-05	2.92179e-05	4.35234e-05				0	0	0	0	0	0	34	80	36	44			0
RDN37-1	1135	A		360	303	264	3316	2238	882	5036	3945	20814	21655			3.26691e-06	5.63968e-06	1.69417e-06	6.485e-06	2.03093e-05	1.64165e-05	3.23175e-05	2.53162e-05	4.07053e-05	4.235e-05			1.69417e-06	4.4533e-06	6.485e-06	1.64165e-05	2.88169e-05	4.235e-05				0	0	0	2	0	0	2	6	2	1			0
RDN37-1	1136	A		427	348	239	3350	2319	795	5218	3688	18739	17025			3.87492e-06	6.47726e-06	1.53373e-06	6.55149e-06	2.10443e-05	1.47972e-05	3.34854e-05	2.3667e-05	3.66473e-05	3.32953e-05			1.53373e-06	5.17609e-06	6.55149e-06	1.47972e-05	2.84811e-05	3.66473e-05				29	11	0	350	134	35	753	561	1931	1640			2.63168e-07
RDN37-1	1137	A		441	338	239	3298	2319	767	5215	3698	18584	16827			4.00196e-06	6.29113e-06	1.53373e-06	6.4498e-06	2.10443e-05	1.4276e-05	3.34662e-05	2.37312e-05	3.63441e-05	3.2908e-05			1.53373e-06	5.14655e-06	6.4498e-06	1.4276e-05	2.83196e-05	3.63441e-05				0	0	0	2	0	0	57	20	24	64			0
RDN37-1	1138	T		441	324	185	3302	2257	733	4984	3549	17828	16222			4.00196e-06	6.03055e-06	1.1872e-06	6.45762e-06	2.04817e-05	1.36432e-05	3.19838e-05	2.2775e-05	3.48657e-05	3.17249e-05			1.1872e-06	5.01626e-06	6.45762e-06	1.36432e-05	2.72499e-05	3.48657e-05				0	0	0	22	0	0	98	1	641	426			0
RDN37-1	1139	T		463	304	185	3263	2160	729	4816	3503	17734	15929			4.20161e-06	5.6583e-06	1.1872e-06	6.38135e-06	1.96014e-05	1.35687e-05	3.09057e-05	2.24798e-05	3.46818e-05	3.11518e-05			1.1872e-06	4.92995e-06	6.38135e-06	1.35687e-05	2.66927e-05	3.46818e-05				0	0	0	22	0	1	120	63	705	851			0
RDN37-1	1140	A		463	297	185	3243	2105	723	4691	3476	17445	15688			4.20161e-06	5.52801e-06	1.1872e-06	6.34223e-06	1.91023e-05	1.34571e-05	3.01035e-05	2.23065e-05	3.41166e-05	3.06805e-05			1.1872e-06	4.86481e-06	6.34223e-06	1.34571e-05	2.6205e-05	3.41166e-05				0	0	0	0	0	0	0	0	1	24			0
RDN37-1	1141	C		550	338	300	3844	2316	753	4884	3995	17978	16062			4.99111e-06	6.29113e-06	1.92519e-06	7.51759e-06	2.10171e-05	1.40155e-05	3.13421e-05	2.56371e-05	3.5159e-05	3.14119e-05			1.92519e-06	5.64112e-06	7.51759e-06	1.40155e-05	2.84896e-05	3.5159e-05				0	0	0	0	0	0	0	1	0	0			0
RDN37-1	1142	C		550	320	281	3688	2300	697	4764	3863	17208	15063			4.99111e-06	5.9561e-06	1.80326e-06	7.21251e-06	2.08719e-05	1.29731e-05	3.0572e-05	2.479e-05	3.36531e-05	2.94582e-05			1.80326e-06	5.4736e-06	7.21251e-06	1.29731e-05	2.71241e-05	3.36531e-05				17	0	0	0	0	7	144	18	28	68			1.54271e-07
RDN37-1	1143	C		550	313	281	3558	2280	682	4730	3688	16901	14210			4.99111e-06	5.82581e-06	1.80326e-06	6.95827e-06	2.06904e-05	1.26939e-05	3.03538e-05	2.3667e-05	3.30528e-05	2.77901e-05			1.80326e-06	5.40846e-06	6.95827e-06	1.26939e-05	2.57285e-05	3.30528e-05				0	0	0	0	0	0	0	0	10	20			0
RDN37-1	1144	A		521	303	303	3512	2211	667	4543	3572	16564	13837			4.72794e-06	5.63968e-06	1.94444e-06	6.86831e-06	2.00643e-05	1.24147e-05	2.91538e-05	2.29226e-05	3.23937e-05	2.70606e-05			1.94444e-06	5.18381e-06	6.86831e-06	1.24147e-05	2.49916e-05	3.23937e-05				0	0	0	0	0	0	32	0	210	154			0
RDN37-1	1145	A		578	389	257	3633	2260	703	4698	3738	16718	14158			5.2452e-06	7.24039e-06	1.64924e-06	7.10494e-06	2.05089e-05	1.30848e-05	3.01485e-05	2.39879e-05	3.26949e-05	2.76884e-05			1.64924e-06	6.17507e-06	7.24039e-06	1.30848e-05	2.58381e-05	3.26949e-05				0	0	0	38	0	0	32	32	312	205			0
RDN37-1	1146	T		564	383	283	3596	2182	689	4568	3698	16462	13831			5.11815e-06	7.12871e-06	1.81609e-06	7.03258e-06	1.98011e-05	1.28242e-05	2.93142e-05	2.37312e-05	3.21942e-05	2.70489e-05			1.81609e-06	6.07537e-06	7.12871e-06	1.28242e-05	2.539e-05	3.21942e-05				0	0	0	0	0	0	32	0	272	137			0
RDN37-1	1147	C		564	383	283	3533	2078	686	4413	3593	16286	13524			5.11815e-06	7.12871e-06	1.81609e-06	6.90938e-06	1.88573e-05	1.27684e-05	2.83195e-05	2.30573e-05	3.185e-05	2.64485e-05			1.81609e-06	6.01377e-06	7.12871e-06	1.27684e-05	2.47529e-05	3.185e-05				0	0	0	0	0	0	32	0	274	161			0
RDN37-1	1148	C		579	384	283	3523	1993	694	4298	3592	16054	13555			5.25428e-06	7.14732e-06	1.81609e-06	6.88982e-06	1.8086e-05	1.29173e-05	2.75815e-05	2.30509e-05	3.13963e-05	2.65091e-05			1.81609e-06	6.07205e-06	7.14732e-06	1.29173e-05	2.478e-05	3.13963e-05				0	0	0	62	0	0	31	0	32	46			0
RDN37-1	1149	T		590	390	283	3418	1949	685	4312	3473	15691	13345			5.3541e-06	7.259e-06	1.81609e-06	6.68448e-06	1.76867e-05	1.27498e-05	2.76714e-05	2.22873e-05	3.06864e-05	2.60984e-05			1.81609e-06	6.01929e-06	7.259e-06	1.27498e-05	2.41928e-05	3.06864e-05				0	0	0	78	0	0	0	0	0	18			0
RDN37-1	1150	A		568	387	283	3395	1949	698	4273	3358	15536	12866			5.15445e-06	7.20316e-06	1.81609e-06	6.63949e-06	1.76867e-05	1.29917e-05	2.74211e-05	2.15493e-05	3.03833e-05	2.51616e-05			1.81609e-06	5.89697e-06	7.20316e-06	1.29917e-05	2.33555e-05	3.03833e-05				0	0	0	36	0	0	13	175	77	51			0
RDN37-1	1151	A		567	420	486	3852	3524	1036	5917	5268	22878	20822			5.14538e-06	7.81738e-06	3.11881e-06	7.53324e-06	3.19794e-05	1.92829e-05	3.79711e-05	3.38063e-05	4.47418e-05	4.07209e-05			3.11881e-06	6.33931e-06	7.81738e-06	1.92829e-05	3.58887e-05	4.47418e-05				0	0	0	128	0	0	40	175	144	51			0
RDN37-1	1152	T		567	417	505	3828	3501	1050	6267	5442	23344	21750			5.14538e-06	7.76154e-06	3.24073e-06	7.4863e-06	3.17707e-05	1.95435e-05	4.02172e-05	3.49229e-05	4.56531e-05	4.25358e-05			3.24073e-06	6.31584e-06	7.76154e-06	1.95435e-05	3.75701e-05	4.56531e-05				0	0	0	44	0	0	37	175	144	51			0
RDN37-1	1153	T		571	415	505	3592	3585	1138	6406	5401	23633	22182			5.18168e-06	7.72432e-06	3.24073e-06	7.02476e-06	3.2533e-05	2.11814e-05	4.11092e-05	3.46598e-05	4.62183e-05	4.33806e-05			3.24073e-06	6.10322e-06	7.72432e-06	2.11814e-05	3.78845e-05	4.62183e-05				11	0	0	263	28	0	504	273	1276	979			9.98222e-08
RDN37-1	1154	C		570	414	505	3571	3678	1151	6545	5457	23791	22370			5.1726e-06	7.70571e-06	3.24073e-06	6.98369e-06	3.33769e-05	2.14234e-05	4.20012e-05	3.50192e-05	4.65273e-05	4.37483e-05			3.24073e-06	6.07815e-06	7.70571e-06	2.14234e-05	3.85102e-05	4.65273e-05				0	0	0	20	0	0	0	0	52	81			0
RDN37-1	1155	A		551	416	479	3664	3964	1235	6740	5786	25710	24638			5.00018e-06	7.74293e-06	3.07388e-06	7.16557e-06	3.59723e-05	2.29868e-05	4.32526e-05	3.71305e-05	5.02802e-05	4.81838e-05			3.07388e-06	6.08288e-06	7.74293e-06	2.29868e-05	4.01915e-05	5.02802e-05				0	0	0	0	0	0	0	0	164	86			0
RDN37-1	1156	G		701	615	706	5239	9224	2719	13723	10030	48330	50536			6.36139e-06	1.14469e-05	4.53061e-06	1.02457e-05	8.37054e-05	5.06082e-05	8.80645e-05	6.43655e-05	9.45175e-05	9.88317e-05			4.53061e-06	8.30357e-06	1.14469e-05	5.06082e-05	8.5885e-05	9.88317e-05				0	0	0	1	0	0	0	0	0	25			0
RDN37-1	1157	G		685	615	705	5215	9238	2728	13637	10109	48433	50627			6.2162e-06	1.14469e-05	4.52419e-06	1.01988e-05	8.38325e-05	5.07758e-05	8.75127e-05	6.48724e-05	9.47189e-05	9.90096e-05			4.52419e-06	8.20751e-06	1.14469e-05	5.07758e-05	8.56726e-05	9.90096e-05				0	0	22	167	0	2	0	12	48	18			0
RDN37-1	1158	G		658	593	705	5160	9273	2720	13584	10102	47881	50555			5.97118e-06	1.10374e-05	4.52419e-06	1.00912e-05	8.41501e-05	5.06269e-05	8.71725e-05	6.48275e-05	9.36394e-05	9.88688e-05			4.52419e-06	8.03122e-06	1.10374e-05	5.06269e-05	8.56613e-05	9.88688e-05				0	0	0	0	0	0	0	0	0	0			0
RDN37-1	1159	A		658	579	705	5057	9281	2723	13516	10012	47742	49995			5.97118e-06	1.07768e-05	4.52419e-06	9.88982e-06	8.42227e-05	5.06827e-05	8.67362e-05	6.425e-05	9.33675e-05	9.77737e-05			4.52419e-06	7.9305e-06	1.07768e-05	5.06827e-05	8.54794e-05	9.77737e-05				0	0	27	0	0	0	0	0	75	0			0
RDN37-1	1160	G		658	571	705	4870	9245	2717	13356	9958	47568	49607			5.97118e-06	1.06279e-05	4.52419e-06	9.52411e-06	8.3896e-05	5.0571e-05	8.57094e-05	6.39034e-05	9.30272e-05	9.70149e-05			4.52419e-06	7.74764e-06	1.06279e-05	5.0571e-05	8.48027e-05	9.70149e-05				0	0	27	1	0	0	0	0	90	0			0
RDN37-1	1161	G		615	553	704	4724	9218	2715	13321	9887	47330	49503			5.58097e-06	1.02929e-05	4.51778e-06	9.23858e-06	8.3651e-05	5.05338e-05	8.54848e-05	6.34478e-05	9.25618e-05	9.68115e-05			4.51778e-06	7.40977e-06	1.02929e-05	5.05338e-05	8.45679e-05	9.68115e-05				0	3	0	0	23	0	19	0	81	33			0
RDN37-1	1162	T		596	546	703	4659	9167	2691	13211	9753	46916	49359			5.40855e-06	1.01626e-05	4.51136e-06	9.11146e-06	8.31882e-05	5.00871e-05	8.47789e-05	6.25879e-05	9.17521e-05	9.65298e-05			4.51136e-06	7.26e-06	1.01626e-05	5.00871e-05	8.39835e-05	9.65298e-05				0	0	0	0	0	0	0	1	1	0			0
RDN37-1	1163	A		569	525	703	4376	9156	2652	13132	9706	46578	49342			5.16353e-06	9.77173e-06	4.51136e-06	8.55801e-06	8.30883e-05	4.93612e-05	8.42719e-05	6.22863e-05	9.10911e-05	9.64966e-05			4.51136e-06	6.86077e-06	9.77173e-06	4.93612e-05	8.36801e-05	9.64966e-05				0	0	0	0	0	0	0	1	2	0			0
RDN37-1	1164	G		657	533	646	4368	11773	3001	14655	10543	52124	52025			5.96211e-06	9.92063e-06	4.14557e-06	8.54236e-06	0.000106837	5.58571e-05	9.40455e-05	6.76575e-05	0.000101937	0.000101744			4.14557e-06	7.25223e-06	9.92063e-06	5.58571e-05	9.78946e-05	0.000106837				0	0	0	23	0	0	53	31	92	0			0
RDN37-1	1165	T		578	512	646	4247	11701	2986	14564	10516	51869	51769			5.2452e-06	9.52976e-06	4.14557e-06	8.30572e-06	0.000106184	5.55779e-05	9.34615e-05	6.74843e-05	0.000101439	0.000101243			4.14557e-06	6.77546e-06	9.52976e-06	5.55779e-05	9.73522e-05	0.000106184				0	0	0	0	0	4	53	45	91	0			0
RDN37-1	1166	G		559	490	646	3924	11660	2980	14437	10442	51455	51749			5.07278e-06	9.12028e-06	4.14557e-06	7.67404e-06	0.000105812	5.54662e-05	9.26465e-05	6.70094e-05	0.000100629	0.000101204			4.14557e-06	6.37341e-06	9.12028e-06	5.54662e-05	9.66377e-05	0.000105812				0	0	0	0	0	4	0	16	7	0			0
RDN37-1	1167	A		566	485	608	3825	11739	2934	14487	10463	51381	52036			5.1363e-06	9.02722e-06	3.90172e-06	7.48043e-06	0.000106528	5.461e-05	9.29674e-05	6.71442e-05	0.000100484	0.000101765			3.90172e-06	6.30837e-06	9.02722e-06	5.461e-05	9.67258e-05	0.000106528				0	0	0	0	0	0	0	16	1	0			0
RDN37-1	1168	C		522	475	582	3825	11729	2927	14433	10542	51244	51736			4.73702e-06	8.84109e-06	3.73487e-06	7.48043e-06	0.000106438	5.44797e-05	9.26208e-05	6.76511e-05	0.000100216	0.000101178			3.73487e-06	6.10872e-06	8.84109e-06	5.44797e-05	9.64186e-05	0.000106438				0	0	0	0	0	4	0	1	0	26			0
RDN37-1	1169	A		522	464	582	3593	11678	2904	14270	10492	51262	51666			4.73702e-06	8.63635e-06	3.73487e-06	7.02672e-06	0.000105975	5.40516e-05	9.15748e-05	6.73303e-05	0.000100251	0.000101042			3.73487e-06	5.88187e-06	8.63635e-06	5.40516e-05	9.59131e-05	0.000105975				0	0	0	0	0	0	0	0	0	0			0
RDN37-1	1170	A		632	535	423	3865	16786	3452	15824	11571	52896	56064			5.73524e-06	9.95786e-06	2.71452e-06	7.55866e-06	0.000152329	6.42514e-05	0.000101547	7.42545e-05	0.000103447	0.000109643			2.71452e-06	6.64695e-06	9.95786e-06	6.42514e-05	0.000102497	0.000152329				0	0	0	0	0	0	78	0	22	21			0
RDN37-1	1171	T		625	525	423	3781	16728	3469	15818	11589	52795	56101			5.67171e-06	9.77173e-06	2.71452e-06	7.39438e-06	0.000151802	6.45679e-05	0.000101509	7.437e-05	0.00010325	0.000109715			2.71452e-06	6.53305e-06	9.77173e-06	6.45679e-05	0.000102379	0.000151802				0	0	0	0	0	0	24	19	14	0			0
RDN37-1	1172	A		608	515	422	3729	16877	3507	15752	11456	52778	56053			5.51744e-06	9.5856e-06	2.7081e-06	7.29269e-06	0.000153154	6.52751e-05	0.000101085	7.35165e-05	0.000103216	0.000109621			2.7081e-06	6.40507e-06	9.5856e-06	6.52751e-05	0.000102151	0.000153154				0	1	0	0	0	0	26	47	14	1			0
RDN37-1	1173	A		1067	829	576	5353	40771	6441	27713	23962	73359	79247			9.68275e-06	1.543e-05	3.69636e-06	1.04687e-05	0.000369986	0.000119885	0.000177843	0.000153771	0.000143466	0.000154981			3.69636e-06	1.00757e-05	1.543e-05	0.000119885	0.000154376	0.000369986				17	0	0	208	1	7	165	25	273	212			1.54271e-07
RDN37-1	1174	A		1053	823	534	5536	42259	6718	28021	24422	74050	80406			9.5557e-06	1.53183e-05	3.42684e-06	1.08266e-05	0.00038349	0.000125041	0.000179819	0.000156723	0.000144817	0.000157247			3.42684e-06	1.01911e-05	1.53183e-05	0.000125041	0.000156985	0.00038349				0	0	0	0	0	0	40	0	80	57			0
RDN37-1	1175	T		1100	832	582	5608	44548	7095	28608	25455	75069	81333			9.98222e-06	1.54859e-05	3.73487e-06	1.09674e-05	0.000404262	0.000132058	0.000183586	0.000163352	0.00014681	0.00015906			3.73487e-06	1.04748e-05	1.54859e-05	0.000132058	0.000161206	0.000404262				0	0	0	0	0	0	0	0	0	1			0
RDN37-1	1176	A		1125	800	534	5478	46876	7668	29145	27182	76912	83079			1.02091e-05	1.48903e-05	3.42684e-06	1.07132e-05	0.000425388	0.000142723	0.000187032	0.000174435	0.000150414	0.000162475			3.42684e-06	1.04611e-05	1.48903e-05	0.000142723	0.000168455	0.000425388				0	0	0	0	0	0	0	0	29	2			0
RDN37-1	1177	A		2684	1780	1218	11951	149635	22508	93210	91729	202290	186398			2.43566e-05	3.31308e-05	7.81627e-06	2.33722e-05	0.0013579	0.000418937	0.000598156	0.000588652	0.000395612	0.000364533			7.81627e-06	2.38644e-05	3.31308e-05	0.000364533	0.000503795	0.0013579				0	0	0	0	0	5	1	0	2	2			0
RDN37-1	1178	C		2776	1781	1218	12385	155179	23710	94854	95208	207507	189886			2.51915e-05	3.31494e-05	7.81627e-06	2.4221e-05	0.00140821	0.00044131	0.000608706	0.000610978	0.000405815	0.000371354			7.81627e-06	2.47062e-05	3.31494e-05	0.000371354	0.000525008	0.00140821				0	0	0	0	0	0	0	0	0	0			0
RDN37-1	1179	G		2767	1774	1218	12652	159035	24185	95549	97609	211164	191712			2.51098e-05	3.30191e-05	7.81627e-06	2.47431e-05	0.0014432	0.000450151	0.000613166	0.000626386	0.000412967	0.000374925			7.81627e-06	2.49265e-05	3.30191e-05	0.000374925	0.000531659	0.0014432				0	0	0	0	0	0	0	0	0	13			0
RDN37-1	1180	A		3507	2027	1472	15142	196840	28228	118656	123836	272331	222090			3.18251e-05	3.77282e-05	9.44626e-06	2.96127e-05	0.00178627	0.000525403	0.000761451	0.000794692	0.000532589	0.000434334			9.44626e-06	3.07189e-05	3.77282e-05	0.000434334	0.00064702	0.00178627				0	0	0	0	0	0	0	42	0	24			0
RDN37-1	1181	T		3513	2026	1491	15679	201334	28593	119993	127277	276805	223465			3.18796e-05	3.77096e-05	9.56819e-06	3.06629e-05	0.00182705	0.000532196	0.000770031	0.000816774	0.000541339	0.000437023			9.56819e-06	3.12712e-05	3.77096e-05	0.000437023	0.000655685	0.00182705				0	0	0	0	0	0	0	26	0	0			0
RDN37-1	1182	A		3524	1987	1491	15704	203707	28733	120114	129174	278829	223535			3.19794e-05	3.69837e-05	9.56819e-06	3.07118e-05	0.00184859	0.000534802	0.000770807	0.000828948	0.000545297	0.00043716			9.56819e-06	3.13456e-05	3.69837e-05	0.00043716	0.000658052	0.00184859				0	0	0	0	0	0	2	26	0	0			0
RDN37-1	1183	C		3524	1985	1491	15767	206052	28932	120673	131325	281815	223732			3.19794e-05	3.69464e-05	9.56819e-06	3.0835e-05	0.00186987	0.000538506	0.000774394	0.000842751	0.000551137	0.000437546			9.56819e-06	3.14072e-05	3.69464e-05	0.000437546	0.000662766	0.00186987				0	2	0	0	1	0	1	28	38	72			0
RDN37-1	1184	A		3501	1967	1491	15733	206884	29111	120737	131986	282349	223999			3.17707e-05	3.66114e-05	9.56819e-06	3.07685e-05	0.00187742	0.000541838	0.000774805	0.000846993	0.000552181	0.000438068			9.56819e-06	3.12696e-05	3.66114e-05	0.000438068	0.000663493	0.00187742				0	2	0	0	1	0	1	1	3	72			0
RDN37-1	1185	G		3501	1957	1491	15724	207515	29164	120833	132306	282802	224194			3.17707e-05	3.64253e-05	9.56819e-06	3.07509e-05	0.00188315	0.000542824	0.000775421	0.000849047	0.000553067	0.000438449			9.56819e-06	3.12608e-05	3.64253e-05	0.000438449	0.000664244	0.00188315				0	0	0	0	0	3	55	1	65	5			0
RDN37-1	1186	G		3501	1956	1491	15664	207701	29132	120780	132504	283059	224108			3.17707e-05	3.64067e-05	9.56819e-06	3.06336e-05	0.00188483	0.000542229	0.000775081	0.000850317	0.00055357	0.000438281			9.56819e-06	3.12021e-05	3.64067e-05	0.000438281	0.000664325	0.00188483				0	1	0	34	59	19	59	104	237	217			0
RDN37-1	1187	G		3501	1948	1491	15571	207642	29130	120709	132519	282999	224098			3.17707e-05	3.62578e-05	9.56819e-06	3.04517e-05	0.0018843	0.000542191	0.000774625	0.000850414	0.000553452	0.000438261			9.56819e-06	3.11112e-05	3.62578e-05	0.000438261	0.000664039	0.0018843				0	0	0	0	0	0	0	0	0	0			0
RDN37-1	1188	C		3469	1926	1491	15526	207649	29133	120873	132612	283284	224222			3.14803e-05	3.58483e-05	9.56819e-06	3.03637e-05	0.00188436	0.000542247	0.000775678	0.00085101	0.00055401	0.000438504			9.56819e-06	3.0922e-05	3.58483e-05	0.000438504	0.000664844	0.00188436				0	0	0	0	0	0	0	0	55	0			0
RDN37-1	1189	C		3469	1909	1491	15552	207664	29127	120967	132612	283535	224561			3.14803e-05	3.55319e-05	9.56819e-06	3.04146e-05	0.0018845	0.000542136	0.000776281	0.00085101	0.0005545	0.000439167			9.56819e-06	3.09474e-05	3.55319e-05	0.000439167	0.000665391	0.0018845				15	0	1	3	91	13	315	118	503	207			1.36121e-07
RDN37-1	1190	C		3469	1892	1491	15557	207667	29127	121595	132801	284895	225713			3.14803e-05	3.52154e-05	9.56819e-06	3.04243e-05	0.00188452	0.000542136	0.000780311	0.000852223	0.00055716	0.00044142			9.56819e-06	3.09523e-05	3.52154e-05	0.00044142	0.000668736	0.00188452				0	0	0	1	51	0	144	89	465	61			0
RDN37-1	1191	A		3455	1890	1479	15557	207846	29133	121707	132883	285532	226123			3.13532e-05	3.51782e-05	9.49118e-06	3.04243e-05	0.00188615	0.000542247	0.00078103	0.000852749	0.000558406	0.000442222			9.49118e-06	3.08888e-05	3.51782e-05	0.000442222	0.000669718	0.00188615				0	2	0	110	153	11	610	497	1838	931			0
RDN37-1	1192	T		3498	1888	1479	15594	208096	29153	122069	133042	285741	226466			3.17435e-05	3.5141e-05	9.49118e-06	3.04967e-05	0.00188842	0.000542619	0.000783353	0.00085377	0.000558815	0.000442892			9.49118e-06	3.11201e-05	3.5141e-05	0.000442892	0.000671084	0.00188842				0	2	84	484	504	58	2158	1704	5773	3679			0
RDN37-1	1193	T		3482	1895	1502	15452	209200	29446	122817	133326	286056	227106			3.15983e-05	3.52713e-05	9.63878e-06	3.0219e-05	0.00189844	0.000548073	0.000788153	0.000855592	0.000559431	0.000444144			9.63878e-06	3.09086e-05	3.52713e-05	0.000444144	0.000673792	0.00189844				14	2	248	2575	1525	206	11962	11167	29270	21600			1.27046e-07
RDN37-1	1194	C		3494	1904	1501	15428	209604	29533	123060	133333	286276	227347			3.17072e-05	3.54388e-05	9.63236e-06	3.01721e-05	0.0019021	0.000549692	0.000789712	0.000855637	0.000559861	0.000444615			9.63236e-06	3.09396e-05	3.54388e-05	0.000444615	0.000674787	0.0019021				0	2	83	469	285	29	1614	1229	4237	2674			0
RDN37-1	1195	G		3573	2019	1527	15856	210284	29651	123618	133597	286891	228025			3.24241e-05	3.75793e-05	9.79921e-06	3.10091e-05	0.00190827	0.000551889	0.000793293	0.000857331	0.000561064	0.000445941			9.79921e-06	3.17166e-05	3.75793e-05	0.000445941	0.000677178	0.00190827				40	10	23	54	1501	209	1138	1190	3610	2503			3.6299e-07
RDN37-1	1196	G		3555	2027	1527	15828	210157	29662	123426	133238	286513	228052			3.22607e-05	3.77282e-05	9.79921e-06	3.09543e-05	0.00190712	0.000552093	0.000792061	0.000855028	0.000560324	0.000445994			9.79921e-06	3.16075e-05	3.77282e-05	0.000445994	0.000676193	0.00190712				0	0	0	42	15	7	121	107	578	615			0
RDN37-1	1197	G		3515	2020	1527	15777	209992	29634	123241	132919	286234	227753			3.18977e-05	3.75979e-05	9.79921e-06	3.08546e-05	0.00190562	0.000551572	0.000790874	0.000852981	0.000559779	0.000445409			9.79921e-06	3.13762e-05	3.75979e-05	0.000445409	0.000675326	0.00190562				0	0	0	0	0	0	1	0	1	0			0
RDN37-1	1198	T		3452	1965	1524	15669	209381	29524	122014	132155	284596	226569			3.1326e-05	3.65742e-05	9.77996e-06	3.06434e-05	0.00190008	0.000549525	0.000783	0.000848078	0.000556575	0.000443094			9.77996e-06	3.09847e-05	3.65742e-05	0.000443094	0.000669788	0.00190008				0	0	0	0	0	0	0	0	0	0			0
RDN37-1	1199	C		3433	1855	1524	15562	208423	29401	120586	131333	283705	225762			3.11536e-05	3.45268e-05	9.77996e-06	3.04341e-05	0.00189139	0.000547235	0.000773836	0.000842803	0.000554833	0.000441516			9.77996e-06	3.07939e-05	3.45268e-05	0.000441516	0.000664334	0.00189139				0	0	0	0	2	1	0	0	6	4			0
RDN37-1	1200	T		3341	1811	1501	15528	208150	29355	120057	131246	283001	225484			3.03187e-05	3.37078e-05	9.63236e-06	3.03676e-05	0.00188891	0.000546379	0.000770441	0.000842244	0.000553456	0.000440972			9.63236e-06	3.03432e-05	3.37078e-05	0.000440972	0.000661949	0.00188891				0	0	0	0	0	0	0	0	0	24			0
RDN37-1	1201	T		3308	1799	1410	15273	207510	29325	119718	130531	280051	224401			3.00192e-05	3.34845e-05	9.04839e-06	2.98689e-05	0.0018831	0.000545821	0.000768266	0.000837656	0.000547687	0.000438854			9.04839e-06	2.99441e-05	3.34845e-05	0.000438854	0.000657976	0.0018831				0	0	0	0	2	0	3	2	8	69			0
RDN37-1	1202	G		3308	1797	1410	15100	207396	29306	119630	130133	279113	223375			3.00192e-05	3.34472e-05	9.04839e-06	2.95306e-05	0.00188207	0.000545467	0.000767701	0.000835102	0.000545853	0.000436847			9.04839e-06	2.97749e-05	3.34472e-05	0.000436847	0.000656777	0.00188207				0	0	0	0	0	0	0	46	3	1			0
RDN37-1	1203	T		3308	1801	1363	14408	206623	29289	119151	128403	274068	222347			3.00192e-05	3.35217e-05	8.74677e-06	2.81773e-05	0.00187505	0.000545151	0.000764627	0.000824	0.000535986	0.000434837			8.74677e-06	2.90983e-05	3.35217e-05	0.000434837	0.000654889	0.00187505				0	0	0	0	3	1	2	50	6	7			0
RDN37-1	1204	A		3249	1801	1306	13955	203330	28799	117857	124715	269099	221076			2.94838e-05	3.35217e-05	8.38099e-06	2.72914e-05	0.00184517	0.000536031	0.000756323	0.000800333	0.000526268	0.000432351			8.38099e-06	2.83876e-05	3.35217e-05	0.000432351	0.000646177	0.00184517				0	0	0	0	3	0	0	2	2	0			0
RDN37-1	1205	A		3176	1859	1209	13254	200246	28612	116472	121286	262498	219266			2.88214e-05	3.46012e-05	7.75851e-06	2.59204e-05	0.00181718	0.00053255	0.000747435	0.000778328	0.000513359	0.000428812			7.75851e-06	2.73709e-05	3.46012e-05	0.000428812	0.000639993	0.00181718				0	0	0	24	3	2	25	101	113	81			0
RDN37-1	1206	T		3053	1851	1111	12402	189530	28227	115430	114144	255371	218098			2.77052e-05	3.44523e-05	7.12962e-06	2.42542e-05	0.00171994	0.000525384	0.000740748	0.000732496	0.000499421	0.000426527			7.12962e-06	2.59797e-05	3.44523e-05	0.000426527	0.00062894	0.00171994				0	0	0	0	0	0	0	0	27	0			0
RDN37-1	1207	T		3031	1850	1111	12191	187688	28136	115190	113040	254485	217893			2.75055e-05	3.44337e-05	7.12962e-06	2.38416e-05	0.00170322	0.00052369	0.000739208	0.000725411	0.000497688	0.000426126			7.12962e-06	2.56736e-05	3.44337e-05	0.000426126	0.000624551	0.00170322				0	0	0	77	3	0	151	123	240	287			0
RDN37-1	1208	G		2999	1853	1082	12070	187189	28120	113225	110715	250325	215101			2.72152e-05	3.44895e-05	6.94351e-06	2.36049e-05	0.00169869	0.000523392	0.000726598	0.000710491	0.000489553	0.000420666			6.94351e-06	2.541e-05	3.44895e-05	0.000420666	0.000616942	0.00169869				0	0	0	0	0	0	0	0	0	0			0
RDN37-1	1209	G		2951	1856	1105	12139	186489	28095	113061	110435	249705	214840			2.67796e-05	3.45454e-05	7.09111e-06	2.37399e-05	0.00169234	0.000522927	0.000725546	0.000708694	0.00048834	0.000420156			7.09111e-06	2.52597e-05	3.45454e-05	0.000420156	0.000615811	0.00169234				0	0	0	26	10	1	7	27	173	19			0
RDN37-1	1210	A		2854	1857	1082	11728	183007	27122	112610	106889	246286	212161			2.58993e-05	3.4564e-05	6.94351e-06	2.29361e-05	0.00166074	0.000504817	0.000722652	0.000685938	0.000481654	0.000414917			6.94351e-06	2.44177e-05	3.4564e-05	0.000414917	0.000595378	0.00166074				0	0	0	11	0	0	39	0	26	0			0
RDN37-1	1211	A		2672	1822	1024	11261	168689	24318	110046	97763	234322	199513			2.42477e-05	3.39126e-05	6.57131e-06	2.20228e-05	0.00153081	0.000452626	0.000706198	0.000627374	0.000458256	0.000390181			6.57131e-06	2.31352e-05	3.39126e-05	0.000390181	0.000542815	0.00153081				68	30	42	664	84	65	736	236	589	441			6.17083e-07
RDN37-1	1212	T		2611	1800	1024	11111	164290	23863	108918	94516	229899	196609			2.36942e-05	3.35031e-05	6.57131e-06	2.17294e-05	0.00149089	0.000444158	0.000698959	0.000606537	0.000449606	0.000384502			6.57131e-06	2.27118e-05	3.35031e-05	0.000384502	0.000528072	0.00149089				0	1	19	11	0	0	39	0	26	0			0
RDN37-1	1213	G		2588	1772	1010	11007	160163	23627	108100	91659	227458	195914			2.34854e-05	3.29819e-05	6.48147e-06	2.1526e-05	0.00145344	0.000439765	0.00069371	0.000588203	0.000444832	0.000383143			6.48147e-06	2.25057e-05	3.29819e-05	0.000383143	0.000516518	0.00145344				0	1	0	37	0	0	39	40	26	21			0
RDN37-1	1214	A		2641	1722	982	10409	143178	22258	100316	83535	208370	182037			2.39664e-05	3.20513e-05	6.30178e-06	2.03566e-05	0.0012993	0.000414284	0.000643757	0.000536069	0.000407503	0.000356004			6.30178e-06	2.21615e-05	3.20513e-05	0.000356004	0.000475176	0.0012993				0	0	0	0	0	0	21	155	0	34			0
RDN37-1	1215	G		2548	1674	934	10029	135233	20112	95636	78643	200378	172918			2.31224e-05	3.11579e-05	5.99375e-06	1.96134e-05	0.0012272	0.000374341	0.000613724	0.000504675	0.000391873	0.00033817			5.99375e-06	2.13679e-05	3.11579e-05	0.00033817	0.000448274	0.0012272				0	0	0	40	0	4	44	119	169	35			0
RDN37-1	1216	T		2504	1658	906	9888	133734	19808	94964	77741	198806	171912			2.27232e-05	3.086e-05	5.81407e-06	1.93377e-05	0.0012136	0.000368683	0.000609412	0.000498887	0.000388799	0.000336203			5.81407e-06	2.10304e-05	3.086e-05	0.000336203	0.000443843	0.0012136				0	0	0	90	0	0	2	18	1	0			0
RDN37-1	1217	A		2403	1545	834	9510	119699	16387	82767	67846	175830	156044			2.18066e-05	2.87568e-05	5.35202e-06	1.85984e-05	0.00108624	0.000305008	0.00053114	0.000435388	0.000343865	0.00030517			5.35202e-06	2.02025e-05	2.87568e-05	0.000305008	0.000389627	0.00108624				0	0	0	0	0	0	2	1	3	0			0
RDN37-1	1218	C		2390	1346	642	8932	55676	9356	40751	33492	82356	76981			2.16886e-05	2.50529e-05	4.1199e-06	1.7468e-05	0.000505245	0.000174142	0.000261511	0.000214928	0.000161061	0.000150549			4.1199e-06	1.95783e-05	2.50529e-05	0.000150549	0.000194535	0.000505245				41	2	0	10	0	0	127	65	115	119			3.72064e-07
RDN37-1	1219	A		2330	1316	622	8592	54975	9263	40004	32739	80810	75841			2.11442e-05	2.44945e-05	3.99156e-06	1.68031e-05	0.000498884	0.000172411	0.000256717	0.000210096	0.000158038	0.00014832			3.99156e-06	1.89736e-05	2.44945e-05	0.00014832	0.000191253	0.000498884				41	3	0	0	0	0	52	35	33	123			3.72064e-07
RDN37-1	1220	A		2262	1258	860	8605	22560	4863	20037	15784	46502	46714			2.05271e-05	2.34149e-05	5.51887e-06	1.68285e-05	0.000204726	9.05141e-05	0.000128583	0.000101291	9.09425e-05	9.13571e-05			5.51887e-06	1.86778e-05	2.34149e-05	9.05141e-05	9.63238e-05	0.000204726				0	6	0	21	19	0	135	75	247	113			0
RDN37-1	1221	T		2255	1227	825	8285	21901	4691	18912	15039	43340	43211			2.04635e-05	2.28379e-05	5.29427e-06	1.62027e-05	0.000198746	8.73127e-05	0.000121364	9.65097e-05	8.47587e-05	8.45064e-05			5.29427e-06	1.83331e-05	2.28379e-05	8.45064e-05	9.19112e-05	0.000198746				0	0	0	11	0	0	1	0	1	0			0
RDN37-1	1222	G		2008	1078	800	7594	21074	4450	18021	14258	42480	42337			1.82221e-05	2.00646e-05	5.13384e-06	1.48513e-05	0.000191241	8.2827e-05	0.000115646	9.14978e-05	8.30768e-05	8.27971e-05			5.13384e-06	1.65367e-05	2.00646e-05	8.27971e-05	8.72873e-05	0.000191241				0	0	0	65	20	0	21	0	29	63			0
RDN37-1	1223	T		1942	1024	853	7214	17127	3971	16506	12847	40653	40375			1.76232e-05	1.90595e-05	5.47395e-06	1.41082e-05	0.000155423	7.39115e-05	0.000105924	8.2443e-05	7.95038e-05	7.89601e-05			5.47395e-06	1.58657e-05	1.90595e-05	7.39115e-05	8.09734e-05	0.000155423				0	0	0	54	20	0	20	0	44	79			0
RDN37-1	1224	A		1853	994	827	6904	16179	3636	15455	12000	39460	39224			1.68155e-05	1.85011e-05	5.3071e-06	1.35019e-05	0.00014682	6.76762e-05	9.91793e-05	7.70075e-05	7.71707e-05	7.67091e-05			5.3071e-06	1.51587e-05	1.85011e-05	6.76762e-05	7.70891e-05	0.00014682				0	0	0	0	0	0	0	1	0	0			0
RDN37-1	1225	A		2403	1329	976	9187	10111	3366	15284	10461	41117	38191			2.18066e-05	2.47364e-05	6.26328e-06	1.79667e-05	9.17547e-05	6.26507e-05	9.80819e-05	6.71313e-05	8.04112e-05	7.46889e-05			6.26328e-06	1.98867e-05	2.47364e-05	6.26507e-05	7.75501e-05	9.80819e-05				0	5	46	262	34	43	270	114	185	253			0
RDN37-1	1226	A		2480	1317	933	9137	10000	3314	15050	10472	40974	38205			2.25054e-05	2.45131e-05	5.98734e-06	1.78689e-05	9.07474e-05	6.16829e-05	9.65803e-05	6.72019e-05	8.01316e-05	7.47163e-05			5.98734e-06	2.01872e-05	2.45131e-05	6.16829e-05	7.74239e-05	9.65803e-05				0	0	46	51	0	4	0	0	16	28			0
RDN37-1	1227	T		2435	1295	954	9078	9604	3212	14821	10122	40581	37678			2.2097e-05	2.41036e-05	6.1221e-06	1.77536e-05	8.71538e-05	5.97844e-05	9.51107e-05	6.49559e-05	7.9363e-05	7.36857e-05			6.1221e-06	1.99253e-05	2.41036e-05	5.97844e-05	7.65243e-05	9.51107e-05				0	0	0	32	0	0	0	0	16	28			0
RDN37-1	1228	A		2252	1155	954	8727	9016	2968	14061	9501	39379	36374			2.04363e-05	2.14978e-05	6.1221e-06	1.70671e-05	8.18179e-05	5.52428e-05	9.02336e-05	6.09707e-05	7.70123e-05	7.11355e-05			6.1221e-06	1.87517e-05	2.14978e-05	5.52428e-05	7.40739e-05	9.02336e-05				0	0	0	0	1	0	0	0	0	0			0
RDN37-1	1229	C		2295	1213	1040	9830	6731	2834	14493	9464	40503	35910			2.08265e-05	2.25773e-05	6.67399e-06	1.92242e-05	6.10821e-05	5.27487e-05	9.30059e-05	6.07333e-05	7.92104e-05	7.02281e-05			6.67399e-06	2.00254e-05	2.25773e-05	5.27487e-05	6.56551e-05	9.30059e-05				0	0	0	0	0	3	0	14	49	1			0
RDN37-1	1230	C		2161	1164	1022	9691	6476	2766	14054	9356	40001	35554			1.96105e-05	2.16653e-05	6.55848e-06	1.89524e-05	5.8768e-05	5.14831e-05	9.01887e-05	6.00402e-05	7.82287e-05	6.95318e-05			6.55848e-06	1.92815e-05	2.16653e-05	5.14831e-05	6.4786e-05	9.01887e-05				0	0	0	191	0	3	65	0	154	90			0
RDN37-1	1231	T		2119	1139	1005	9364	6177	2683	14003	9319	39916	35464			1.92294e-05	2.12e-05	6.44938e-06	1.83129e-05	5.60547e-05	4.99382e-05	8.98614e-05	5.98028e-05	7.80625e-05	6.93558e-05			6.44938e-06	1.87711e-05	2.12e-05	4.99382e-05	6.45793e-05	8.98614e-05				0	0	0	0	0	0	0	0	0	1			0
RDN37-1	1232	T		2127	1089	1004	9257	5916	2641	13617	9127	39527	35031			1.9302e-05	2.02694e-05	6.44296e-06	1.81036e-05	5.36862e-05	4.91564e-05	8.73843e-05	5.85707e-05	7.73017e-05	6.8509e-05			6.44296e-06	1.87028e-05	2.02694e-05	4.91564e-05	6.35398e-05	8.73843e-05				0	8	0	199	0	21	357	145	330	179			0
RDN37-1	1233	A		2075	1089	1004	9210	5938	2628	13629	9060	39328	34920			1.88301e-05	2.02694e-05	6.44296e-06	1.80117e-05	5.38858e-05	4.89145e-05	8.74613e-05	5.81407e-05	7.69125e-05	6.82919e-05			6.44296e-06	1.84209e-05	2.02694e-05	4.89145e-05	6.32163e-05	8.74613e-05				0	0	0	0	0	0	0	0	0	0			0
RDN37-1	1234	A		2503	1521	1348	13329	7002	3230	21013	13390	57970	45257			2.27141e-05	2.83101e-05	8.65051e-06	2.60671e-05	6.35413e-05	6.01194e-05	0.000134847	8.59276e-05	0.00011337	8.85077e-05			8.65051e-06	2.43906e-05	2.83101e-05	6.01194e-05	8.72176e-05	0.000134847				0	0	0	0	0	0	26	36	15	82			0
RDN37-1	1235	C		2503	1529	1348	13434	7044	3222	21059	13470	58403	45113			2.27141e-05	2.8459e-05	8.65051e-06	2.62725e-05	6.39225e-05	5.99705e-05	0.000135142	8.6441e-05	0.000114217	8.82261e-05			8.65051e-06	2.44933e-05	2.8459e-05	5.99705e-05	8.73335e-05	0.000135142				0	0	0	1	0	0	31	0	18	30			0
RDN37-1	1236	G		2487	1515	1348	13306	7021	3224	21069	13419	58374	45152			2.25689e-05	2.81984e-05	8.65051e-06	2.60221e-05	6.37138e-05	6.00077e-05	0.000135206	8.61137e-05	0.00011416	8.83023e-05			8.65051e-06	2.42955e-05	2.81984e-05	6.00077e-05	8.7208e-05	0.000135206				16	0	0	1	0	0	82	0	46	75			1.45196e-07
RDN37-1	1237	A		2581	1631	1441	13917	6729	3313	23400	14719	62754	47479			2.34219e-05	3.03575e-05	9.24732e-06	2.7217e-05	6.10639e-05	6.16643e-05	0.000150165	9.44562e-05	0.000122726	9.28532e-05			9.24732e-06	2.53195e-05	3.03575e-05	6.10639e-05	9.36547e-05	0.000150165				0	0	26	209	0	1	542	138	519	579			0
RDN37-1	1238	G		2581	1634	1441	13943	6582	3286	23424	14701	61078	46932			2.34219e-05	3.04133e-05	9.24732e-06	2.72679e-05	5.973e-05	6.11617e-05	0.000150319	9.43407e-05	0.000119448	9.17834e-05			9.24732e-06	2.53449e-05	3.04133e-05	5.973e-05	9.3062e-05	0.000150319				0	0	0	141	0	0	330	98	373	270			0
RDN37-1	1239	G		2566	1618	1441	13960	6581	3274	23387	14670	60928	46731			2.32858e-05	3.01155e-05	9.24732e-06	2.73011e-05	5.97209e-05	6.09384e-05	0.000150081	9.41417e-05	0.000119155	9.13903e-05			9.24732e-06	2.52935e-05	3.01155e-05	5.97209e-05	9.2766e-05	0.000150081				0	3	124	217	0	0	363	71	228	252			0
RDN37-1	1240	A		2527	1609	1440	13895	6318	3201	23216	14504	58653	46191			2.29319e-05	2.9948e-05	9.24091e-06	2.7174e-05	5.73342e-05	5.95796e-05	0.000148984	9.30765e-05	0.000114706	9.03343e-05			9.24091e-06	2.50529e-05	2.9948e-05	5.73342e-05	9.17054e-05	0.000148984				0	0	0	16	0	0	0	0	0	0			0
RDN37-1	1241	A		2465	1620	1475	13740	6089	3055	22943	14300	57576	44650			2.23692e-05	3.01528e-05	9.46551e-06	2.68709e-05	5.52561e-05	5.68622e-05	0.000147232	9.17673e-05	0.0001126	8.73206e-05			9.46551e-06	2.46201e-05	3.01528e-05	5.52561e-05	8.9544e-05	0.000147232				0	0	0	0	0	0	214	79	326	61			0
RDN37-1	1242	C		2465	1602	1455	13700	6089	3038	22838	14246	57514	44598			2.23692e-05	2.98177e-05	9.33716e-06	2.67927e-05	5.52561e-05	5.65457e-05	0.000146558	9.14208e-05	0.000112478	8.72189e-05			9.33716e-06	2.4581e-05	2.98177e-05	5.52561e-05	8.93198e-05	0.000146558				0	0	0	0	0	0	0	53	166	0			0
RDN37-1	1243	A		2395	1462	1215	12088	5721	2921	21889	12934	56215	43039			2.1734e-05	2.72119e-05	7.79701e-06	2.36401e-05	5.19166e-05	5.4368e-05	0.000140468	8.30013e-05	0.000109938	8.417e-05			7.79701e-06	2.26871e-05	2.72119e-05	5.19166e-05	8.35857e-05	0.000140468				0	0	0	0	0	0	0	53	166	0			0
RDN37-1	1244	A		2785	2305	2017	16859	6468	3585	28842	15627	63927	50874			2.52732e-05	4.29025e-05	1.29437e-05	3.29706e-05	5.86954e-05	6.67269e-05	0.000185088	0.000100283	0.00012502	9.94927e-05			1.29437e-05	2.91219e-05	4.29025e-05	5.86954e-05	9.98879e-05	0.000185088				0	0	10	0	0	0	107	153	307	142			0
RDN37-1	1245	T		2681	2284	2002	16579	6497	3563	28750	15684	60677	50229			2.43294e-05	4.25117e-05	1.28474e-05	3.2423e-05	5.89586e-05	6.63175e-05	0.000184497	0.000100649	0.000118664	9.82313e-05			1.28474e-05	2.83762e-05	4.25117e-05	5.89586e-05	9.94401e-05	0.000184497				0	0	0	0	0	0	0	55	238	79			0
RDN37-1	1246	T		2220	2175	1891	15689	6218	3222	28431	15198	60068	43930			2.01459e-05	4.04829e-05	1.21351e-05	3.06825e-05	5.64268e-05	5.99705e-05	0.00018245	9.75301e-05	0.000117473	8.59125e-05			1.21351e-05	2.54142e-05	4.04829e-05	5.64268e-05	9.17213e-05	0.00018245				0	0	0	0	0	0	30	0	26	1			0
RDN37-1	1247	G		1954	2138	1846	15579	6095	3204	27841	15125	59567	43303			1.7732e-05	3.97942e-05	1.18463e-05	3.04674e-05	5.53106e-05	5.96355e-05	0.000178664	9.70616e-05	0.000116493	8.46863e-05			1.18463e-05	2.40997e-05	3.97942e-05	5.53106e-05	9.0874e-05	0.000178664				0	0	0	0	0	0	0	0	0	0			0
RDN37-1	1248	G		1904	2142	1880	15536	5835	3183	27764	15144	59609	43433			1.72783e-05	3.98687e-05	1.20645e-05	3.03833e-05	5.29511e-05	5.92446e-05	0.00017817	9.71835e-05	0.000116575	8.49406e-05			1.20645e-05	2.38308e-05	3.98687e-05	5.29511e-05	9.1062e-05	0.00017817				0	0	9	250	0	0	320	105	671	236			0
RDN37-1	1249	A		1904	2137	1880	15474	5815	3175	27750	15093	59654	43434			1.72783e-05	3.97756e-05	1.20645e-05	3.0262e-05	5.27696e-05	5.90957e-05	0.00017808	9.68562e-05	0.000116663	8.49425e-05			1.20645e-05	2.37702e-05	3.97756e-05	5.27696e-05	9.08994e-05	0.00017808				0	0	0	57	0	0	0	0	92	0			0
RDN37-1	1250	G		1860	2133	1880	15415	5819	3187	27720	15107	59562	43339			1.6879e-05	3.97011e-05	1.20645e-05	3.01466e-05	5.28059e-05	5.9319e-05	0.000177887	9.69461e-05	0.000116484	8.47567e-05			1.20645e-05	2.35128e-05	3.97011e-05	5.28059e-05	9.08514e-05	0.000177887				0	0	0	27	0	8	1	0	1	2			0
RDN37-1	1251	G		1860	2099	1879	15074	5793	3154	27654	14988	59233	43114			1.6879e-05	3.90683e-05	1.20581e-05	2.94797e-05	5.257e-05	5.87048e-05	0.000177464	9.61824e-05	0.00011584	8.43167e-05			1.20581e-05	2.31794e-05	3.90683e-05	5.257e-05	9.02496e-05	0.000177464				1	2	0	144	0	7	140	36	84	101			9.07474e-09
RDN37-1	1252	G		1778	2067	1825	14894	5743	3111	27386	14776	58922	42882			1.61349e-05	3.84727e-05	1.17116e-05	2.91277e-05	5.21162e-05	5.79045e-05	0.000175744	9.4822e-05	0.000115232	8.3863e-05			1.17116e-05	2.26313e-05	3.84727e-05	5.21162e-05	8.93425e-05	0.000175744				0	0	0	64	0	0	0	0	0	1			0
RDN37-1	1253	C		1756	2020	1825	14633	5531	3052	26659	14197	57619	42094			1.59352e-05	3.75979e-05	1.17116e-05	2.86173e-05	5.01924e-05	5.68063e-05	0.000171079	9.11063e-05	0.000112684	8.23219e-05			1.17116e-05	2.22763e-05	3.75979e-05	5.01924e-05	8.67141e-05	0.000171079				0	0	0	0	1	0	0	0	27	20			0
RDN37-1	1254	A		1639	1958	1825	14443	5452	2976	26347	14014	56892	41452			1.48735e-05	3.64439e-05	1.17116e-05	2.82457e-05	4.94755e-05	5.53917e-05	0.000169076	8.9932e-05	0.000111262	8.10664e-05			1.17116e-05	2.15596e-05	3.64439e-05	4.94755e-05	8.54992e-05	0.000169076				0	0	0	0	1	0	1	2	28	20			0
RDN37-1	1255	A		1725	2020	1853	14618	5338	2809	24585	11276	45989	36051			1.56539e-05	3.75979e-05	1.18912e-05	2.8588e-05	4.8441e-05	5.22834e-05	0.000157769	7.23614e-05	8.99392e-05	7.05038e-05			1.18912e-05	2.21209e-05	3.75979e-05	4.8441e-05	7.14326e-05	0.000157769				0	0	0	13	0	0	11	23	109	78			0
RDN37-1	1256	G		1697	1985	1853	14542	5311	2777	24323	11014	45612	35566			1.53998e-05	3.69464e-05	1.18912e-05	2.84393e-05	4.8196e-05	5.16878e-05	0.000156088	7.06801e-05	8.9202e-05	6.95553e-05			1.18912e-05	2.19196e-05	3.69464e-05	4.8196e-05	7.01177e-05	0.000156088				0	0	0	0	0	0	9	0	109	20			0
RDN37-1	1257	T		1680	1967	1865	14275	5263	2715	24070	10618	44024	34546			1.52456e-05	3.66114e-05	1.19683e-05	2.79172e-05	4.77604e-05	5.05338e-05	0.000154464	6.81388e-05	8.60964e-05	6.75605e-05			1.19683e-05	2.15814e-05	3.66114e-05	4.77604e-05	6.78497e-05	0.000154464				0	0	0	0	0	0	52	0	114	80			0
RDN37-1	1258	C		1664	1905	1864	13897	5226	2638	23590	10224	41477	33129			1.51004e-05	3.54574e-05	1.19618e-05	2.71779e-05	4.74246e-05	4.91006e-05	0.000151384	6.56104e-05	8.11153e-05	6.47893e-05			1.19618e-05	2.11391e-05	3.54574e-05	4.74246e-05	6.51999e-05	0.000151384				0	0	0	0	0	8	105	72	280	260			0
RDN37-1	1259	T		1705	1943	1854	15204	5372	2650	23693	10670	41788	33409			1.54724e-05	3.61647e-05	1.18977e-05	2.9734e-05	4.87495e-05	4.9324e-05	0.000152045	6.84725e-05	8.17235e-05	6.53369e-05			1.18977e-05	2.26032e-05	3.61647e-05	4.87495e-05	6.69047e-05	0.000152045				0	0	0	1	0	0	49	0	27	0			0
RDN37-1	1260	G		1705	1941	1854	15204	5399	2654	23739	10658	41781	32873			1.54724e-05	3.61275e-05	1.18977e-05	2.9734e-05	4.89945e-05	4.93984e-05	0.00015234	6.83955e-05	8.17098e-05	6.42887e-05			1.18977e-05	2.26032e-05	3.61275e-05	4.89945e-05	6.63421e-05	0.00015234				0	0	0	169	0	0	70	0	169	71			0
RDN37-1	1261	G		1719	1953	1854	15404	5516	2671	23719	10754	42360	32885			1.55995e-05	3.63508e-05	1.18977e-05	3.01251e-05	5.00563e-05	4.97148e-05	0.000152212	6.90116e-05	8.28421e-05	6.43122e-05			1.18977e-05	2.28623e-05	3.63508e-05	4.97148e-05	6.66619e-05	0.000152212				0	0	16	666	28	2	567	292	686	549			0
RDN37-1	1262	T		1719	1946	1854	15423	5417	2654	23595	10809	41333	32616			1.55995e-05	3.62205e-05	1.18977e-05	3.01623e-05	4.91579e-05	4.93984e-05	0.000151416	6.93645e-05	8.08336e-05	6.37861e-05			1.18977e-05	2.28809e-05	3.62205e-05	4.91579e-05	6.65753e-05	0.000151416				0	0	16	546	0	0	383	257	464	379			0
RDN37-1	1263	G		1718	1908	1854	15240	5402	2628	23286	10644	41066	31407			1.55904e-05	3.55133e-05	1.18977e-05	2.98044e-05	4.90218e-05	4.89145e-05	0.000149433	6.83057e-05	8.03115e-05	6.14217e-05			1.18977e-05	2.26974e-05	3.55133e-05	4.89145e-05	6.48637e-05	0.000149433				0	0	0	24	0	0	22	35	200	41			0
RDN37-1	1264	C		1359	1475	1510	13011	4928	2273	17377	8909	36412	28716			1.23326e-05	2.74539e-05	9.69012e-06	2.54452e-05	4.47203e-05	4.23069e-05	0.000111513	5.71717e-05	7.12098e-05	5.6159e-05			9.69012e-06	1.88889e-05	2.74539e-05	4.23069e-05	5.66653e-05	0.000111513				0	0	1	2	0	1	22	36	8	5			0
RDN37-1	1265	C		1320	1291	1448	12517	4655	2182	16564	8651	35956	27915			1.19787e-05	2.40291e-05	9.29224e-06	2.44791e-05	4.22429e-05	4.06132e-05	0.000106296	5.5516e-05	7.0318e-05	5.45925e-05			9.29224e-06	1.80039e-05	2.44791e-05	4.06132e-05	5.50543e-05	0.000106296				15	3	85	501	0	2	601	328	260	552			1.36121e-07
RDN37-1	1266	A		1258	1235	1425	12145	4499	2132	16177	8577	33473	27593			1.1416e-05	2.29868e-05	9.14465e-06	2.37516e-05	4.08273e-05	3.96825e-05	0.000103813	5.50411e-05	6.54621e-05	5.39628e-05			9.14465e-06	1.72014e-05	2.37516e-05	3.96825e-05	5.4502e-05	0.000103813				0	10	57	353	1	4	212	67	306	378			0
RDN37-1	1267	G		1298	1220	1466	12107	4464	2004	16169	8290	33122	25519			1.1779e-05	2.27076e-05	9.40776e-06	2.36773e-05	4.05097e-05	3.73001e-05	0.000103761	5.31994e-05	6.47757e-05	4.99067e-05			9.40776e-06	1.72433e-05	2.36773e-05	3.73001e-05	5.1553e-05	0.000103761				0	10	57	353	1	4	239	97	330	378			0
RDN37-1	1268	C		1206	1093	1349	11667	4238	1857	15417	8043	32050	24607			1.09441e-05	2.03438e-05	8.65693e-06	2.28168e-05	3.84588e-05	3.4564e-05	9.89354e-05	5.16143e-05	6.26792e-05	4.81231e-05			8.65693e-06	1.5644e-05	2.28168e-05	3.4564e-05	4.98687e-05	9.89354e-05				0	10	57	353	1	4	238	97	306	378			0
RDN37-1	1269	A		1146	1041	1274	11534	3901	1802	14859	7967	30526	23923			1.03997e-05	1.93759e-05	8.17563e-06	2.25567e-05	3.54006e-05	3.35403e-05	9.53546e-05	5.11266e-05	5.96987e-05	4.67855e-05			8.17563e-06	1.48878e-05	2.25567e-05	3.35403e-05	4.8956e-05	9.53546e-05				0	0	0	0	0	0	0	0	75	0			0
RDN37-1	1270	G		1165	1065	1271	11350	3528	1675	13986	7541	27429	21574			1.05721e-05	1.98226e-05	8.15638e-06	2.21968e-05	3.20157e-05	3.11765e-05	8.97523e-05	4.83928e-05	5.3642e-05	4.21916e-05			8.15638e-06	1.51974e-05	2.21968e-05	3.11765e-05	4.52922e-05	8.97523e-05				0	0	0	2	0	0	20	57	99	185			0
RDN37-1	1271	C		1150	1005	1219	11134	3451	1602	13502	7429	26703	20925			1.0436e-05	1.87059e-05	7.82268e-06	2.17744e-05	3.13169e-05	2.98177e-05	8.66463e-05	4.76741e-05	5.22222e-05	4.09224e-05			7.82268e-06	1.45709e-05	2.17744e-05	2.98177e-05	4.42982e-05	8.66463e-05				1	0	23	190	0	1	70	56	265	220			9.07474e-09
RDN37-1	1272	C		1111	992	1196	10985	3351	1569	13180	7450	26427	20568			1.0082e-05	1.84639e-05	7.67509e-06	2.1483e-05	3.04095e-05	2.92035e-05	8.458e-05	4.78089e-05	5.16825e-05	4.02242e-05			7.67509e-06	1.4273e-05	2.1483e-05	2.92035e-05	4.40165e-05	8.458e-05				275	199	605	3949	123	294	5019	2067	5793	5886			2.49555e-06
RDN37-1	1273	G		1147	976	1195	10884	3323	1577	13223	7456	26427	20632			1.04087e-05	1.81661e-05	7.66867e-06	2.12855e-05	3.01554e-05	2.93524e-05	8.48559e-05	4.78474e-05	5.16825e-05	4.03494e-05			7.66867e-06	1.42874e-05	2.12855e-05	2.93524e-05	4.40984e-05	8.48559e-05				0	0	34	33	0	0	10	45	126	166			0
RDN37-1	1274	C		1147	972	1195	10793	3336	1571	13150	7511	26253	20477			1.04087e-05	1.80917e-05	7.66867e-06	2.11075e-05	3.02733e-05	2.92407e-05	8.43874e-05	4.82003e-05	5.13422e-05	4.00462e-05			7.66867e-06	1.42502e-05	2.11075e-05	2.92407e-05	4.41233e-05	8.43874e-05				0	0	34	0	0	0	0	40	35	99			0
RDN37-1	1275	G		1101	969	1147	10643	3264	1554	12932	7456	26086	20023			9.99129e-06	1.80358e-05	7.36064e-06	2.08142e-05	2.962e-05	2.89243e-05	8.29885e-05	4.78474e-05	5.10156e-05	3.91584e-05			7.36064e-06	1.40136e-05	2.08142e-05	2.89243e-05	4.35029e-05	8.29885e-05				0	0	0	0	0	0	18	0	0	27			0
RDN37-1	1276	G		1071	963	1143	10429	3149	1538	12690	7359	25377	19457			9.71905e-06	1.79241e-05	7.33497e-06	2.03957e-05	2.85764e-05	2.86265e-05	8.14355e-05	4.72249e-05	4.9629e-05	3.80514e-05			7.33497e-06	1.38216e-05	2.03957e-05	2.85764e-05	4.26382e-05	8.14355e-05				0	0	0	18	0	0	0	10	47	66			0
RDN37-1	1277	T		1070	938	1119	10294	3079	1503	12646	7207	25077	19092			9.70997e-06	1.74588e-05	7.18095e-06	2.01317e-05	2.79411e-05	2.79751e-05	8.11531e-05	4.62494e-05	4.90423e-05	3.73376e-05			7.18095e-06	1.35844e-05	2.01317e-05	2.79411e-05	4.17935e-05	8.11531e-05				0	0	0	0	0	0	0	0	0	27			0
RDN37-1	1278	A		1069	921	1052	10163	2968	1475	12481	7135	24753	18667			9.7009e-06	1.71424e-05	6.75099e-06	1.98755e-05	2.69338e-05	2.74539e-05	8.00943e-05	4.57874e-05	4.84087e-05	3.65065e-05			6.75099e-06	1.34217e-05	1.98755e-05	2.69338e-05	4.11469e-05	8.00943e-05				0	0	0	5	0	0	33	31	32	80			0
RDN37-1	1279	A		1069	919	1052	9877	2965	1461	12310	7069	24414	18412			9.7009e-06	1.71052e-05	6.75099e-06	1.93161e-05	2.69066e-05	2.71933e-05	7.89969e-05	4.53639e-05	4.77457e-05	3.60078e-05			6.75099e-06	1.3403e-05	1.93161e-05	2.69066e-05	4.06858e-05	7.89969e-05				0	4	0	5	0	0	53	71	28	172			0
RDN37-1	1280	T		1032	871	916	9075	2857	1368	10947	6424	22450	17220			9.36513e-06	1.62118e-05	5.87824e-06	1.77477e-05	2.59265e-05	2.54623e-05	7.02501e-05	4.12247e-05	4.39048e-05	3.36766e-05			5.87824e-06	1.27884e-05	1.77477e-05	2.54623e-05	3.74507e-05	7.02501e-05				0	0	0	5	0	0	1	51	37	80			0
RDN37-1	1281	T		952	767	842	7891	2735	1264	10139	5987	21347	15629			8.63916e-06	1.4276e-05	5.40336e-06	1.54322e-05	2.48194e-05	2.35266e-05	6.5065e-05	3.84203e-05	4.17477e-05	3.05651e-05			5.40336e-06	1.14576e-05	1.54322e-05	2.35266e-05	3.44927e-05	6.5065e-05				0	0	0	10	0	0	46	22	94	30			0
RDN37-1	1282	C		968	690	829	7149	2677	1212	9230	5438	20470	14478			8.78435e-06	1.28428e-05	5.31994e-06	1.39811e-05	2.42931e-05	2.25587e-05	5.92316e-05	3.48973e-05	4.00325e-05	2.83142e-05			5.31994e-06	1.08136e-05	1.39811e-05	2.25587e-05	3.16057e-05	5.92316e-05				0	0	0	0	0	0	0	0	0	0			0
RDN37-1	1283	C		854	597	612	5923	2562	1131	7530	4986	19076	12265			7.74983e-06	1.11119e-05	3.92738e-06	1.15834e-05	2.32495e-05	2.10511e-05	4.83222e-05	3.19966e-05	3.73063e-05	2.39863e-05			3.92738e-06	9.43084e-06	1.15834e-05	2.10511e-05	2.79915e-05	4.83222e-05				0	0	0	1	0	0	0	0	0	0			0
RDN37-1	1284	A		789	558	545	5493	2427	1082	6812	4868	17873	11733			7.15997e-06	1.0386e-05	3.49743e-06	1.07425e-05	2.20244e-05	2.01391e-05	4.37146e-05	3.12394e-05	3.49537e-05	2.29459e-05			3.49743e-06	8.77296e-06	1.07425e-05	2.01391e-05	2.70926e-05	4.37146e-05				0	0	0	1	0	0	0	26	0	23			0
RDN37-1	1285	G		779	582	470	5168	2429	1036	6539	4855	16906	11145			7.06922e-06	1.08327e-05	3.01613e-06	1.01069e-05	2.20426e-05	1.92829e-05	4.19627e-05	3.1156e-05	3.30625e-05	2.17959e-05			3.01613e-06	8.58806e-06	1.08327e-05	1.92829e-05	2.65993e-05	4.19627e-05				0	0	0	1	0	0	0	26	19	45			0
RDN37-1	1286	C		737	481	425	4398	2307	884	5139	4501	15470	10061			6.68809e-06	8.95276e-06	2.72735e-06	8.60103e-06	2.09354e-05	1.64537e-05	3.29785e-05	2.88842e-05	3.02542e-05	1.9676e-05			2.72735e-06	7.64456e-06	8.95276e-06	1.64537e-05	2.49098e-05	3.29785e-05				0	1	0	0	0	0	0	26	25	26			0
RDN37-1	1287	T		665	419	332	3510	2268	794	3961	3968	14287	8945			6.0347e-06	7.79877e-06	2.13054e-06	6.8644e-06	2.05815e-05	1.47786e-05	2.54189e-05	2.54638e-05	2.79406e-05	1.74935e-05			2.13054e-06	6.44955e-06	7.79877e-06	1.47786e-05	2.30002e-05	2.79406e-05				0	1	0	0	0	0	0	0	0	0			0
RDN37-1	1288	C		588	399	253	3268	2269	721	3729	3918	13401	8496			5.33595e-06	7.42651e-06	1.62358e-06	6.39112e-06	2.05906e-05	1.34198e-05	2.39301e-05	2.5143e-05	2.62079e-05	1.66154e-05			1.62358e-06	5.86354e-06	7.42651e-06	1.34198e-05	2.22603e-05	2.62079e-05				0	0	0	0	0	0	0	0	0	64			0
RDN37-1	1289	C		532	388	253	3218	2226	697	3446	3842	12848	8248			4.82776e-06	7.22177e-06	1.62358e-06	6.29334e-06	2.02004e-05	1.29731e-05	2.2114e-05	2.46552e-05	2.51264e-05	1.61304e-05			1.62358e-06	5.56055e-06	7.22177e-06	1.29731e-05	2.11572e-05	2.51264e-05				0	2	0	0	0	0	52	19	65	74			0
RDN37-1	1290	A		532	399	253	3176	2218	670	3363	3801	12544	8077			4.82776e-06	7.42651e-06	1.62358e-06	6.2112e-06	2.01278e-05	1.24706e-05	2.15814e-05	2.43921e-05	2.45319e-05	1.57959e-05			1.62358e-06	5.51948e-06	7.42651e-06	1.24706e-05	2.08546e-05	2.45319e-05				0	0	0	0	0	0	23	0	21	22			0
RDN37-1	1291	A		571	477	264	3002	2234	677	3510	3729	11821	7999			5.18168e-06	8.87831e-06	1.69417e-06	5.87092e-06	2.0273e-05	1.26009e-05	2.25247e-05	2.39301e-05	2.3118e-05	1.56434e-05			1.69417e-06	5.5263e-06	8.87831e-06	1.26009e-05	2.13988e-05	2.39301e-05				0	0	0	33	0	4	21	35	84	46			0
RDN37-1	1292	T		545	477	262	2930	2248	661	3489	3639	11651	7945			4.94573e-06	8.87831e-06	1.68133e-06	5.73011e-06	2.04e-05	1.23031e-05	2.23899e-05	2.33525e-05	2.27855e-05	1.55378e-05			1.68133e-06	5.33792e-06	8.87831e-06	1.23031e-05	2.1395e-05	2.33525e-05				0	0	0	0	0	0	54	0	30	9			0
RDN37-1	1293	A		504	456	209	2807	2142	639	3344	3444	11250	7720			4.57367e-06	8.48744e-06	1.34121e-06	5.48956e-06	1.94381e-05	1.18936e-05	2.14594e-05	2.21012e-05	2.20013e-05	1.50978e-05			1.34121e-06	5.03162e-06	8.48744e-06	1.18936e-05	2.04488e-05	2.21012e-05				0	1	0	20	27	0	53	0	126	20			0
RDN37-1	1294	G		639	462	223	2751	2114	630	3363	3502	11570	7980			5.79876e-06	8.59912e-06	1.43106e-06	5.38004e-06	1.9184e-05	1.17261e-05	2.15814e-05	2.24734e-05	2.26271e-05	1.56062e-05			1.43106e-06	5.5894e-06	8.59912e-06	1.17261e-05	2.03827e-05	2.26271e-05				0	3	0	52	0	9	73	16	147	100			0
RDN37-1	1295	C		685	446	223	2642	2103	605	3271	3186	11247	7826			6.2162e-06	8.30132e-06	1.43106e-06	5.16688e-06	1.90842e-05	1.12608e-05	2.0991e-05	2.04455e-05	2.19954e-05	1.53051e-05			1.43106e-06	5.69154e-06	8.30132e-06	1.12608e-05	1.97648e-05	2.19954e-05				0	0	0	0	0	3	0	0	33	0			0
RDN37-1	1296	G		685	392	222	2385	2013	558	3191	2988	10814	7406			6.2162e-06	7.29622e-06	1.42464e-06	4.66427e-06	1.82675e-05	1.0386e-05	2.04776e-05	1.91749e-05	2.11486e-05	1.44837e-05			1.42464e-06	5.44023e-06	7.29622e-06	1.0386e-05	1.87212e-05	2.11486e-05				0	0	0	0	0	3	0	0	28	0			0
RDN37-1	1297	T		655	401	196	1816	1805	504	2832	2674	8983	6461			5.94396e-06	7.46374e-06	1.25779e-06	3.55149e-06	1.63799e-05	9.38086e-06	1.81738e-05	1.71598e-05	1.75678e-05	1.26356e-05			1.25779e-06	4.74773e-06	7.46374e-06	9.38086e-06	1.67699e-05	1.81738e-05				0	0	0	0	45	0	0	0	11	24			0
RDN37-1	1298	A		614	398	196	1683	1766	487	2734	2503	8615	6323			5.57189e-06	7.4079e-06	1.25779e-06	3.29139e-06	1.6026e-05	9.06444e-06	1.75449e-05	1.60625e-05	1.68481e-05	1.23657e-05			1.25779e-06	4.43164e-06	7.4079e-06	9.06444e-06	1.60442e-05	1.75449e-05				0	0	0	22	45	0	21	0	50	51			0
RDN37-1	1299	T		659	455	231	1831	1480	496	2593	2253	7414	5225			5.98026e-06	8.46883e-06	1.4824e-06	3.58083e-06	1.34306e-05	9.23196e-06	1.664e-05	1.44582e-05	1.44993e-05	1.02184e-05			1.4824e-06	4.78054e-06	8.46883e-06	9.23196e-06	1.39444e-05	1.664e-05				0	0	0	22	0	0	21	0	50	51			0
RDN37-1	1300	A		642	432	231	1723	1424	450	2513	2053	7058	5134			5.82598e-06	8.04074e-06	1.4824e-06	3.36962e-06	1.29224e-05	8.37577e-06	1.61267e-05	1.31747e-05	1.38031e-05	1.00404e-05			1.4824e-06	4.5978e-06	8.04074e-06	8.37577e-06	1.30486e-05	1.61267e-05				0	1	11	85	0	14	81	42	183	110			0
RDN37-1	1301	T		825	576	262	2319	1466	583	3107	2300	8521	5719			7.48666e-06	1.0721e-05	1.68133e-06	4.5352e-06	1.33036e-05	1.08513e-05	1.99385e-05	1.47598e-05	1.66643e-05	1.11845e-05			1.68133e-06	6.01093e-06	1.0721e-05	1.08513e-05	1.40317e-05	1.99385e-05				0	0	0	0	0	0	0	0	0	2			0
RDN37-1	1302	T		788	574	262	2245	1463	581	3111	2201	8288	5577			7.1509e-06	1.06838e-05	1.68133e-06	4.39048e-06	1.32763e-05	1.0814e-05	1.99642e-05	1.41245e-05	1.62086e-05	1.09068e-05			1.68133e-06	5.77069e-06	1.06838e-05	1.0814e-05	1.37004e-05	1.99642e-05				0	0	0	15	0	0	66	21	47	37			0
RDN37-1	1303	A		788	560	287	2239	1423	567	3130	2189	8181	5464			7.1509e-06	1.04232e-05	1.84176e-06	4.37874e-06	1.29134e-05	1.05535e-05	2.00861e-05	1.40475e-05	1.59993e-05	1.06858e-05			1.84176e-06	5.76482e-06	1.04232e-05	1.05535e-05	1.34804e-05	2.00861e-05				0	0	0	0	0	0	66	0	16	1			0
RDN37-1	1304	A		976	754	404	2798	1701	704	4007	2734	17096	8214			8.85695e-06	1.40341e-05	2.59259e-06	5.47196e-06	1.54361e-05	1.31034e-05	2.57141e-05	1.75449e-05	3.34341e-05	1.60639e-05			2.59259e-06	7.16445e-06	1.40341e-05	1.31034e-05	1.68044e-05	3.34341e-05				0	0	0	0	0	0	21	18	9	24			0
RDN37-1	1305	A		976	773	404	2824	1732	706	3998	2740	17108	8261			8.85695e-06	1.43877e-05	2.59259e-06	5.52281e-06	1.57175e-05	1.31406e-05	2.56563e-05	1.75834e-05	3.34576e-05	1.61558e-05			2.59259e-06	7.18988e-06	1.43877e-05	1.31406e-05	1.68696e-05	3.34576e-05				0	0	0	0	0	0	0	18	8	24			0
RDN37-1	1306	G		976	784	403	2689	1702	696	4026	2632	17152	8247			8.85695e-06	1.45924e-05	2.58617e-06	5.25879e-06	1.54452e-05	1.29545e-05	2.5836e-05	1.68903e-05	3.35436e-05	1.61284e-05			2.58617e-06	7.05787e-06	1.45924e-05	1.29545e-05	1.65094e-05	3.35436e-05				0	0	0	0	0	0	0	0	0	0			0
RDN37-1	1307	T		947	758	403	2554	1632	680	3927	2577	16879	7969			8.59378e-06	1.41085e-05	2.58617e-06	4.99478e-06	1.481e-05	1.26567e-05	2.52007e-05	1.65374e-05	3.30097e-05	1.55847e-05			2.58617e-06	6.79428e-06	1.41085e-05	1.26567e-05	1.6061e-05	3.30097e-05				0	0	0	54	0	0	52	0	29	58			0
RDN37-1	1308	T		933	740	403	2551	1547	665	3777	2542	17102	7694			8.46674e-06	1.37735e-05	2.58617e-06	4.98891e-06	1.40386e-05	1.23775e-05	2.42381e-05	1.63128e-05	3.34458e-05	1.50469e-05			2.58617e-06	6.72782e-06	1.37735e-05	1.23775e-05	1.56798e-05	3.34458e-05				22	0	0	0	0	0	80	0	44	67			1.99644e-07
RDN37-1	1309	G		835	697	357	2511	1545	644	3771	2504	17125	7669			7.57741e-06	1.29731e-05	2.29097e-06	4.91068e-06	1.40205e-05	1.19867e-05	2.41996e-05	1.60689e-05	3.34908e-05	1.4998e-05			2.29097e-06	6.24405e-06	1.29731e-05	1.19867e-05	1.55335e-05	3.34908e-05				0	0	25	0	0	0	65	0	29	58			0
RDN37-1	1310	T		833	686	357	2527	1540	649	3646	2572	17945	7804			7.55926e-06	1.27684e-05	2.29097e-06	4.94197e-06	1.39751e-05	1.20797e-05	2.33975e-05	1.65053e-05	3.50945e-05	1.5262e-05			2.29097e-06	6.25062e-06	1.27684e-05	1.20797e-05	1.58837e-05	3.50945e-05				0	0	25	0	0	0	13	63	0	0			0
RDN37-1	1311	T		833	673	346	2472	1503	636	3543	2554	18083	7756			7.55926e-06	1.25264e-05	2.22038e-06	4.83441e-06	1.36393e-05	1.18378e-05	2.27365e-05	1.63898e-05	3.53644e-05	1.51682e-05			2.22038e-06	6.19684e-06	1.25264e-05	1.18378e-05	1.5779e-05	3.53644e-05				0	9	0	85	44	9	21	1	110	46			0
RDN37-1	1312	G		775	636	346	2387	1475	622	3535	2515	18166	7556			7.03293e-06	1.18378e-05	2.22038e-06	4.66818e-06	1.33852e-05	1.15772e-05	2.26851e-05	1.61395e-05	3.55267e-05	1.4777e-05			2.22038e-06	5.85055e-06	1.18378e-05	1.15772e-05	1.54583e-05	3.55267e-05				0	0	0	0	0	0	0	0	0	0			0
RDN37-1	1313	C		775	636	346	2367	1414	625	3526	2531	19467	7495			7.03293e-06	1.18378e-05	2.22038e-06	4.62907e-06	1.28317e-05	1.1633e-05	2.26274e-05	1.62422e-05	3.8071e-05	1.46577e-05			2.22038e-06	5.831e-06	1.18378e-05	1.1633e-05	1.545e-05	3.8071e-05				0	0	0	0	0	0	0	0	0	0			0
RDN37-1	1314	A		775	639	346	2365	1413	619	3544	2486	19750	7446			7.03293e-06	1.18936e-05	2.22038e-06	4.62516e-06	1.28226e-05	1.15213e-05	2.27429e-05	1.59534e-05	3.86245e-05	1.45619e-05			2.22038e-06	5.82904e-06	1.18936e-05	1.15213e-05	1.52577e-05	3.86245e-05				0	0	0	0	0	0	0	0	0	0			0
RDN37-1	1315	G		836	626	367	2718	1675	706	3953	3408	49220	8485			7.58648e-06	1.16516e-05	2.35515e-06	5.31551e-06	1.52002e-05	1.31406e-05	2.53676e-05	2.18701e-05	9.6258e-05	1.65938e-05			2.35515e-06	6.451e-06	1.16516e-05	1.31406e-05	1.9232e-05	9.6258e-05				0	0	0	28	0	0	31	0	26	31			0
RDN37-1	1316	T		803	622	367	2702	1639	699	3939	3335	49497	8498			7.28702e-06	1.15772e-05	2.35515e-06	5.28422e-06	1.48735e-05	1.30104e-05	2.52777e-05	2.14017e-05	9.67997e-05	1.66193e-05			2.35515e-06	6.28562e-06	1.15772e-05	1.30104e-05	1.90105e-05	9.67997e-05				0	0	0	0	0	2	16	0	0	0			0
RDN37-1	1317	T		766	612	347	2658	1553	721	3912	3357	49719	8527			6.95125e-06	1.1391e-05	2.2268e-06	5.19817e-06	1.40931e-05	1.34198e-05	2.51045e-05	2.15429e-05	9.72339e-05	1.6676e-05			2.2268e-06	6.07471e-06	1.1391e-05	1.34198e-05	1.91094e-05	9.72339e-05				0	0	0	0	0	2	34	0	41	17			0
RDN37-1	1318	A		805	595	347	2594	1530	719	3879	3420	50188	8567			7.30517e-06	1.10746e-05	2.2268e-06	5.073e-06	1.38844e-05	1.33826e-05	2.48927e-05	2.19472e-05	9.81511e-05	1.67542e-05			2.2268e-06	6.18909e-06	1.10746e-05	1.33826e-05	1.93507e-05	9.81511e-05				0	0	0	0	0	2	16	0	0	0			0
RDN37-1	1319	A		986	698	383	4873	3184	1080	6089	8685	97531	13016			8.9477e-06	1.29917e-05	2.45782e-06	9.52997e-06	2.8894e-05	2.01018e-05	3.90749e-05	5.57342e-05	0.000190738	2.5455e-05			2.45782e-06	9.23883e-06	1.29917e-05	2.01018e-05	3.39844e-05	0.000190738				0	0	0	33	18	3	61	74	821	87			0
RDN37-1	1320	A		1024	698	383	4905	3257	1082	6119	8824	99065	13133			9.29254e-06	1.29917e-05	2.45782e-06	9.59255e-06	2.95564e-05	2.01391e-05	3.92674e-05	5.66262e-05	0.000193738	2.56838e-05			2.45782e-06	9.44255e-06	1.29917e-05	2.01391e-05	3.44119e-05	0.000193738				0	0	0	33	0	0	14	0	27	22			0
RDN37-1	1321	A		940	649	311	4558	3221	1017	5587	8653	98924	12867			8.53026e-06	1.20797e-05	1.99578e-06	8.91394e-06	2.92297e-05	1.89292e-05	3.58534e-05	5.55289e-05	0.000193463	2.51636e-05			1.99578e-06	8.7221e-06	1.20797e-05	1.89292e-05	3.25416e-05	0.000193463				0	0	0	0	0	0	0	0	0	0			0
RDN37-1	1322	A		940	640	311	4592	3266	1022	5482	8636	99157	12878			8.53026e-06	1.19122e-05	1.99578e-06	8.98043e-06	2.96381e-05	1.90223e-05	3.51796e-05	5.54198e-05	0.000193918	2.51851e-05			1.99578e-06	8.75534e-06	1.19122e-05	1.90223e-05	3.24089e-05	0.000193918				0	0	0	0	0	0	0	0	0	0			0
RDN37-1	1323	G		771	610	311	4556	3325	1004	5361	8618	99580	12829			6.99663e-06	1.13538e-05	1.99578e-06	8.91003e-06	3.01735e-05	1.86873e-05	3.44031e-05	5.53043e-05	0.000194745	2.50893e-05			1.99578e-06	7.95333e-06	1.13538e-05	1.86873e-05	3.22883e-05	0.000194745				0	0	0	0	0	0	0	0	0	0			0
RDN37-1	1324	C		719	522	268	4170	3253	990	4882	8519	101400	12839			6.52474e-06	9.71589e-06	1.71984e-06	8.15514e-06	2.95201e-05	1.84267e-05	3.13292e-05	5.46689e-05	0.000198305	2.51088e-05			1.71984e-06	7.33994e-06	9.71589e-06	1.84267e-05	3.04247e-05	0.000198305				0	0	0	0	0	0	0	0	0	0			0
RDN37-1	1325	T		595	372	176	3955	3119	923	4698	8459	102035	13060			5.39947e-06	6.92397e-06	1.12944e-06	7.73467e-06	2.83041e-05	1.71796e-05	3.01485e-05	5.42839e-05	0.000199547	2.5541e-05			1.12944e-06	6.16172e-06	7.73467e-06	1.71796e-05	2.92263e-05	0.000199547				0	0	0	0	0	0	0	9	0	0			0
RDN37-1	1326	C		564	292	146	3790	3065	878	4557	8577	106213	13644			5.11815e-06	5.43494e-06	9.36925e-07	7.41198e-06	2.78141e-05	1.63421e-05	2.92436e-05	5.50411e-05	0.000207717	2.66831e-05			9.36925e-07	5.27655e-06	7.41198e-06	1.63421e-05	2.85289e-05	0.000207717				0	0	0	0	0	0	0	48	0	0			0
RDN37-1	1327	G		564	289	162	3799	3081	893	4730	9248	117465	15617			5.11815e-06	5.3791e-06	1.0396e-06	7.42958e-06	2.79593e-05	1.66212e-05	3.03538e-05	5.93471e-05	0.000229723	3.05417e-05			1.0396e-06	5.24863e-06	7.42958e-06	1.66212e-05	3.04477e-05	0.000229723				0	0	0	0	0	0	21	76	0	0			0
RDN37-1	1328	T		585	263	111	3852	3171	899	4834	9497	122558	16314			5.30872e-06	4.89517e-06	7.1232e-07	7.53324e-06	2.8776e-05	1.67329e-05	3.10212e-05	6.09451e-05	0.000239683	3.19048e-05			7.1232e-07	5.10195e-06	7.53324e-06	1.67329e-05	3.1463e-05	0.000239683				0	0	0	0	0	0	0	39	49	22			0
RDN37-1	1329	A		585	255	111	3883	3160	907	4841	9487	123090	16506			5.30872e-06	4.74627e-06	7.1232e-07	7.59386e-06	2.86762e-05	1.68818e-05	3.10661e-05	6.08809e-05	0.000240723	3.22803e-05			7.1232e-07	5.0275e-06	7.59386e-06	1.68818e-05	3.16732e-05	0.000240723				0	0	0	0	0	0	0	0	49	22			0
RDN37-1	1330	G		735	280	236	5949	4773	1320	9643	18495	261316	38524			6.66994e-06	5.21159e-06	1.51448e-06	1.16343e-05	4.33137e-05	2.45689e-05	6.1882e-05	0.000118688	0.000511047	7.53402e-05			1.51448e-06	5.94076e-06	1.16343e-05	2.45689e-05	6.86111e-05	0.000511047				0	0	16	0	0	0	0	0	79	81			0
RDN37-1	1331	T		735	274	236	5925	4826	1341	9867	18684	262982	38786			6.66994e-06	5.09991e-06	1.51448e-06	1.15873e-05	4.37947e-05	2.49598e-05	6.33195e-05	0.000119901	0.000514306	7.58526e-05			1.51448e-06	5.88492e-06	1.15873e-05	2.49598e-05	6.9586e-05	0.000514306				0	0	16	0	0	0	0	0	32	81			0
RDN37-1	1332	T		722	267	235	5974	4972	1356	10188	19206	268766	38983			6.55196e-06	4.96962e-06	1.50806e-06	1.16832e-05	4.51196e-05	2.5239e-05	6.53794e-05	0.000123251	0.000525617	7.62378e-05			1.50806e-06	5.76079e-06	1.16832e-05	2.5239e-05	7.08086e-05	0.000525617				0	0	0	50	0	0	13	44	123	64			0
RDN37-1	1333	G		699	263	215	5977	5025	1358	10284	19405	270848	39191			6.34325e-06	4.89517e-06	1.37972e-06	1.1689e-05	4.56006e-05	2.52762e-05	6.59955e-05	0.000124528	0.000529689	7.66446e-05			1.37972e-06	5.61921e-06	1.1689e-05	2.52762e-05	7.132e-05	0.000529689				1	0	0	0	0	0	0	0	32	1			9.07474e-09
RDN37-1	1334	A		670	252	228	6202	5146	1375	10402	19935	277171	39683			6.08008e-06	4.69043e-06	1.46314e-06	1.21291e-05	4.66986e-05	2.55926e-05	6.67527e-05	0.000127929	0.000542055	7.76068e-05			1.46314e-06	5.38525e-06	1.21291e-05	2.55926e-05	7.21798e-05	0.000542055				1	0	0	0	0	0	0	0	71	77			9.07474e-09
RDN37-1	1335	A		657	247	228	6156	5169	1380	10537	20108	278225	39671			5.96211e-06	4.59737e-06	1.46314e-06	1.20391e-05	4.69073e-05	2.56857e-05	6.7619e-05	0.000129039	0.000544116	7.75833e-05			1.46314e-06	5.27974e-06	1.20391e-05	2.56857e-05	7.26012e-05	0.000544116				0	0	0	0	0	0	0	0	46	1			0
RDN37-1	1336	C		657	247	190	6364	5222	1411	10625	20391	281443	39834			5.96211e-06	4.59737e-06	1.21929e-06	1.24459e-05	4.73883e-05	2.62627e-05	6.81838e-05	0.000130855	0.000550409	7.79021e-05			1.21929e-06	5.27974e-06	1.24459e-05	2.62627e-05	7.30429e-05	0.000550409				0	0	0	0	0	0	0	0	0	0			0
RDN37-1	1337	T		623	223	190	6292	5264	1401	10677	20810	283829	39907			5.65356e-06	4.15066e-06	1.21929e-06	1.23051e-05	4.77694e-05	2.60766e-05	6.85175e-05	0.000133544	0.000555075	7.80449e-05			1.21929e-06	4.90211e-06	1.23051e-05	2.60766e-05	7.32812e-05	0.000555075				0	0	0	0	0	1	0	0	49	0			0
RDN37-1	1338	T		610	198	232	6385	5481	1452	11097	21776	293104	41033			5.53559e-06	3.68534e-06	1.48881e-06	1.24869e-05	4.97387e-05	2.70258e-05	7.12127e-05	0.000139743	0.000573214	8.02469e-05			1.48881e-06	4.61047e-06	1.24869e-05	2.70258e-05	7.57298e-05	0.000573214				0	2	0	77	85	16	168	136	2243	438			0
RDN37-1	1339	T		487	181	232	6523	5732	1537	11314	22606	297965	41997			4.4194e-06	3.36892e-06	1.48881e-06	1.27568e-05	5.20164e-05	2.86079e-05	7.26053e-05	0.000145069	0.000582721	8.21322e-05			1.48881e-06	3.89416e-06	1.27568e-05	2.86079e-05	7.73687e-05	0.000582721				0	0	0	0	0	0	0	22	28	0			0
RDN37-1	1340	G		487	159	232	6682	5741	1566	11321	23052	300844	42504			4.4194e-06	2.95944e-06	1.48881e-06	1.30678e-05	5.20981e-05	2.91477e-05	7.26502e-05	0.000147931	0.000588351	8.31237e-05			1.48881e-06	3.68942e-06	1.30678e-05	2.91477e-05	7.7887e-05	0.000588351				0	0	0	0	0	0	0	0	0	0			0
RDN37-1	1341	G		487	151	232	6737	5787	1619	11372	23363	302635	42826			4.4194e-06	2.81054e-06	1.48881e-06	1.31753e-05	5.25155e-05	3.01342e-05	7.29775e-05	0.000149927	0.000591854	8.37535e-05			1.48881e-06	3.61497e-06	1.31753e-05	3.01342e-05	7.83655e-05	0.000591854				0	0	0	0	1	0	17	0	118	114			0
RDN37-1	1342	G		487	150	232	6701	5779	1609	11390	23342	302733	42804			4.4194e-06	2.79192e-06	1.48881e-06	1.31049e-05	5.24429e-05	2.9948e-05	7.3093e-05	0.000149793	0.000592045	8.37104e-05			1.48881e-06	3.60566e-06	1.31049e-05	2.9948e-05	7.84017e-05	0.000592045				0	0	0	0	0	0	0	0	0	0			0
RDN37-1	1343	C		416	141	232	6611	5759	1580	11295	23301	302632	42715			3.77509e-06	2.62441e-06	1.48881e-06	1.29289e-05	5.22614e-05	2.94083e-05	7.24834e-05	0.000149529	0.000591848	8.35364e-05			1.48881e-06	3.19975e-06	1.29289e-05	2.94083e-05	7.80099e-05	0.000591848				0	0	0	0	0	0	0	0	26	0			0
RDN37-1	1344	C		337	107	212	6531	5740	1545	11270	23305	302528	42638			3.05819e-06	1.99157e-06	1.36047e-06	1.27725e-05	5.2089e-05	2.87568e-05	7.23229e-05	0.000149555	0.000591645	8.33858e-05			1.36047e-06	2.52488e-06	1.27725e-05	2.87568e-05	7.78544e-05	0.000591645				0	0	0	1	0	0	2	8	187	37			0
RDN37-1	1345	C		324	82	212	6506	5672	1516	11261	23339	302650	42701			2.94022e-06	1.52625e-06	1.36047e-06	1.27236e-05	5.14719e-05	2.8217e-05	7.22652e-05	0.000149773	0.000591883	8.3509e-05			1.36047e-06	2.23323e-06	1.27236e-05	2.8217e-05	7.78871e-05	0.000591883				0	0	0	0	0	0	19	0	203	28			0
RDN37-1	1346	G		300	74	212	6452	5771	1510	11313	23290	302808	42739			2.72242e-06	1.37735e-06	1.36047e-06	1.2618e-05	5.23703e-05	2.81054e-05	7.25989e-05	0.000149459	0.000592192	8.35833e-05			1.36047e-06	2.04989e-06	1.2618e-05	2.81054e-05	7.80911e-05	0.000592192				0	0	0	0	0	0	19	0	204	28			0
RDN37-1	1347	G		298	74	212	6452	5839	1506	11349	23362	302980	42890			2.70427e-06	1.37735e-06	1.36047e-06	1.2618e-05	5.29874e-05	2.80309e-05	7.28299e-05	0.000149921	0.000592528	8.38786e-05			1.36047e-06	2.04081e-06	1.2618e-05	2.80309e-05	7.83543e-05	0.000592528				0	0	0	0	0	0	51	36	308	29			0
RDN37-1	1348	T		297	68	196	6452	5862	1490	11371	23363	303025	42935			2.6952e-06	1.26567e-06	1.25779e-06	1.2618e-05	5.31961e-05	2.77331e-05	7.29711e-05	0.000149927	0.000592616	8.39666e-05			1.25779e-06	1.98044e-06	1.2618e-05	2.77331e-05	7.84688e-05	0.000592616				0	0	0	14	0	0	19	36	315	28			0
RDN37-1	1349	T		259	63	196	6390	5885	1463	11333	23308	303399	43135			2.35036e-06	1.17261e-06	1.25779e-06	1.24967e-05	5.34049e-05	2.72306e-05	7.27272e-05	0.000149574	0.000593348	8.43578e-05			1.17261e-06	1.80407e-06	1.24967e-05	2.72306e-05	7.85425e-05	0.000593348				0	0	0	14	5	0	20	36	321	31			0
RDN37-1	1350	G		235	64	196	6339	6000	1455	11326	23322	303797	43542			2.13256e-06	1.19122e-06	1.25779e-06	1.2397e-05	5.44485e-05	2.70816e-05	7.26823e-05	0.000149664	0.000594126	8.51537e-05			1.19122e-06	1.69518e-06	1.2397e-05	2.70816e-05	7.8918e-05	0.000594126				0	0	0	14	0	0	19	0	262	28			0
RDN37-1	1351	G		258	66	196	6339	6002	1450	11386	23264	304012	43554			2.34128e-06	1.22845e-06	1.25779e-06	1.2397e-05	5.44666e-05	2.69886e-05	7.30673e-05	0.000149292	0.000594547	8.51772e-05			1.22845e-06	1.79954e-06	1.2397e-05	2.69886e-05	7.91223e-05	0.000594547				0	0	0	2	0	0	20	20	321	51			0
RDN37-1	1352	C		258	62	196	6380	6033	1451	11233	23201	304156	43537			2.34128e-06	1.15399e-06	1.25779e-06	1.24772e-05	5.47479e-05	2.70072e-05	7.20855e-05	0.000148888	0.000594828	8.51439e-05			1.15399e-06	1.79954e-06	1.24772e-05	2.70072e-05	7.86147e-05	0.000594828				0	0	0	0	0	0	19	45	199	28			0
RDN37-1	1353	C		257	57	196	6325	6018	1429	11162	23145	304113	43528			2.33221e-06	1.06093e-06	1.25779e-06	1.23696e-05	5.46118e-05	2.65977e-05	7.16299e-05	0.000148528	0.000594744	8.51263e-05			1.06093e-06	1.795e-06	1.23696e-05	2.65977e-05	7.83781e-05	0.000594744				0	0	0	1	0	0	0	45	86	0			0
RDN37-1	1354	G		229	57	196	6356	6063	1432	11139	23240	304169	43616			2.07812e-06	1.06093e-06	1.25779e-06	1.24302e-05	5.50202e-05	2.66536e-05	7.14823e-05	0.000149138	0.000594854	8.52984e-05			1.06093e-06	1.66795e-06	1.24302e-05	2.66536e-05	7.83903e-05	0.000594854				0	0	0	0	0	0	2	45	106	0			0
RDN37-1	1355	G		192	55	196	6360	6107	1422	11166	23143	304158	43523			1.74235e-06	1.0237e-06	1.25779e-06	1.24381e-05	5.54195e-05	2.64674e-05	7.16555e-05	0.000148515	0.000594832	8.51166e-05			1.0237e-06	1.50007e-06	1.24381e-05	2.64674e-05	7.8386e-05	0.000594832				0	0	0	0	0	0	2	2	293	1			0
RDN37-1	1356	T		176	56	196	6376	6164	1424	11240	23091	304138	43506			1.59715e-06	1.04232e-06	1.25779e-06	1.24693e-05	5.59367e-05	2.65047e-05	7.21304e-05	0.000148182	0.000594793	8.50833e-05			1.04232e-06	1.42747e-06	1.24693e-05	2.65047e-05	7.86069e-05	0.000594793				0	0	0	0	0	0	2	1	261	0			0
RDN37-1	1357	C		176	55	196	6375	6175	1425	11270	23122	304102	43535			1.59715e-06	1.0237e-06	1.25779e-06	1.24674e-05	5.60365e-05	2.65233e-05	7.23229e-05	0.000148381	0.000594723	8.514e-05			1.0237e-06	1.42747e-06	1.24674e-05	2.65233e-05	7.87315e-05	0.000594723				0	0	0	0	0	0	2	61	431	2			0
RDN37-1	1358	C		176	53	196	6358	6195	1432	11578	23504	307536	45774			1.59715e-06	9.86479e-07	1.25779e-06	1.24341e-05	5.6218e-05	2.66536e-05	7.42994e-05	0.000150832	0.000601438	8.95188e-05			9.86479e-07	1.42747e-06	1.24341e-05	2.66536e-05	8.19091e-05	0.000601438				0	0	0	0	0	0	3	108	893	50			0
RDN37-1	1359	G		176	50	196	6358	6201	1440	11799	23711	309158	46381			1.59715e-06	9.30641e-07	1.25779e-06	1.24341e-05	5.62725e-05	2.68025e-05	7.57177e-05	0.00015216	0.000604611	9.07059e-05			9.30641e-07	1.42747e-06	1.24341e-05	2.68025e-05	8.32118e-05	0.000604611				0	0	0	0	0	0	2	165	1378	100			0
RDN37-1	1360	A		176	50	196	6463	6317	1437	12338	23844	311338	47393			1.59715e-06	9.30641e-07	1.25779e-06	1.26395e-05	5.73252e-05	2.67466e-05	7.91766e-05	0.000153014	0.000608874	9.2685e-05			9.30641e-07	1.42747e-06	1.26395e-05	2.67466e-05	8.59308e-05	0.000608874				0	0	0	0	29	3	37	185	1543	103			0
RDN37-1	1361	T		176	56	196	6494	6366	1450	13424	24307	315991	49947			1.59715e-06	1.04232e-06	1.25779e-06	1.27001e-05	5.77698e-05	2.69886e-05	8.61458e-05	0.000155985	0.000617974	9.76798e-05			1.04232e-06	1.42747e-06	1.27001e-05	2.69886e-05	9.19128e-05	0.000617974				0	0	0	1	29	5	47	176	1472	164			0
RDN37-1	1362	T		176	56	196	6465	6357	1436	13830	24481	317767	50893			1.59715e-06	1.04232e-06	1.25779e-06	1.26434e-05	5.76881e-05	2.6728e-05	8.87512e-05	0.000157102	0.000621447	9.95298e-05			1.04232e-06	1.42747e-06	1.26434e-05	2.6728e-05	9.41405e-05	0.000621447				0	0	59	2030	116	7	3212	5903	83032	14054			0
RDN37-1	1363	T		163	56	216	6465	6419	1427	14086	24521	318945	51572			1.47918e-06	1.04232e-06	1.38614e-06	1.26434e-05	5.82508e-05	2.65605e-05	9.0394e-05	0.000157359	0.000623751	0.000100858			1.04232e-06	1.43266e-06	1.26434e-05	2.65605e-05	9.56259e-05	0.000623751				0	0	39	1399	29	4	1523	3129	43615	7602			0
RDN37-1	1364	T		142	56	216	6465	6482	1439	14369	24874	319902	52214			1.28861e-06	1.04232e-06	1.38614e-06	1.26434e-05	5.88225e-05	2.67838e-05	9.22101e-05	0.000159624	0.000625622	0.000102113			1.04232e-06	1.33737e-06	1.26434e-05	2.67838e-05	9.71617e-05	0.000625622				0	0	0	534	29	4	415	1175	15665	2450			0
RDN37-1	1365	T		142	59	216	6508	6567	1458	14618	24937	320929	52622			1.28861e-06	1.09816e-06	1.38614e-06	1.27275e-05	5.95938e-05	2.71375e-05	9.3808e-05	0.000160028	0.000627631	0.000102911			1.09816e-06	1.33737e-06	1.27275e-05	2.71375e-05	9.83596e-05	0.000627631				0	0	0	28	29	2	76	308	1452	140			0
RDN37-1	1366	T		142	59	216	6508	6539	1466	14618	24942	321068	52810			1.28861e-06	1.09816e-06	1.38614e-06	1.27275e-05	5.93397e-05	2.72864e-05	9.3808e-05	0.00016006	0.000627903	0.000103279			1.09816e-06	1.33737e-06	1.27275e-05	2.72864e-05	9.85434e-05	0.000627903				0	0	0	0	29	0	48	215	819	101			0
RDN37-1	1367	C		142	59	216	6561	6619	1467	14575	25041	321409	53103			1.28861e-06	1.09816e-06	1.38614e-06	1.28311e-05	6.00657e-05	2.7305e-05	9.35321e-05	0.000160695	0.000628569	0.000103852			1.09816e-06	1.33737e-06	1.28311e-05	2.7305e-05	9.8692e-05	0.000628569				0	0	0	1	29	0	52	175	769	69			0
RDN37-1	1368	G		142	56	216	6544	6605	1470	14598	24925	321494	53227			1.28861e-06	1.04232e-06	1.38614e-06	1.27979e-05	5.99387e-05	2.73608e-05	9.36797e-05	0.000159951	0.000628736	0.000104094			1.04232e-06	1.33737e-06	1.27979e-05	2.73608e-05	9.8887e-05	0.000628736				0	0	0	32	29	0	53	129	815	78			0
RDN37-1	1369	T		142	58	216	6544	6564	1491	14818	24977	322845	53620			1.28861e-06	1.07954e-06	1.38614e-06	1.27979e-05	5.95666e-05	2.77517e-05	9.50915e-05	0.000160285	0.000631378	0.000104863			1.07954e-06	1.33737e-06	1.27979e-05	2.77517e-05	9.99772e-05	0.000631378				0	3	50	133	140	59	570	1400	12757	2244			0
RDN37-1	1370	G		142	55	216	6544	6534	1496	14932	25034	323061	53691			1.28861e-06	1.0237e-06	1.38614e-06	1.27979e-05	5.92944e-05	2.78448e-05	9.58231e-05	0.000160651	0.0006318	0.000105002			1.0237e-06	1.33737e-06	1.27979e-05	2.78448e-05	0.000100412	0.0006318				0	3	50	166	134	59	583	1389	13312	2441			0
RDN37-1	1371	T		160	55	216	6567	6558	1496	14904	25222	323194	53775			1.45196e-06	1.0237e-06	1.38614e-06	1.28429e-05	5.95122e-05	2.78448e-05	9.56434e-05	0.000161857	0.00063206	0.000105166			1.0237e-06	1.41905e-06	1.28429e-05	2.78448e-05	0.000100405	0.00063206				0	0	0	0	12	0	43	30	535	72			0
RDN37-1	1372	A		160	51	216	6529	6677	1527	15023	25265	323335	53858			1.45196e-06	9.49254e-07	1.38614e-06	1.27686e-05	6.05921e-05	2.84218e-05	9.6407e-05	0.000162133	0.000632336	0.000105328			9.49254e-07	1.41905e-06	1.27686e-05	2.84218e-05	0.000100868	0.000632336				0	0	0	0	12	0	30	2	98	2			0
RDN37-1	1373	C		189	65	216	6569	6799	1572	15180	25479	324670	54268			1.71513e-06	1.20983e-06	1.38614e-06	1.28468e-05	6.16992e-05	2.92593e-05	9.74145e-05	0.000163506	0.000634947	0.00010613			1.20983e-06	1.55063e-06	1.28468e-05	2.92593e-05	0.000101772	0.000634947				0	0	0	0	1	0	14	2	75	2			0
RDN37-1	1374	T		189	65	216	6593	6876	1577	15274	25368	324711	54443			1.71513e-06	1.20983e-06	1.38614e-06	1.28937e-05	6.23979e-05	2.93524e-05	9.80178e-05	0.000162794	0.000635027	0.000106472			1.20983e-06	1.55063e-06	1.28937e-05	2.93524e-05	0.000102245	0.000635027				0	0	0	0	0	0	14	1	142	0			0
RDN37-1	1375	G		189	65	216	6651	6884	1571	15275	25198	322583	53805			1.71513e-06	1.20983e-06	1.38614e-06	1.30072e-05	6.24705e-05	2.92407e-05	9.80242e-05	0.000161703	0.000630865	0.000105225			1.20983e-06	1.55063e-06	1.30072e-05	2.92407e-05	0.000101624	0.000630865				0	0	0	0	0	0	14	40	792	54			0
RDN37-1	1376	G		189	65	216	6650	6799	1572	15176	25220	322334	53631			1.71513e-06	1.20983e-06	1.38614e-06	1.30052e-05	6.16992e-05	2.92593e-05	9.73889e-05	0.000161844	0.000630378	0.000104884			1.20983e-06	1.55063e-06	1.30052e-05	2.92593e-05	0.000101137	0.000630378				0	0	0	2	0	0	70	112	1297	151			0
RDN37-1	1377	A		189	64	216	6686	6689	1537	14968	24902	322102	53611			1.71513e-06	1.19122e-06	1.38614e-06	1.30756e-05	6.0701e-05	2.86079e-05	9.60541e-05	0.000159803	0.000629925	0.000104845			1.19122e-06	1.55063e-06	1.30756e-05	2.86079e-05	0.00010045	0.000629925				0	0	0	0	0	4	71	172	1416	162			0
RDN37-1	1378	T		189	62	216	6575	6502	1511	14658	24112	320261	53558			1.71513e-06	1.15399e-06	1.38614e-06	1.28585e-05	5.9004e-05	2.8124e-05	9.40647e-05	0.000154734	0.000626324	0.000104742			1.15399e-06	1.55063e-06	1.28585e-05	2.8124e-05	9.94032e-05	0.000626324				0	0	0	47	25	12	195	253	2615	419			0
RDN37-1	1379	T		146	64	216	6576	6329	1436	14303	23639	318442	54231			1.32491e-06	1.19122e-06	1.38614e-06	1.28605e-05	5.7434e-05	2.6728e-05	9.17866e-05	0.000151698	0.000622767	0.000106058			1.19122e-06	1.35552e-06	1.28605e-05	2.6728e-05	9.89222e-05	0.000622767				0	0	0	220	139	59	773	1148	13320	2245			0
RDN37-1	1380	T		179	66	192	6570	6544	1474	14504	24202	320130	55807			1.62438e-06	1.22845e-06	1.23212e-06	1.28487e-05	5.93851e-05	2.74353e-05	9.30765e-05	0.000155311	0.000626068	0.00010914			1.22845e-06	1.42825e-06	1.28487e-05	2.74353e-05	0.000101108	0.000626068				0	0	0	28	25	9	113	102	719	142			0
RDN37-1	1381	C		179	66	192	6672	6921	1515	14659	24704	323397	57729			1.62438e-06	1.22845e-06	1.23212e-06	1.30482e-05	6.28063e-05	2.81984e-05	9.40711e-05	0.000158533	0.000632457	0.000112899			1.22845e-06	1.42825e-06	1.30482e-05	2.81984e-05	0.000103485	0.000632457				0	0	0	0	0	2	0	0	33	0			0
RDN37-1	1382	C		151	63	192	6597	6995	1507	14448	24459	322929	57706			1.37029e-06	1.17261e-06	1.23212e-06	1.29015e-05	6.34778e-05	2.80495e-05	9.27171e-05	0.000156961	0.000631542	0.000112854			1.17261e-06	1.3012e-06	1.29015e-05	2.80495e-05	0.000102785	0.000631542				0	0	0	0	0	0	19	24	48	2			0
RDN37-1	1383	A		151	64	192	6597	6856	1485	14007	24136	322120	57411			1.37029e-06	1.19122e-06	1.23212e-06	1.29015e-05	6.22164e-05	2.764e-05	8.98871e-05	0.000154888	0.00062996	0.000112277			1.19122e-06	1.3012e-06	1.29015e-05	2.764e-05	0.000101082	0.00062996				0	0	0	0	0	0	0	0	0	0			0
RDN37-1	1384	A		151	76	192	6590	7004	1476	13361	23765	320912	57563			1.37029e-06	1.41457e-06	1.23212e-06	1.28879e-05	6.35595e-05	2.74725e-05	8.57415e-05	0.000152507	0.000627598	0.000112574			1.23212e-06	1.39243e-06	1.28879e-05	2.74725e-05	9.91578e-05	0.000627598				0	0	0	0	0	0	0	0	2	0			0
RDN37-1	1385	C		122	76	166	6590	6881	1446	12739	22877	318562	57079			1.10712e-06	1.41457e-06	1.06527e-06	1.28879e-05	6.24433e-05	2.69141e-05	8.17499e-05	0.000146808	0.000623002	0.000111628			1.06527e-06	1.26085e-06	1.28879e-05	2.69141e-05	9.66888e-05	0.000623002				0	0	0	0	0	0	0	0	0	0			0
RDN37-1	1386	G		122	75	166	6548	6734	1414	12090	22317	314647	56344			1.10712e-06	1.39596e-06	1.06527e-06	1.28057e-05	6.11093e-05	2.63185e-05	7.75851e-05	0.000143215	0.000615345	0.00011019			1.06527e-06	1.25154e-06	1.28057e-05	2.63185e-05	9.38876e-05	0.000615345				0	0	0	0	0	0	0	0	4	1			0
RDN37-1	1387	G		122	74	150	6315	6661	1372	11397	21930	309330	54238			1.10712e-06	1.37735e-06	9.62594e-07	1.235e-05	6.04469e-05	2.55368e-05	7.31379e-05	0.000140731	0.000604947	0.000106072			9.62594e-07	1.24223e-06	1.235e-05	2.55368e-05	8.96047e-05	0.000604947				0	0	0	3	0	3	4	2	293	30			0
RDN37-1	1388	G		122	74	150	6106	6638	1362	11158	21776	305612	53329			1.10712e-06	1.37735e-06	9.62594e-07	1.19413e-05	6.02381e-05	2.53507e-05	7.16042e-05	0.000139743	0.000597676	0.000104294			9.62594e-07	1.24223e-06	1.19413e-05	2.53507e-05	8.7949e-05	0.000597676				0	0	0	0	0	0	0	1	0	0			0
[truncated: 5,470 more rows]
[truncated: 16 more columns]

## Sheet: Supp.Fig.6b
exp.1, inputs, probed with anti-TAP. Left: chemiluminescence, right: colorimetric										exp.1, inputs, probed with anti-Pgk1. Left: chemiluminescence, right: colorimetric									Ladder used:
[truncated: 5 more rows]

[truncated: 48 more sheets: Fig.4a, Fig.4b, Supp.Fig.7, Supp.Fig.8, Fig.5, Fig.6a, Fig.6b, Supp.Fig.9, Fig.6c, Fig.7b_Supp.Fig.10a,c, Supp.Fig.10b, Fig.7c_Supp.Fig.11a, Supp.Fig.11b, Supp.Fig.11c, Fig.8a, Fig.8b, Fig.8c, Fig.8d&Supp.Fig.13a, Fig.8e&Supp.Fig.13b, Fig.8f …]
